# Supplementary material for: PGC-1α mediates a metabolic host defense response in human airway epithelium during rhinovirus infections
Source: Nat Commun. 2021 Jun 16;12:3669. doi: 10.1038/s41467-021-23925-z (PMC8209127; doi:10.1038/s41467-021-23925-z)
Supplement: Supplementary file 4 — Supplementary Data 1 [file 41467_2021_23925_MOESM4_ESM.xlsx]

## Sheet: Index
Table 1 | TMT Labeling Scheme
Table 2 | RAW data of the shotgun proteomics ALI cultured cells from human donors. Proteins were identified without constraint by enzyme specificity rules during spectrum-to-sequence matching.
Table 3 | Significant proteins of non-infected ALI cultures at 4 h
Table 4 | Significant proteins of HRV-C15 infected ALI cultures at 4 h
Table 5 | Significant proteins of non-infected ALI cultures at 12 h
Table 6 | Significant proteins of HRV-C15 infected ALI cultures at 12 h
Table 7 | Significant proteins of non-infected ALI cultures at 24 h
Table 8 | Significant proteins of HRV-C15 infected ALI cultures at 24 h

## Sheet: Table 1
Table 1 | TMT-Sixplex Labeling Scheme
1	HBE 91		TMT-Label
	Control	4h	126
	HRV-C15	4h	127
	Control	12h	128
	HRV-C15	12h	129
	Control	24h	130
	HRV-C15	24h	131
2	HBE 82		TMT-Label
	Control	4h	126
	HRV-C15	4h	127
	Control	12h	128
	HRV-C15	12h	129
	Control	24h	130
	HRV-C15	24h	131
3	HBE 90		TMT-Label
	Control	4h	126
	HRV-C15	4h	127
	Control	12h	128
	HRV-C15	12h	129
	Control	24h	130
	HRV-C15	24h	131
4	HBE 58		TMT-Label
	Control	4h	126
	HRV-C15	4h	127
	Control	12h	128
	HRV-C15	12h	129
	Control	24h	130
	HRV-C15	24h	131
5	HBE 84		TMT-Label
	Control	4h	126
	HRV-C15	4h	127
	Control	12h	128
	HRV-C15	12h	129
	Control	24h	130
	HRV-C15	24h	131
6	HBE 85		TMT-Label
	Control	4h	126
	HRV-C15	4h	127
	Control	12h	128
	HRV-C15	12h	129
	Control	24h	130
	HRV-C15	24h	131

## Sheet: Table 2
Table 2 | RAW data of shotgun proteomics performed on ALI cultures. Proteins were identified without constraint by enzyme specificity rules during spectrum-to-sequence matching.
Proteins were identified from the the human UniProt protein database using the Andromeda algorithm as implemented in the MaxQuant software (v.1.6.0.1) using an peptide FDR of 0.01. The human proteome was complemented by common contamination protein entries and reverse decoy sequences. Search parameters included a mass tolerance of 20 p.p.m. for the parent ion, 0.5 Da for the fragment ion, carbami…
Protein IDs	Majority protein IDs	Peptide counts (all)	Peptide counts (razor+unique)	Peptide counts (unique)	Protein names	Gene names	Number of proteins	Peptides	Sequence coverage [%]	Mol. weight [kDa]	Sequence length	Sequence lengths	Q-value	Score	Reporter intensity corrected 0	Reporter intensity corrected 1	Reporter intensity corrected 2	Reporter intensity corrected 3	Reporter intensity corrected 4	Reporter intensity corrected 5	Reporter intensity 0	Reporter intensity 1	Reporter intensity 2	Reporter intensity 3	Reporter intensity 4	Reporter intensity 5	Reporter intensity count 0	Reporter intensity count 1	Reporter intensity count 2	Reporter intensity count 3	Reporter intensity count 4	Reporter intensity count 5	Reporter intensity corrected 0 1	Reporter intensity corrected 1 1	Reporter intensity corrected 2 1	Reporter intensity corrected 3 1	Reporter intensity corrected 4 1	Reporter intensity corrected 5 1	Reporter intensity corrected 0 2	Reporter intensity corrected 1 2	Reporter intensity corrected 2 2	Reporter intensity corrected 3 2	Reporter intensity corrected 4 2	Reporter intensity corrected 5 2	Reporter intensity corrected 0 3	Reporter intensity corrected 1 3	Reporter intensity corrected 2 3	Reporter intensity corrected 3 3	Reporter intensity corrected 4 3
Q15019;Q15019-2;B5MCX3;Q15019-3;C9J2Q4;C9IZU3;C9J938;C9JB25;H7C2Y0;C9IY94;C9JQJ4;B5MD47;C9JZI2;H7C310;A0A1B0GXJ2;C9JFT1;F8WB65;C9JT15;C9JSE7	Q15019;Q15019-2;B5MCX3;Q15019-3;C9J2Q4;C9IZU3;C9J938;C9JB25;H7C2Y0	10;10;9;9;7;5;5;5;5;4;4;3;3;3;2;2;2;1;1	10;10;9;9;7;5;5;5;5;4;4;3;3;3;2;2;2;1;1	10;10;9;9;7;5;5;5;5;4;4;3;3;3;2;2;2;1;1	Septin-2	2020-09-02	19	10	39.1	41.487	361	361;396;321;371;184;131;148;173;188;121;147;94;105;161;71;72;80;50;52	0	95.346	14937000	13062000	11686000	10609000	10618000	10680000	14331000	13007000	11966000	10899000	10760000	10347000	39	39	39	39	39	39	2714700	2519100	2355600	1842200	1684300	2280700	1747700	1423400	1502000	1521900	1105500	1227200	3411300	3234200	2519300	2445800	2698800
E7ES33;E7EPK1;Q16181-2;Q16181;G3V1Q4;Q5JXL7;A0A0U1RRM2;A0A0U1RRH9;A0A0U1RRE1;A0A0U1RQK0;A0A0U1RRD1;Q6ZU15	E7ES33;E7EPK1;Q16181-2;Q16181;G3V1Q4	9;9;9;9;8;3;2;2;2;1;1;1	9;9;9;9;8;3;2;2;2;1;1;1	9;9;9;9;8;3;2;2;2;1;1;1	Septin-7	2020-09-07	12	9	27.1	48.715	417	417;437;436;437;401;88;111;147;157;76;77;432	0	46.797	2289800	2000900	1909400	1742100	1629000	1897100	2196800	1993900	1947200	1786500	1662900	1830900	21	21	21	21	21	21	338750	278530	290140	201790	196400	309190	604790	485440	465790	475120	349350	394740	359190	365780	297920	259160	291560
Q9UHD8-7;Q9UHD8-2;Q9UHD8-5;Q9UHD8;Q9UHD8-3;K7EL40;Q9UHD8-4;Q9UHD8-9;Q9UHD8-8;K7EK18;K7EPY1;K7ER52;K7ENL0;K7EIE4;K7EQD7;K7EJV0;K7ELJ9;K7ER14;K7EIR4;K7EKN4;K7EN52;K7ENQ5;K7EJZ2;K7EJ51;K7EJL9;K7ERG1;K7EQ08;K7ER34	Q9UHD8-7;Q9UHD8-2;Q9UHD8-5;Q9UHD8;Q9UHD8-3;K7EL40;Q9UHD8-4;Q9UHD8-9;Q9UHD8-8	16;16;16;16;10;8;8;8;8;7;6;6;6;6;6;5;5;5;4;4;4;4;4;3;2;1;1;1	16;16;16;16;10;8;8;8;8;7;6;6;6;6;6;5;5;5;4;4;4;4;4;3;2;1;1;1	16;16;16;16;10;8;8;8;8;7;6;6;6;6;6;5;5;5;4;4;4;4;4;3;2;1;1;1	Septin-9	2020-09-09	28	16	27.3	63.502	567	567;568;579;586;422;209;335;362;474;195;151;151;152;157;165;125;144;159;104;107;115;127;135;134;189;35;57;90	0	55.846	11555000	9525500	8668500	7884200	7975300	8430200	11074000	9525300	8866800	8102600	8090500	8156400	68	68	68	68	68	68	1355400	1254200	1189200	868650	750900	1176100	1779000	1383600	1445000	1445200	1021000	1138700	1736900	1686800	1318700	1227500	1275900
E7EW69;E7EX04;B5ME97;Q9P0V9-3;Q9P0V9;Q9P0V9-2;F5GYV2;F5H1F2;C9JEQ7	E7EW69;E7EX04;B5ME97;Q9P0V9-3;Q9P0V9;Q9P0V9-2;F5GYV2;F5H1F2	3;3;3;3;3;3;2;2;1	2;2;2;2;2;2;2;2;1	2;2;2;2;2;2;2;2;1	Septin-10	2020-09-10	9	3	7.6	52.145	450	450;473;544;431;454;503;26;98;97	0.00047893	2.4344	0	0	0	0	0	0	0	0	0	0	0	0	0	0	0	0	0	0	0	0	0	0	0	0	0	0	0	0	0	0	0	0	0	0	0
D6RGI3;D6RER5;Q9NVA2;Q9NVA2-2;D6RDU5;H0Y9G8;D6RDP1;D6R9Y6;H0Y961;A0A087X142;A6NMH6;B1AMS2;A6NFQ9;F8W8I8;Q14141-3;Q92599-3;Q14141-2;Q92599-2;Q14141-4;Q14141;Q92599-4;Q92599	D6RGI3;D6RER5;Q9NVA2;Q9NVA2-2;D6RDU5	6;6;6;5;4;2;2;2;2;1;1;1;1;1;1;1;1;1;1;1;1;1	6;6;6;5;4;2;2;2;2;1;1;1;1;1;1;1;1;1;1;1;1;1	4;4;4;4;3;2;2;2;2;0;0;1;0;0;1;0;1;0;1;1;0;0	Septin-11	2020-09-11	22	6	18.4	49.005	425	425;432;429;439;372;82;126;136;160;426;430;431;440;460;267;369;427;429;429;434;442;483	0	30.639	828130	809030	751650	780410	658870	678540	796170	800360	769350	793040	672850	656970	16	16	16	16	16	16	69982	65740	65179	45818	35798	70437	254330	216730	226290	244200	185710	207850	72588	64519	56398	56808	69146
H0YGG5;A8K2U0-2;A8K2U0	H0YGG5;A8K2U0-2;A8K2U0	1;1;1	1;1;1	1;1;1	Alpha-2-macroglobulin-like protein 1	A2ML1	3	1	1	110.56	1004	1004;963;1454	1	-2	0	0	0	0	0	0	0	0	0	0	0	0	0	0	0	0	0	0	0	0	0	0	0	0	0	0	0	0	0	0	0	0	0	0	0
E9PJP1;E9PLK9;E9PNP3;K4DI89;E9PR47;Q9H7C9-3;Q9H7C9-2;Q9H7C9	E9PJP1;E9PLK9;E9PNP3;K4DI89;E9PR47;Q9H7C9-3;Q9H7C9-2;Q9H7C9	1;1;1;1;1;1;1;1	1;1;1;1;1;1;1;1	1;1;1;1;1;1;1;1	Mth938 domain-containing protein	AAMDC	8	1	9.7	10.125	93	93;137;141;147;168;88;118;122	0.0013198	1.7421	1009800	916180	819200	741580	707270	845510	969490	910170	838790	761230	722080	815520	4	4	4	4	4	4	366060	352090	318330	259770	184390	298990	0	0	0	0	0	0	0	0	0	0	0
P49588;P49588-2;H3BPK7;REV__Q9H7Y0-2;REV__Q9H7Y0	P49588;P49588-2	16;14;5;1;1	16;14;5;1;1	16;14;5;1;1	Alanine--tRNA ligase, cytoplasmic	AARS	5	16	18.3	106.81	968	968;992;280;182;433	0	38.741	6406200	5490400	5313500	5019800	4616600	5441000	6144100	5478900	5416900	5136400	4717800	5249800	33	33	33	33	33	33	800780	679800	691270	502510	429360	701450	1541300	1247100	1409400	1431300	1050100	1210100	798990	758550	605480	573570	607560
H3BRN4;P80404;H3BNQ7	H3BRN4;P80404;H3BNQ7	7;7;5	7;7;5	7;7;5	4-aminobutyrate aminotransferase, mitochondrial	ABAT	3	7	14.8	58.14	515	515;500;515	0	14.348	1742900	1475100	1309500	1055900	1209900	1281600	1671200	1472000	1339400	1096500	1222100	1239900	15	15	15	15	15	15	173740	144410	149770	105320	81721	144700	57419	37522	45237	52533	32173	32529	565980	614200	468170	383840	418250
Q9NRK6	Q9NRK6	1	1	1	ATP-binding cassette sub-family B member 10, mitochondrial	ABCB10	1	1	1.2	79.147	738	738	0.0032949	1.2853	0	0	0	0	0	0	0	0	0	0	0	0	0	0	0	0	0	0	0	0	0	0	0	0	0	0	0	0	0	0	0	0	0	0	0
P28288;P28288-2;P28288-3	P28288;P28288-2	8;6;2	8;6;2	8;6;2	ATP-binding cassette sub-family D member 3	ABCD3	3	8	13.5	75.475	659	659;549;236	0	17.309	6776500	5738400	5319200	4899300	4592300	5350400	6497900	5728700	5435200	5022000	4687500	5163800	17	17	17	17	17	17	1984900	1713600	1637200	1315700	886080	1662400	305600	236390	258730	274080	168500	174700	632980	553650	386790	430380	475180
P61221;D6R9I9;H0Y990;D6RGF4	P61221;D6R9I9;H0Y990;D6RGF4	4;3;2;2	4;3;2;2	4;3;2;2	ATP-binding cassette sub-family E member 1	ABCE1	4	4	5.5	67.314	599	599;421;147;210	0	7.5958	262870	213870	214090	230470	246910	219830	251890	214270	218330	235290	248710	213760	3	3	3	3	3	3	0	0	0	0	0	0	59460	55370	54136	58285	44187	40427	0	0	0	0	0
Q8NE71-2;Q8NE71;A0A0G2JIC2;H0YGW7;Q5STZ8;F8VWL0;F8VX55;Q12800-2;Q12800-3;Q7Z7A1-4;Q12800-4;Q12800;Q7Z7A1-3;Q7Z7A1-2;Q7Z7A1-5;Q7Z7A1	Q8NE71-2;Q8NE71;A0A0G2JIC2;H0YGW7	3;3;2;2;1;1;1;1;1;1;1;1;1;1;1;1	3;3;2;2;1;1;1;1;1;1;1;1;1;1;1;1	3;3;2;2;1;1;1;1;1;1;1;1;1;1;1;1	ATP-binding cassette sub-family F member 1	ABCF1	16	3	3.5	91.679	807	807;845;238;596;339;381;424;450;451;482;501;502;994;1773;2319;2325	0	3.1388	166860	117640	122110	103120	134310	142290	159540	119180	123800	107280	135110	137660	1	1	1	1	1	1	0	0	0	0	0	0	0	0	0	0	0	0	0	0	0	0	0
Q9NUJ1;Q9NUJ1-2;Q9NUJ1-3	Q9NUJ1;Q9NUJ1-2;Q9NUJ1-3	3;2;2	3;2;2	3;2;2	Mycophenolic acid acyl-glucuronide esterase, mitochondrial	ABHD10	3	3	15.4	33.932	306	306;149;205	0	3.0566	65277	55757	52364	59968	46501	46921	62602	55637	53652	60557	47648	45455	1	1	1	1	1	1	0	0	0	0	0	0	65277	55757	52364	59968	46501	46921	0	0	0	0	0
Q8NFV4-4;Q8NFV4;Q8NFV4-6	Q8NFV4-4;Q8NFV4;Q8NFV4-6	6;6;4	6;6;4	6;6;4	Alpha/beta hydrolase domain-containing protein 11	ABHD11	3	6	26.9	33.863	308	308;315;258	0	13.453	3709400	2738700	2780700	2115700	2304000	2790500	3549100	2763900	2818500	2201600	2341700	2690700	10	10	10	10	10	10	651920	557510	629620	401820	334200	600030	678390	550910	548820	548040	385200	485630	283170	294540	223560	151510	183200
Q96IU4;B4DQI4;F8W9U3;Q96IU4-2	Q96IU4;B4DQI4;F8W9U3	7;6;6;2	7;6;6;2	7;6;6;2	Alpha/beta hydrolase domain-containing protein 14B	ABHD14B	4	7	42.9	22.345	210	210;188;208;172	0	38.784	10895000	10099000	9362700	8621400	8233800	10092000	10464000	10022000	9566900	8842900	8413300	9728400	40	40	40	40	40	40	3234500	3009300	2909600	2280600	2004200	3350300	491600	360050	325810	365120	243290	303390	2243400	2132900	1952800	1810900	1778100
A0A0G2JI89;A0A0G2JJD3;O95870-2;O95870	A0A0G2JI89;A0A0G2JJD3;O95870-2;O95870	1;1;1;1	1;1;1;1	1;1;1;1	Abhydrolase domain-containing protein 16A	ABHD16A	4	1	4.6	29.643	263	263;601;525;558	0.00046751	2.2148	136540	93709	93218	70968	102810	110230	130500	95104	94622	74577	103150	106610	1	1	1	1	1	1	0	0	0	0	0	0	0	0	0	0	0	0	0	0	0	0	0
B6VEX4;A0A0A0MRT6;Q8IZP0-10;Q8IZP0-8;Q8IZP0-7;Q8IZP0-2;Q8IZP0-4;Q8IZP0-3;Q8IZP0-5;Q8IZP0-6;Q8IZP0-9;Q8IZP0-12;Q8IZP0;B7Z836;E9PEZ7;E7EW77;E7EP65;A0A0C4DG21;F8WAL6;Q8IZP0-11;Q9NYB9-3;Q9NYB9-2;Q9NYB9-4;Q9NYB9;H0Y6B5	B6VEX4;A0A0A0MRT6;Q8IZP0-10;Q8IZP0-8;Q8IZP0-7;Q8IZP0-2;Q8IZP0-4;Q8IZP0-3;Q8IZP0-5;Q8IZP0-6;Q8IZP0-9;Q8IZP0-12;Q8IZP0;B7Z836;E9PEZ7;E7EW77;E7EP65;A0A0C4DG21;F8WAL6;Q8IZP0-11;Q9NYB9-3;Q9NYB9-2;Q9NYB9-4;Q9NYB9	3;3;3;3;3;3;3;3;3;3;3;3;3;2;2;2;2;2;2;2;2;2;2;2;1	3;3;3;3;3;3;3;3;3;3;3;3;3;2;2;2;2;2;2;2;2;2;2;2;1	3;3;3;3;3;3;3;3;3;3;3;3;3;2;2;2;2;2;2;2;2;2;2;2;1	Abl interactor 1;Abl interactor 2	ABI1;ABI2	25	3	7.4	43.294	393	393;475;388;393;422;446;451;452;476;480;481;496;508;390;458;480;486;507;513;329;401;475;507;513;293	0	9.4148	2162200	1878800	1874300	1778600	1627300	2075900	2074200	1873700	1907400	1819600	1668100	1999300	15	15	15	15	15	15	556900	503290	515530	343590	299440	616620	262700	212760	264710	279670	233390	255000	386270	298650	233470	268180	318560
F8W8M4;A0A0A0MRL6;O14639-2;O14639-6;O14639;J3QSX6;O14639-4;O14639-3;O14639-5	F8W8M4;A0A0A0MRL6;O14639-2;O14639-6;O14639;J3QSX6;O14639-4;O14639-3;O14639-5	2;2;2;2;2;1;1;1;1	2;2;2;2;2;1;1;1;1	2;2;2;2;2;1;1;1;1	Actin-binding LIM protein 1	ABLIM1	9	2	2.1	81.104	718	718;746;718;748;778;401;401;427;455	0.0036261	1.1459	308680	236030	256450	252900	233190	225210	295500	237750	259890	258170	236780	218440	2	2	2	2	2	2	0	0	0	0	0	0	192970	134530	169150	168360	119850	110570	0	0	0	0	0
P09110;H7C131;C9JDE9;H0Y4D4;P09110-2;B4DVF4	P09110;H7C131;C9JDE9;H0Y4D4;P09110-2	6;5;5;4;4;1	6;5;5;4;4;1	6;5;5;4;4;1	3-ketoacyl-CoA thiolase, peroxisomal	ACAA1	6	6	19.3	44.292	424	424;290;383;237;331;153	0	10.425	1196500	931580	903350	780520	792940	941550	1145800	935950	919660	804600	807380	908300	6	6	6	6	6	6	184260	171670	149850	152320	126940	154090	0	0	0	0	0	0	88977	92170	80976	71058	66877
Q9H845;H0Y8Z9	Q9H845;H0Y8Z9	4;3	4;3	4;3	Acyl-CoA dehydrogenase family member 9, mitochondrial	ACAD9	2	4	7.1	68.76	621	621;384	0	10.361	276450	220810	200980	168970	183330	168740	264830	221300	205350	174700	184750	163910	2	2	2	2	2	2	0	0	0	0	0	0	0	0	0	0	0	0	196880	168310	137410	116680	132110
Q5T4U5;P11310;P11310-2;B7Z9I1;E9PRX4;E9PJM9;H0YDT5	Q5T4U5;P11310;P11310-2;B7Z9I1	10;10;10;9;3;3;1	10;10;10;9;3;3;1	10;10;10;9;3;3;1	Medium-chain specific acyl-CoA dehydrogenase, mitochondrial	ACADM	7	10	31.3	50.27	454	454;421;425;385;76;104;67	0	51.193	5419800	4489000	4320900	4099200	4378200	4155600	5195000	4489900	4407300	4209700	4418400	4032900	28	28	28	28	28	28	1002600	890960	956580	677180	600800	923160	947870	730620	918700	939080	675680	615480	1035200	885310	695950	751340	772010
E9PE82;P16219	E9PE82;P16219	1;1	1;1	1;1	Short-chain specific acyl-CoA dehydrogenase, mitochondrial	ACADS	2	1	2.2	44.012	408	408;412	0	3.5197	187050	164460	178780	161410	210140	205760	179480	164040	180980	167280	210880	199500	5	5	5	5	5	5	0	0	0	0	0	0	0	0	0	0	0	0	36433	39328	41043	37761	41420
P45954-2;P45954;Q58EX7-3	P45954-2;P45954	5;5;1	5;5;1	5;5;1	Short/branched chain specific acyl-CoA dehydrogenase, mitochondrial	ACADSB	3	5	17.3	36.025	330	330;432;193	0	48.646	4355500	3772600	3608500	3308000	2918900	3042200	4178100	3761700	3679500	3385600	2976100	2944500	14	14	14	14	14	14	836740	718370	705040	521470	476560	642150	792970	613430	637870	689390	455570	526030	339810	370430	296620	252490	223760
P49748-2;P49748;P49748-3;G3V1M7;K7EQP4;J3QRJ8;J3KSR4;J3KS89;J3QKU9;K7EJW8;K7EMF8	P49748-2;P49748;P49748-3	21;21;21;6;5;3;3;2;2;2;1	21;21;21;6;5;3;3;2;2;2;1	21;21;21;6;5;3;3;2;2;2;1	Very long-chain specific acyl-CoA dehydrogenase, mitochondrial	ACADVL	11	21	44.4	68.058	633	633;655;678;282;224;194;204;76;155;157;45	0	84.637	12195000	10856000	10285000	9224000	8759100	9844700	11704000	10804000	10490000	9470600	8925200	9509800	69	69	69	69	69	69	2200900	1939200	1973600	1330300	1124700	1922200	1484200	1215600	1313100	1310200	944080	1062100	1692300	1777600	1404400	1260700	1328400
P24752;H0YEL7;P24752-2;E9PRQ6;E9PKF3	P24752	13;5;5;3;2	13;5;5;3;2	13;5;5;3;2	Acetyl-CoA acetyltransferase, mitochondrial	ACAT1	5	13	35.8	45.199	427	427;136;162;141;54	0	45.369	10405000	8676900	8554800	7643600	7248400	8374100	9974400	8676600	8704400	7849700	7393100	8083700	40	40	40	40	40	40	2235800	1878500	1889100	1429200	1050600	1888700	1551700	1284400	1440000	1404800	1050300	1085100	1341600	1119000	773460	896180	1093600
Q9BWD1;Q9BWD1-2	Q9BWD1;Q9BWD1-2	9;9	8;8	8;8	Acetyl-CoA acetyltransferase, cytosolic	ACAT2	2	9	27.5	41.35	397	397;426	0	66.7	6745000	5646500	5186800	4830100	4492600	5067200	6466400	5640900	5303800	4947000	4582100	4894400	30	30	30	30	30	30	1886200	1601300	1547200	1225400	941720	1555000	885110	690750	738580	764770	528350	546170	969630	899920	609340	641690	730350
S4R3H4;E7EQT4;Q9UKV3;Q9UKV3-5;Q9UKV3-3;Q9UKV3-2;G3V3B0;G3V3T3	S4R3H4;E7EQT4;Q9UKV3;Q9UKV3-5;Q9UKV3-3;Q9UKV3-2	16;16;16;15;8;8;7;3	16;16;16;15;8;8;7;3	16;16;16;15;8;8;7;3	Apoptotic chromatin condensation inducer in the nucleus	ACIN1	8	16	12.5	145.44	1283	1283;1301;1341;1328;583;614;582;194	0	25.281	4107400	3631300	3560700	3059300	2828300	3245900	3941500	3616700	3622000	3146200	2887100	3133800	24	24	24	24	24	24	790750	677220	724320	476300	352560	708940	458790	351660	387590	386650	274320	294750	434420	456310	358760	318090	333240
P53396-2;P53396;P53396-3;K7ESG8	P53396-2;P53396;P53396-3	13;13;10;3	13;13;10;3	13;13;10;3	ATP-citrate synthase	ACLY	4	13	12.7	119.77	1091	1091;1101;830;109	0	40.282	5509900	4507700	4257300	3928500	4088100	4247900	5280300	4511600	4345600	4037600	4140600	4111900	27	27	27	27	27	27	1105200	892640	834800	838720	735370	989250	378360	311310	331320	345940	243430	265910	1120900	1102000	876870	787500	808200
P21399	P21399	3	3	3	Cytoplasmic aconitate hydratase	ACO1	1	3	5.2	98.398	889	889	0	8.5199	1687600	1356200	1229100	1052500	1106200	1278000	1616800	1358600	1256500	1086500	1123900	1233700	6	6	6	6	6	6	381330	333220	310300	251620	213730	314310	288220	233700	211710	219270	147280	187280	270040	275720	230000	201220	202970
A2A274;Q99798	A2A274;Q99798	29;29	29;29	29;29	Aconitate hydratase, mitochondrial	ACO2	2	29	45.2	87.819	805	805;780	0	198.9	32638000	27958000	27087000	23912000	22680000	27159000	31302000	27901000	27585000	24575000	23161000	26195000	118	118	118	118	118	118	6454000	5680400	6046800	3925100	3263400	6174700	5107300	4188500	4570600	4750700	3378300	3673900	5027200	4817100	3508100	3497800	3987600
Q9NPJ3-2;Q9NPJ3	Q9NPJ3-2;Q9NPJ3	2;2	2;2	2;2	Acyl-coenzyme A thioesterase 13;Acyl-coenzyme A thioesterase 13, N-terminally processed	ACOT13	2	2	18.8	12.366	117	117;140	0	10.372	2052000	2071000	1711900	1601800	1579600	1659500	1974100	2042700	1763200	1642600	1603700	1605900	13	13	13	13	13	13	372610	349040	321000	210080	175650	309910	104900	116240	85154	80776	57541	69126	187570	168290	111250	125740	147300
A0A087X0W7;Q86TX2;G3V4F2;A0A087WT95;P49753;P49753-2	A0A087X0W7;Q86TX2;G3V4F2;A0A087WT95;P49753	8;8;7;7;7;3	8;8;7;7;7;3	8;8;7;7;7;3	Acyl-coenzyme A thioesterase 1;Acyl-coenzyme A thioesterase 2, mitochondrial	ACOT2;ACOT1	6	8	22.6	46.292	421	421;421;395;463;483;301	0	12.959	3220000	2568000	2369400	1973300	2339000	2489000	3084500	2574300	2418700	2047700	2360100	2407700	13	13	13	13	13	13	584180	530770	480470	415770	343990	486090	207290	163740	168730	170520	130790	150530	418550	345980	263110	264080	303480
K7EKP8;O00154-2;O00154-3;O00154-6;O00154-4;O00154-5;O00154-7;O00154	K7EKP8;O00154-2;O00154-3;O00154-6;O00154-4;O00154-5;O00154-7;O00154	1;1;1;1;1;1;1;1	1;1;1;1;1;1;1;1	1;1;1;1;1;1;1;1	Cytosolic acyl coenzyme A thioester hydrolase	ACOT7	8	1	3.9	30.792	279	279;246;283;329;338;350;370;380	0.0033031	1.3089	0	0	0	0	0	0	0	0	0	0	0	0	0	0	0	0	0	0	0	0	0	0	0	0	0	0	0	0	0	0	0	0	0	0	0
H7C5Q2;Q9Y305-3;Q9Y305-2;Q9Y305;Q9Y305-4;C9J7L8	H7C5Q2;Q9Y305-3;Q9Y305-2;Q9Y305;Q9Y305-4	3;3;3;3;3;1	3;3;3;3;3;1	3;3;3;3;3;1	Acyl-coenzyme A thioesterase 9, mitochondrial	ACOT9	6	3	16.3	30.047	264	264;379;406;439;448;136	0	4.5949	815720	802930	740750	686370	638120	620620	784350	793910	757200	702960	647870	601860	5	5	5	5	5	5	218430	195090	211380	147210	133890	197170	0	0	0	0	0	0	0	0	0	0	0
O15254-2;O15254	O15254-2;O15254	1;1	1;1	1;1	Peroxisomal acyl-coenzyme A oxidase 3	ACOX3	2	1	1.8	69.574	624	624;700	0.0040145	1.1212	182740	132290	143260	147470	154960	131400	174790	133800	145330	150760	156000	127970	1	1	1	1	1	1	182740	132290	143260	147470	154960	131400	0	0	0	0	0	0	0	0	0	0	0
P24666;P24666-3;P24666-2;F2Z2Q9;G5E9R5;P24666-4;D3YTI2	P24666;P24666-3;P24666-2	7;6;6;3;3;3;2	7;6;6;3;3;3;2	7;6;6;3;3;3;2	Low molecular weight phosphotyrosine protein phosphatase	ACP1	7	7	61.4	18.042	158	158;124;158;70;80;112;85	0	19.847	6783800	5666500	5505600	5019300	5026500	5185600	6503300	5664800	5608700	5155900	5097200	5020500	30	30	30	30	30	30	247650	216720	210140	160150	141080	208160	1625000	1177000	1357100	1348700	925770	1023200	1137700	1084000	827660	762130	887560
B7Z7D2;E9PQY3;P11117	B7Z7D2;E9PQY3;P11117	1;1;1	1;1;1	1;1;1	Lysosomal acid phosphatase	ACP2	3	1	2	44.511	391	391;395;423	0.0036556	1.2079	227990	228500	214630	159550	169530	152130	219300	225730	218500	166040	170860	147890	1	1	1	1	1	1	0	0	0	0	0	0	0	0	0	0	0	0	227990	228500	214630	159550	169530
H0YGC7;F5H362;F5H755;F5H5A1;Q4G176;F5H3B2;H0YH37;F5H2G6;REV__A6NN14	H0YGC7;F5H362;F5H755;F5H5A1;Q4G176	3;3;3;3;3;1;1;1;1	3;3;3;3;3;1;1;1;1	3;3;3;3;3;1;1;1;1	Acyl-CoA synthetase family member 3, mitochondrial	ACSF3	9	3	15.8	20.3	183	183;190;235;311;576;105;144;368;1252	0	4.1824	0	0	0	0	0	0	0	0	0	0	0	0	0	0	0	0	0	0	0	0	0	0	0	0	0	0	0	0	0	0	0	0	0	0	0
D6RER0;E7EPM6;P33121-2;P33121-3;P33121;B7Z3Z9	D6RER0;E7EPM6;P33121-2;P33121-3;P33121;B7Z3Z9	2;2;2;2;2;1	2;2;2;2;2;1	2;2;2;2;2;1	Long-chain-fatty-acid--CoA ligase 1	ACSL1	6	2	5.4	43.41	388	388;664;688;698;698;527	0	3.0548	231790	161590	177320	143630	168490	226330	221590	163960	179100	149320	171490	217730	1	1	1	1	1	1	0	0	0	0	0	0	0	0	0	0	0	0	0	0	0	0	0
O95573;O60488-2;O60488;F5H062;F5GWH2	O95573	8;2;2;1;1	8;2;2;1;1	8;2;2;1;1	Long-chain-fatty-acid--CoA ligase 3	ACSL3	5	8	14	80.419	720	720;670;711;95;141	0	21.102	1907300	1631900	1527800	1359700	1320100	1402800	1829200	1628100	1559400	1397300	1341500	1357000	12	12	12	12	12	12	413600	328200	358840	259400	237330	361500	264520	209760	192740	195680	133900	177640	299660	278910	212860	183520	221370
Q9NUB1-3;Q9NUB1-4;Q9NUB1-2;Q9NUB1	Q9NUB1-3;Q9NUB1-4;Q9NUB1-2;Q9NUB1	3;3;3;3	3;3;3;3	3;3;3;3	Acetyl-coenzyme A synthetase 2-like, mitochondrial	ACSS1	4	3	6.7	62.721	568	568;575;687;689	0	16.995	2127800	1907300	1795900	1614800	1582800	1870100	2042400	1897200	1832700	1659400	1613600	1804300	12	12	12	12	12	12	394350	364200	371630	293370	239790	381210	0	0	0	0	0	0	320180	329100	263030	234240	255100
F8WC73;F8WCJ4;C9JXD9;C9IYL0;B4DEH9;C9JY31;Q9NR19;Q9NR19-2	F8WC73;F8WCJ4;C9JXD9;C9IYL0;B4DEH9;C9JY31;Q9NR19;Q9NR19-2	1;1;1;1;1;1;1;1	1;1;1;1;1;1;1;1	1;1;1;1;1;1;1;1	Acetyl-coenzyme A synthetase, cytoplasmic	ACSS2	8	1	16.7	6.3499	60	60;124;147;182;187;203;701;714	0.00045872	2.0872	102990	95540	91803	90728	82403	90681	98914	94846	93698	92590	84061	87643	4	4	4	4	4	4	23582	19026	22538	15854	11827	23446	0	0	0	0	0	0	16902	13000	12939	11399	13374
P68133;P68032;P63267;P62736;A6NL76;F8WB63;B8ZZJ2;C9JFL5;F6UVQ4;F6QUT6	P68133;P68032;P63267;P62736;A6NL76;F8WB63;B8ZZJ2;C9JFL5;F6UVQ4;F6QUT6	18;18;17;17;14;9;9;9;9;9	1;1;1;1;1;1;1;1;1;1	1;1;1;1;1;1;1;1;1;1	Actin, alpha skeletal muscle;Actin, alpha cardiac muscle 1;Actin, gamma-enteric smooth muscle;Actin, aortic smooth muscle	ACTA1;ACTC1;ACTG2;ACTA2	10	18	34	42.051	377	377;377;376;377;254;105;119;144;151;151	0	4.2671	3161500	2921100	2940800	2857600	2467300	2970900	3036300	2902000	2992200	2915300	2530100	2865000	13	13	13	13	13	13	559350	529010	522610	302170	229060	574420	789240	577420	871140	862470	645140	594560	530930	427680	238150	397910	442550
P60709;G5E9R0;E7EVS6;P63267-2;C9JZR7;C9JTX5;C9JUM1;Q562R1;Q9BYX7;F8WCH0	P60709	27;11;11;11;10;9;9;9;4;3	1;1;1;0;1;1;0;0;0;0	1;1;1;0;1;1;0;0;0;0	Actin, cytoplasmic 1;Actin, cytoplasmic 1, N-terminally processed	ACTB	10	27	67.5	41.736	375	375;125;163;333;102;80;99;376;375;52	0	23.089	0	0	0	0	0	0	0	0	0	0	0	0	0	0	0	0	0	0	0	0	0	0	0	0	0	0	0	0	0	0	0	0	0	0	0
P63261;I3L3I0;I3L1U9;I3L4N8;K7EM38;I3L3R2;J3KT65	P63261;I3L3I0;I3L1U9;I3L4N8	27;16;16;15;11;11;11	27;16;16;15;11;11;11	1;1;1;1;1;1;1	Actin, cytoplasmic 2;Actin, cytoplasmic 2, N-terminally processed	ACTG1	7	27	67.5	41.792	375	375;214;214;241;133;164;198	0	323.31	193740000	174160000	163040000	146110000	144410000	169450000	185970000	173190000	166430000	150200000	147130000	163510000	635	635	635	635	635	635	38341000	35291000	34945000	25298000	22575000	37503000	23875000	21156000	22389000	22767000	16204000	19224000	28174000	29106000	24210000	21112000	22612000
O96019-2;O96019	O96019-2;O96019	2;2	2;2	2;2	Actin-like protein 6A	ACTL6A	2	2	6.2	43.236	387	387;429	0	5.317	67051	59943	66106	51975	30649	83237	64355	59736	66699	53296	33463	79217	1	1	1	1	1	1	67051	59943	66106	51975	30649	83237	0	0	0	0	0	0	0	0	0	0	0
P12814;P12814-2;P12814-3;P12814-4;H9KV75;H7C5W8;H0YJ11;G3V2W4;G3V2N5;H0YJW3	P12814;P12814-2;P12814-3;P12814-4;H9KV75	28;27;27;27;25;10;7;7;7;6	13;12;12;12;12;8;5;1;1;3	13;12;12;12;12;8;5;1;1;3	Alpha-actinin-1	ACTN1	10	28	38.2	103.06	892	892;887;914;930;822;297;207;238;260;251	0	48.044	9304600	8407900	7750800	7157400	7231000	6735100	8932200	8357300	7923400	7347900	7308500	6539900	39	39	39	39	39	39	719100	601010	606680	437420	425820	648020	1344200	1038200	1178300	1133000	815770	966640	1611900	1708900	1411400	1126600	1238400
O43707;O43707-2;F5GXS2;O43707-3;H7C144;K7EJH8;P35609-2;Q08043;P35609;A0A087WSZ2;K7EP19;G3V2X9;F6THM6;G3V2E8;G3V5M4	O43707;O43707-2;F5GXS2;O43707-3	49;36;25;25;18;11;8;8;7;6;3;3;3;2;2	49;36;25;25;18;11;8;8;7;6;3;3;3;2;2	33;27;20;20;15;6;0;0;0;0;1;0;0;0;0	Alpha-actinin-4	ACTN4	15	49	57.5	104.85	911	911;692;521;521;342;182;894;901;894;944;105;144;686;85;126	0	246.37	56955000	50206000	46316000	42654000	40530000	46645000	54651000	49985000	47341000	43738000	41330000	45032000	204	204	204	204	204	204	12915000	11920000	11567000	8476500	6676600	11679000	9003700	7261800	7710400	7882500	5577700	6465700	6732800	6447500	4369500	4586600	5170500
P61163;R4GMT0	P61163;R4GMT0	9;5	9;5	4;3	Alpha-centractin	ACTR1A	2	9	29.5	42.613	376	376;332	0	47.029	4790600	4208000	3955700	3365700	3289700	4086200	4596600	4191200	4033900	3469000	3360000	3937700	21	21	21	21	21	21	904420	815730	830560	562880	493190	898850	452740	433430	343880	345710	290650	368730	505570	585950	488460	442180	412040
P42025;A0A1B0GVS3	P42025	8;2	3;0	3;0	Beta-centractin	ACTR1B	2	8	25.3	42.293	376	376;221	0	6.4071	77052	99656	89445	114420	94539	101340	74549	97121	92116	115220	96760	98012	2	2	2	2	2	2	0	0	0	0	0	0	0	0	0	0	0	0	0	0	0	0	0
P61160;P61160-2;F5H6T1;A0A1B0GWD0;A0A1B0GWH0	P61160;P61160-2;F5H6T1	5;5;3;2;2	5;5;3;2;2	5;5;3;2;2	Actin-related protein 2	ACTR2	5	5	10.2	44.76	394	394;399;339;53;65	0	8.2257	686980	652580	518370	634190	599530	457360	660110	645770	537930	641600	604480	447080	2	2	2	2	2	2	499230	496660	329780	454330	464040	334280	187760	155920	188590	179860	135480	123080	0	0	0	0	0
P61158;B4DXW1;F8WDR7;Q9P1U1-2;Q9P1U1;F8WEW2;F8WE84;A0A0A0MTI9;H7C4J1;C9IZN3;Q9C0K3;Q9P1U1-3	P61158;B4DXW1	15;12;3;2;2;1;1;1;1;1;1;1	15;12;3;2;2;1;1;1;1;1;1;1	15;12;3;2;2;1;1;1;1;1;1;1	Actin-related protein 3	ACTR3	12	15	50.5	47.371	418	418;367;84;330;418;34;41;189;208;222;210;348	0	50.797	7499900	6531200	6235100	5660300	5498300	6346700	7195000	6509700	6358200	5811900	5602500	6126700	46	46	46	46	46	46	1116800	1014700	942530	695380	555780	1001500	1726500	1591800	1488100	1614400	1190800	1452700	250020	234310	182250	191100	205760
A0A1B0GU86;Q03154-2;Q03154;A0A1B0GVA5;A0A1B0GV31;C9JMV9;A0A1B0GW23;Q03154-3;Q03154-4;A0A1B0GTG3;F8WC59;C9JYZ0	A0A1B0GU86;Q03154-2;Q03154;A0A1B0GVA5;A0A1B0GV31;C9JMV9;A0A1B0GW23;Q03154-3;Q03154-4	3;3;3;2;2;2;2;2;2;1;1;1	3;3;3;2;2;2;2;2;2;1;1;1	3;3;3;2;2;2;2;2;2;1;1;1	Aminoacylase-1	ACY1;ABHD14A-ACY1	12	3	11.8	42.179	373	373;336;408;264;275;509;586;343;373;113;201;228	0	14.477	1939000	1607200	1541200	1308100	1391100	1532700	1858600	1607400	1569800	1351400	1410500	1481300	12	12	12	12	12	12	308080	257800	263830	217450	173220	263670	212050	186430	165460	170790	125540	158490	258320	302380	249900	196370	208880
G3V2U7;P07311;G3V3F8;G3V597;P07311-2	G3V2U7;P07311	4;4;1;1;1	4;4;1;1;1	4;4;1;1;1	Acylphosphatase;Acylphosphatase-1	ACYP1	5	4	28.7	14.125	129	129;99;37;62;55	0	4.1487	772290	704900	610970	570920	618590	553060	741520	699800	627250	586940	622920	537710	4	4	4	4	4	4	0	0	0	0	0	0	0	0	0	0	0	0	486380	447930	338130	340940	370820
O14672-2;O14672	O14672-2;O14672	1;1	1;1	1;1	Disintegrin and metalloproteinase domain-containing protein 10	ADAM10	2	1	2.2	49.047	447	447;748	0.00045641	2.0614	179920	125510	159260	155680	119920	121490	172010	127560	160090	158300	122930	117680	1	1	1	1	1	1	0	0	0	0	0	0	179920	125510	159260	155680	119920	121490	0	0	0	0	0
H0YCK3;P55265-5;P55265-3;P55265-2;P55265;P55265-4	H0YCK3;P55265-5;P55265-3;P55265-2;P55265;P55265-4	7;7;7;7;7;7	7;7;7;7;7;7	7;7;7;7;7;7	Double-stranded RNA-specific adenosine deaminase	ADAR	6	7	6.3	132.65	1195	1195;931;1181;1200;1226;1269	0	5.2378	1367100	1131300	1031500	1010200	1079400	1142300	1310400	1131000	1056200	1036000	1092900	1105200	7	7	7	7	7	7	0	0	0	0	0	0	180910	130890	148700	155900	100810	117270	208740	214760	146690	169260	165120
Q96D53-2;Q96D53	Q96D53-2;Q96D53	1;1	1;1	1;1	AarF domain-containing protein kinase 4	ADCK4	2	1	2.2	55.852	503	503;544	0	4.2245	0	0	0	0	0	0	0	0	0	0	0	0	0	0	0	0	0	0	0	0	0	0	0	0	0	0	0	0	0	0	0	0	0	0	0
E7EV99;E7ENY0;P35611-2;P35611-6;P35611;P35611-3;H0Y9H2;P35611-4;A0A0A0MSR2;P35611-5;D6RJE2;H0YG19;D6RAH3;D6RF25	E7EV99;E7ENY0;P35611-2;P35611-6;P35611;P35611-3;H0Y9H2;P35611-4;A0A0A0MSR2;P35611-5	4;4;4;4;4;4;3;3;2;2;1;1;1;1	4;4;4;4;4;4;3;3;2;2;1;1;1;1	4;4;4;4;4;4;3;3;2;2;1;1;1;1	Alpha-adducin	ADD1	14	4	7.8	70.055	632	632;663;631;662;737;768;444;662;400;511;69;114;137;142	0	12.956	783140	662320	711300	579890	551280	585120	750920	662260	719250	598460	560670	566060	4	4	4	4	4	4	243510	206740	230710	143320	149860	222770	427750	352350	402920	375090	285970	252150	0	0	0	0	0
Q9UEY8-2;Q9UEY8	Q9UEY8-2;Q9UEY8	2;2	2;2	2;2	Gamma-adducin	ADD3	2	2	4.5	75.67	674	674;706	0	4.5068	515440	384330	406560	303610	366960	372480	493230	387740	411060	317240	369500	360780	2	2	2	2	2	2	0	0	0	0	0	0	0	0	0	0	0	0	216960	203150	179730	149500	153050
H0Y334;H0YBE5;Q8N7X0-2;Q8N7X0	H0Y334;H0YBE5;Q8N7X0-2;Q8N7X0	1;1;1;1	1;1;1;1	1;1;1;1	Androglobin	ADGB	4	1	1.9	71.534	625	625;714;612;1667	0.00046533	2.176	132160	137030	106910	103820	107240	91459	127210	134890	110640	106380	108050	89056	1	1	1	1	1	1	0	0	0	0	0	0	0	0	0	0	0	0	132160	137030	106910	103820	107240
P00326;A0A087WU81;P07327;A0A087WUC4;D6RH17;Q8IUN7;A0A0A0MS56;P28332;P28332-2	P00326;A0A087WU81;P07327	19;11;11;8;1;1;1;1;1	19;11;11;8;1;1;1;1;1	7;3;3;2;1;1;1;1;1	Alcohol dehydrogenase 1C;Alcohol dehydrogenase 1A	ADH1C;ADH1A	9	19	45.3	39.867	375	375;192;375;170;257;295;375;368;375	0	76.361	25552000	23323000	21166000	20294000	19219000	21523000	24534000	23164000	21671000	20765000	19583000	20792000	91	91	91	91	91	91	4088300	3813500	3851400	2605300	1944500	4023800	2562800	2037700	2144300	2410900	1591100	1744500	5297500	5233800	3840900	4015700	4351600
P11766;H0YAG8;D6RFE4;D6RAY0;D6R9G2	P11766;H0YAG8	13;7;4;1;1	13;7;4;1;1	13;7;4;1;1	Alcohol dehydrogenase class-3	ADH5	5	13	42.5	39.724	374	374;262;115;56;95	0	90.482	16414000	15044000	14231000	13462000	12287000	14245000	15761000	14943000	14529000	13771000	12554000	13750000	60	60	60	60	60	60	3278000	3048300	3059300	2247900	1827200	3170900	2575200	2061900	2415900	2410300	1775800	1748900	2309300	2280800	1597400	1743500	1906800
A0A0C4DG85;P40394;P40394-2;E9PFG0;C9JP14	A0A0C4DG85;P40394;P40394-2;E9PFG0	19;19;19;15;5	19;19;19;15;5	19;19;19;15;5	Alcohol dehydrogenase class 4 mu/sigma chain	ADH7	5	19	44.1	40.005	374	374;386;394;317;107	0	94.148	37326000	33765000	31609000	29075000	26652000	32004000	35833000	33564000	32277000	29789000	27258000	30865000	100	100	100	100	100	100	7364400	6950700	7041900	4870400	3496800	7027000	4258100	3463100	3955800	3798500	2713600	3040100	6175700	5919400	4189500	4593800	4955100
A0A0G2JQN5;H7C382;Q9BV57-2;Q9BV57	A0A0G2JQN5;H7C382;Q9BV57-2;Q9BV57	1;1;1;1	1;1;1;1	1;1;1;1	1,2-dihydroxy-3-keto-5-methylthiopentene dioxygenase	ADI1	4	1	21.2	11.856	99	99;117;173;179	0.00045662	2.0626	177570	201450	153050	123730	128250	117690	171250	197290	158280	128030	129440	114330	1	1	1	1	1	1	0	0	0	0	0	0	0	0	0	0	0	0	177570	201450	153050	123730	128250
Q15847;Q5TBU2	Q15847	3;1	3;1	3;1	Adipogenesis regulatory factor	ADIRF	2	3	69.7	7.8547	76	76;38	0	35.874	396020	280180	295910	236980	287380	356740	378670	283830	299480	246740	291300	343780	2	2	2	2	2	2	0	0	0	0	0	0	0	0	0	0	0	0	0	0	0	0	0
P55263-3;P55263-4;P55263-2;P55263	P55263-3;P55263-4;P55263-2;P55263	1;1;1;1	1;1;1;1	1;1;1;1	Adenosine kinase	ADK	4	1	2.6	34.084	305	305;327;345;362	0.0020764	1.3567	1051200	926160	942510	896990	807960	937310	1008700	923020	958100	916970	825950	904710	4	4	4	4	4	4	0	0	0	0	0	0	231340	192350	225760	202280	152000	142980	0	0	0	0	0
H3BU35;H3BRS6;Q9BRR6-5;Q9BRR6-2;Q9BRR6	H3BU35;H3BRS6;Q9BRR6-5;Q9BRR6-2;Q9BRR6	1;1;1;1;1	1;1;1;1;1	1;1;1;1;1	ADP-dependent glucokinase	ADPGK	5	1	5.2	17.026	154	154;204;347;496;497	0.0089216	0.91702	0	0	0	0	0	0	0	0	0	0	0	0	0	0	0	0	0	0	0	0	0	0	0	0	0	0	0	0	0	0	0	0	0	0	0
Q9NX46	Q9NX46	1	1	1	Poly(ADP-ribose) glycohydrolase ARH3	ADPRHL2	1	1	2.5	38.946	363	363	0.00089485	1.8892	544560	533720	453820	376530	341930	402450	523570	527460	465640	387800	349600	388320	2	2	2	2	2	2	284600	241110	235260	187370	158040	216360	0	0	0	0	0	0	259960	292600	218550	189160	183890
A0A087WX59;Q16186;A0A087WUX6	A0A087WX59;Q16186;A0A087WUX6	2;2;1	2;2;1	2;2;1	Proteasomal ubiquitin receptor ADRM1	ADRM1	3	2	6.8	37.504	368	368;407;141	0	4.1022	10061	10275	8863.1	10248	7944.9	5815	9681.5	10131	9132.8	10341	8074.7	5693.1	1	1	1	1	1	1	0	0	0	0	0	0	0	0	0	0	0	0	0	0	0	0	0
A0A096LNY6;A0A1B0GWJ0;A0A1B0GTJ7;A0A0A6YY92;P30566;A0A096LP92;A0A096LPA2;A0A096LNY5;A0A1B0GTG9;A0A1B0GWF8;P30566-2	A0A096LNY6;A0A1B0GWJ0;A0A1B0GTJ7;A0A0A6YY92;P30566;A0A096LP92;A0A096LPA2;A0A096LNY5;A0A1B0GTG9;A0A1B0GWF8;P30566-2	4;4;4;4;4;2;2;2;2;2;2	4;4;4;4;4;2;2;2;2;2;2	4;4;4;4;4;2;2;2;2;2;2	Adenylosuccinate lyase	ADSL	11	4	16.1	40.826	360	360;480;480;498;484;78;133;262;377;403;425	0	10.897	489520	372460	335290	269990	348170	328790	468580	374580	342680	281440	349140	319130	4	4	4	4	4	4	0	0	0	0	0	0	0	0	0	0	0	0	0	0	0	0	0
P30520;Q8N142	P30520	10;1	10;1	10;1	Adenylosuccinate synthetase isozyme 2	ADSS	2	10	25.7	50.097	456	456;457	0	31.482	4731900	4395100	4054800	3908300	3519900	4077700	4544900	4361100	4147300	3992900	3598100	3936000	27	27	27	27	27	27	619080	575390	559550	388980	351570	624050	948080	794250	822820	850800	622210	721030	555730	571020	375570	390110	427510
E7ETI4;E7EMC5;F5GXF9;P51825;P51825-3;P51825-2	E7ETI4;E7EMC5;F5GXF9;P51825;P51825-3;P51825-2	1;1;1;1;1;1	1;1;1;1;1;1	1;1;1;1;1;1	AF4/FMR2 family member 1	AFF1	6	1	2.2	44.807	406	406;417;1205;1210;1211;1218	0.007837	0.9606	0	0	0	0	0	0	0	0	0	0	0	0	0	0	0	0	0	0	0	0	0	0	0	0	0	0	0	0	0	0	0	0	0	0	0
Q9Y4W6;K7EP56	Q9Y4W6	6;1	6;1	6;1	AFG3-like protein 2	AFG3L2	2	6	9	88.583	797	797;209	0	13.907	2194300	1947800	1791300	1822700	1808500	1737700	2105800	1938200	1834300	1861600	1830800	1685800	13	13	13	13	13	13	37058	37738	40266	24020	18764	36936	385880	283790	330140	335570	239290	241540	64303	62563	50010	59622	53192
B8ZZY2;P52594-2;P52594-3;P52594;P52594-4;C9J2I0	B8ZZY2;P52594-2;P52594-3;P52594;P52594-4;C9J2I0	2;2;2;2;2;1	2;2;2;2;2;1	2;2;2;2;2;1	Arf-GAP domain and FG repeat-containing protein 1	AGFG1	6	2	3	56.413	541	541;522;560;562;584;237	0.0043842	1.0744	451090	427820	358400	348650	406310	363310	433430	423590	369070	358560	408130	353230	1	1	1	1	1	1	0	0	0	0	0	0	0	0	0	0	0	0	451090	427820	358400	348650	406310
E9PC15;Q53H12;A0A0G2JLG5;E9PG39	E9PC15;Q53H12;A0A0G2JLG5;E9PG39	2;2;1;1	2;2;1;1	2;2;1;1	Acylglycerol kinase, mitochondrial	AGK	4	2	5.3	43.796	394	394;422;226;244	0	2.745	1704100	1330100	1393000	1222500	1197100	1462400	1631900	1337200	1412100	1257900	1221800	1409800	7	7	7	7	7	7	437340	372090	427740	274660	212860	443760	182390	126070	158310	173030	126700	113740	190900	157740	112500	123920	151270
P35573-2;P35573-3;P35573	P35573-2;P35573-3;P35573	10;10;10	10;10;10	10;10;10	Glycogen debranching enzyme;4-alpha-glucanotransferase;Amylo-alpha-1,6-glucosidase	AGL	3	10	7.5	172.62	1515	1515;1516;1532	0	22.776	2572400	2131000	2044500	1792400	1870900	2244400	2465700	2131300	2083300	1847800	1903800	2164600	14	14	14	14	14	14	312020	268960	287190	195210	159570	509750	254760	191010	220840	211240	142890	164910	0	0	0	0	0
Q5TA58;Q9H9G7-2;Q9UKV8-2;Q9UL18;Q9UKV8;Q9H9G7;Q9HCK5	Q5TA58;Q9H9G7-2;Q9UKV8-2;Q9UL18;Q9UKV8;Q9H9G7;Q9HCK5	1;1;1;1;1;1;1	1;1;1;1;1;1;1	1;1;1;1;1;1;1	Protein argonaute;Protein argonaute-3;Protein argonaute-2;Protein argonaute-1;Protein argonaute-4	AGO1;AGO3;AGO2;AGO4	7	1	1	88.878	782	782;626;825;857;859;860;861	0.0036467	1.1783	0	0	0	0	0	0	0	0	0	0	0	0	0	0	0	0	0	0	0	0	0	0	0	0	0	0	0	0	0	0	0	0	0	0	0
Q9NUQ2	Q9NUQ2	1	1	1	1-acyl-sn-glycerol-3-phosphate acyltransferase epsilon	AGPAT5	1	1	3.3	42.072	364	364	0.00046512	2.1754	0	0	0	0	0	0	0	0	0	0	0	0	0	0	0	0	0	0	0	0	0	0	0	0	0	0	0	0	0	0	0	0	0	0	0
A0A1B0GWA2;O00116	A0A1B0GWA2;O00116	3;3	3;3	3;3	Alkyldihydroxyacetonephosphate synthase, peroxisomal	AGPS	2	3	6.6	60.807	543	543;658	0	10.364	1609100	1249800	1258500	1066500	1069500	1319700	1540700	1256400	1277900	1100200	1091000	1271900	6	6	6	6	6	6	142490	128600	128740	91718	74320	113700	0	0	0	0	0	0	446030	433740	432960	333700	261730
O95994;B5MC07;C9J3E2;H7C3Z9	O95994;B5MC07;C9J3E2;H7C3Z9	10;8;7;5	9;7;7;4	9;7;7;4	Anterior gradient protein 2 homolog	AGR2	4	10	59.4	19.979	175	175;188;131;119	0	95.281	28982000	26605000	23311000	21141000	22144000	25671000	27830000	26406000	23903000	21756000	22503000	24779000	62	62	62	62	62	62	5157800	4666500	4082100	3878900	3858700	4706300	3049600	2944600	2197500	2500800	1899800	2948000	4279800	5097000	4323800	3535100	3426600
Q8TD06;B5MC62;H7C040	Q8TD06;B5MC62;H7C040	11;8;7	11;8;7	10;7;6	Anterior gradient protein 3 homolog	AGR3	3	11	69.3	19.171	166	166;163;129	0	63.021	13242000	10811000	10822000	9508000	9758300	11216000	12689000	10829000	11000000	9794800	9921000	10828000	63	63	63	63	63	63	1635400	1433700	1451700	1114600	1082100	1629500	1584800	1372000	1466700	1512100	1162600	1274600	1429900	1421600	1120100	1015400	1092000
P23526;P23526-2	P23526;P23526-2	17;16	17;16	17;16	Adenosylhomocysteinase	AHCY	2	17	39.8	47.716	432	432;404	0	49.002	17926000	15897000	15284000	14280000	13611000	15211000	17203000	15827000	15586000	14633000	13865000	14696000	77	77	77	77	77	77	3525400	3084200	3167000	2262900	1783100	3472200	3741500	3028800	3343100	3392700	2351500	2603300	2390000	2431600	1825800	1825200	2000500
O43865;O43865-2;H0Y8B3;Q96HN2-4;Q96HN2-3;Q96HN2-2;Q96HN2;C9K0S0	O43865;O43865-2;H0Y8B3;Q96HN2-4;Q96HN2-3;Q96HN2-2;Q96HN2	7;6;4;4;4;4;4;1	7;6;4;4;4;4;4;1	7;6;4;4;4;4;4;1	Putative adenosylhomocysteinase 2;Adenosylhomocysteinase;Putative adenosylhomocysteinase 3	AHCYL1;AHCYL2	8	7	12.6	58.951	530	530;483;518;508;508;610;611;182	0	9.0666	2667000	2339300	2095800	1958600	2063800	2194500	2558900	2329100	2146900	2012500	2090800	2122900	16	16	16	16	16	16	0	0	0	0	0	0	729090	641430	619650	652200	477570	545300	535940	548850	439750	372380	444480
H0YEF1;H0Y343;Q8N157-2;Q8N157	H0YEF1;H0Y343;Q8N157-2;Q8N157	1;1;1;1	1;1;1;1	1;1;1;1	Jouberin	AHI1	4	1	1.1	61.689	542	542;668;1053;1196	0.0092593	0.88777	1191500	1039500	952380	899370	883400	901010	1143100	1035500	974280	921690	896190	872600	6	6	6	6	6	6	264260	216610	226030	180500	126450	221200	151890	127940	131210	156060	104860	101690	203910	214870	154720	155250	176960
Q09666;E9PJZ0;E9PKR9;E9PJC6;E9PLK4;Q09666-2;E9PQE3;P48552	Q09666	146;2;2;2;2;2;1;1	146;2;2;2;2;2;1;1	144;2;2;2;2;2;1;1	Neuroblast differentiation-associated protein AHNAK	AHNAK	8	146	45.7	629.09	5890	5890;121;123;131;144;149;85;1158	0	323.31	102100000	89611000	84146000	75990000	71666000	76422000	97960000	89256000	85886000	77972000	72921000	73923000	469	469	469	469	469	469	17782000	16064000	16152000	11802000	9624100	15408000	21530000	17292000	18741000	18892000	13065000	13713000	14998000	15038000	11242000	10839000	11667000
Q8IVF2-3;Q8IVF2	Q8IVF2-3;Q8IVF2	4;4	3;3	3;3	Protein AHNAK2	AHNAK2	2	4	3.5	605.64	5695	5695;5795	0	2.7609	0	0	0	0	0	0	0	0	0	0	0	0	0	0	0	0	0	0	0	0	0	0	0	0	0	0	0	0	0	0	0	0	0	0	0
O95433;G3V438;O95433-2;H0YJU2;H0YJG7;H0YJ63;G3V3W9	O95433;G3V438;O95433-2;H0YJU2;H0YJG7	11;8;8;6;6;4;1	11;8;8;6;6;4;1	11;8;8;6;6;4;1	Activator of 90 kDa heat shock protein ATPase homolog 1	AHSA1	7	11	33.1	38.274	338	338;203;288;133;216;90;100	0	43.555	8590100	7667300	7138400	6605000	6263600	6859200	8244500	7627900	7292600	6770100	6377300	6630200	34	34	34	34	34	34	1283600	1189100	1121300	814570	709360	1224500	1700700	1521900	1512100	1563100	1141300	1243000	1438300	1342600	1066500	997610	1077100
O95831-3;O95831;O95831-2;E9PMA0;O95831-6;O95831-5;O95831-4	O95831-3;O95831;O95831-2;E9PMA0	10;10;6;5;4;4;4	10;10;6;5;4;4;4	10;10;6;5;4;4;4	Apoptosis-inducing factor 1, mitochondrial	AIFM1	7	10	20.4	66.294	609	609;613;326;274;237;261;324	0	31.197	7221100	6181300	5759700	4976500	4923700	5469700	6925400	6166600	5878000	5125400	5007100	5285200	39	39	39	39	39	39	1690900	1374300	1441800	1123800	916990	1448800	798690	639310	621580	660710	488520	571060	1198000	1269400	965470	827160	888560
Q12904;Q12904-2;D6R937	Q12904;Q12904-2	9;9;4	9;9;4	9;9;4	Aminoacyl tRNA synthase complex-interacting multifunctional protein 1;Endothelial monocyte-activating polypeptide 2	AIMP1	3	9	34.9	34.352	312	312;336;150	0	17.459	6591500	5667900	5202700	4665500	4468800	5221400	6322100	5651900	5317400	4791700	4558000	5039000	25	25	25	25	25	25	1839500	1625800	1601200	1286000	1060700	1550200	771610	677690	615480	631980	451350	594830	432190	360810	256880	298910	294200
Q13155;A8MU58;F8W950	Q13155;A8MU58;F8W950	3;2;2	3;2;2	3;2;2	Aminoacyl tRNA synthase complex-interacting multifunctional protein 2	AIMP2	3	3	7.5	35.348	320	320;242;251	0	4.3976	218370	236100	221070	230440	204520	162970	210380	232240	226190	234330	206970	159060	1	1	1	1	1	1	0	0	0	0	0	0	0	0	0	0	0	0	0	0	0	0	0
V9GYQ3;E9PMH2;O00170	V9GYQ3;E9PMH2;O00170	1;1;1	1;1;1	1;1;1	AH receptor-interacting protein	AIP	3	1	5.9	21.593	188	188;232;330	0.00047801	2.4219	289410	212590	198140	188700	406410	339610	276880	214450	202720	199640	401310	330910	1	1	1	1	1	1	0	0	0	0	0	0	0	0	0	0	0	0	0	0	0	0	0
Q5T9B7;P00568;H0Y4J6;H0YID2;Q9Y6K8-2;Q9Y6K8-3;Q9Y6K8	Q5T9B7;P00568;H0Y4J6	15;15;10;4;2;2;2	15;15;10;4;2;2;2	15;15;10;4;2;2;2	Adenylate kinase isoenzyme 1	AK1	7	15	56.7	23.411	210	210;194;135;51;197;536;562	0	109.4	20794000	19288000	18143000	16864000	16886000	18023000	19972000	19144000	18525000	17307000	17141000	17433000	92	92	92	92	92	92	2698700	2372700	2390000	1748300	1618300	2680300	3220000	2811100	2907600	2898700	2254000	2422400	1966400	2141700	1582700	1552800	1692200
F8W1A4;P54819-2;P54819;F8VZG5;P54819-3;P54819-5;P54819-6;G3V213;F8VY04;P54819-4;F8VPP1	F8W1A4;P54819-2;P54819;F8VZG5;P54819-3;P54819-5;P54819-6;G3V213;F8VY04;P54819-4	10;10;10;8;8;8;7;6;6;5;1	10;10;10;8;8;8;7;6;6;5;1	10;10;10;8;8;8;7;6;6;5;1	Adenylate kinase 2, mitochondrial;Adenylate kinase 2, mitochondrial;Adenylate kinase 2, mitochondrial, N-terminally processed	AK2	11	10	50	25.63	232	232;232;239;162;202;224;191;133;190;130;42	0	56.251	6189300	5423900	4974100	4593600	4623900	4755400	5938400	5401800	5086500	4716200	4687600	4604400	40	40	40	40	40	40	1001400	924170	915620	700830	595650	891990	1197200	983840	991020	1040200	746210	834790	784720	821700	630040	578300	655250
Q9UIJ7;Q9UIJ7-2;Q9UIJ7-3	Q9UIJ7;Q9UIJ7-2	7;5;3	7;5;3	7;5;3	GTP:AMP phosphotransferase AK3, mitochondrial	AK3	3	7	31.7	25.565	227	227;157;187	0	17.766	3455900	3036600	2716100	2520500	2533500	2620200	3316000	3023000	2782100	2587100	2569000	2536600	18	18	18	18	18	18	263670	226200	224230	189360	119140	237190	710960	580510	616860	625870	434670	473000	502050	508610	381850	346930	386550
Q96M32	Q96M32	3	3	3	Adenylate kinase 7	AK7	1	3	6.1	82.657	723	723	0	8.6343	1148700	859230	815620	644500	748530	777700	1099300	865680	830490	670290	755230	752800	6	6	6	6	6	6	191860	171670	158560	117620	90211	139520	88279	69678	71480	71400	62414	71003	0	0	0	0	0
Q96MA6;Q96MA6-2	Q96MA6;Q96MA6-2	7;5	7;5	7;5	Adenylate kinase 8	AK8	2	7	16.7	54.925	479	479;275	0	13.99	1357800	1018800	1034400	861640	992590	1127600	1299400	1026900	1049700	893380	1004700	1089000	9	9	9	9	9	9	0	0	0	0	0	0	304080	216220	244260	215830	161250	177770	153210	147450	159070	121400	138970
J3KP89;Q5TCS8-1;Q5TCS8-3;Q5TCS8-6;Q5TCS8	J3KP89;Q5TCS8-1;Q5TCS8-3;Q5TCS8-6;Q5TCS8	1;1;1;1;1	1;1;1;1;1	1;1;1;1;1	Adenylate kinase 9	AK9	5	1	1.5	84.87	736	736;751;1014;1283;1911	0.0078585	0.97437	0	0	0	0	0	0	0	0	0	0	0	0	0	0	0	0	0	0	0	0	0	0	0	0	0	0	0	0	0	0	0	0	0	0	0
H7BYL6;A0A0A0MRF6;Q99996-5;Q99996-3;Q99996-2;Q99996;Q99996-6;A0A0A0MRE9;H0Y6Q0	H7BYL6;A0A0A0MRF6;Q99996-5;Q99996-3;Q99996-2;Q99996;Q99996-6;A0A0A0MRE9	3;3;3;3;3;3;3;2;1	3;3;3;3;3;3;3;2;1	3;3;3;3;3;3;3;2;1	A-kinase anchor protein 9	AKAP9	9	3	1.7	204.02	1769	1769;3910;3857;3899;3907;3911;3929;3126;318	0.00047596	2.3906	0	0	0	0	0	0	0	0	0	0	0	0	0	0	0	0	0	0	0	0	0	0	0	0	0	0	0	0	0	0	0	0	0	0	0
P14550;V9GYP9;Q5T621;V9GYG2	P14550;V9GYP9;Q5T621	21;11;11;10	21;11;11;10	21;11;11;10	Alcohol dehydrogenase [NADP(+)]	AKR1A1	4	21	66.2	36.573	325	325;140;147;119	0	124.25	30572000	27376000	25537000	23005000	21616000	24789000	29344000	27231000	26075000	23609000	22050000	23934000	93	93	93	93	93	93	6828600	6122400	6011600	4434500	3690500	6039500	4476400	3791400	3674400	3907600	2710500	3304800	4796000	5002000	3989000	3708100	3742500
P15121;E9PCX2;E9PEF9	P15121;E9PCX2	7;4;2	7;4;2	6;4;2	Aldose reductase	AKR1B1	3	7	24.7	35.853	316	316;263;102	0	11.366	4478900	3896400	3650900	3299200	3314700	3726700	4296800	3883100	3727100	3391400	3370100	3599900	24	24	24	24	24	24	1315000	1189300	1133400	902500	719070	1226200	393670	315660	362630	350770	276200	277480	268150	255940	196390	233350	259700
O60218	O60218	5	5	3	Aldo-keto reductase family 1 member B10	AKR1B10	1	5	14.2	36.019	316	316	0	5.3203	1096200	967920	768720	759930	957540	988390	1051800	962250	794890	783270	963420	956910	5	5	5	5	5	5	0	0	0	0	0	0	196370	159140	170920	176530	119150	144800	0	0	0	0	0
Q04828;H0Y804;A6NHU4	Q04828;H0Y804	19;14;9	19;14;9	3;2;3	Aldo-keto reductase family 1 member C1	AKR1C1	3	19	56	36.788	323	323;248;205	0	37.09	29694000	25680000	24578000	23285000	21426000	25482000	28483000	25609000	25074000	23823000	21902000	24581000	68	68	68	68	68	68	4257000	3705100	3884000	2662900	2061600	3931500	4138200	3513700	4144500	4160700	2949500	3282000	3458300	3408000	2303400	2620200	2771700
P52895;B4DK69;S4R3P0;P52895-2;REV__P41250	P52895;B4DK69;S4R3P0	18;17;9;5;1	4;3;4;1;1	4;3;4;1;1	Aldo-keto reductase family 1 member C2	AKR1C2	5	18	51.4	36.735	323	323;297;200;139;739	0	5.7444	1073300	1145200	992270	1136800	947090	865020	1033700	1126500	1022000	1149700	964440	840460	3	3	3	3	3	3	0	0	0	0	0	0	0	0	0	0	0	0	0	0	0	0	0
S4R3Z2;A0A0A0MSS8;P42330;P42330-2;P17516;S4R3D5;REV__A0A0U1RQZ9;REV__F6VDE0;REV__P51531-2;REV__P51531	S4R3Z2;A0A0A0MSS8;P42330;P42330-2;P17516	16;16;16;11;9;6;1;1;1;1	5;5;5;4;0;1;1;1;1;1	5;5;5;4;0;1;1;1;1;1	Aldo-keto reductase family 1 member C3;Aldo-keto reductase family 1 member C4	AKR1C3;AKR1C4	10	16	43.3	34.339	300	300;323;323;204;323;155;1428;1514;1572;1590	0	31.523	5452900	4941100	4311300	3887300	3893400	4142400	5235000	4908000	4421500	3995700	3952000	4007100	19	19	19	19	19	19	900300	915890	830940	566690	473340	743100	745500	643280	663570	696420	513530	560060	1109000	999740	663590	699620	791270
P51857-2;P51857	P51857-2;P51857	1;1	1;1	1;1	3-oxo-5-beta-steroid 4-dehydrogenase	AKR1D1	2	1	3.1	32.747	290	290;326	0	2.8996	1164600	1262000	1142200	1187100	975880	747300	1122000	1240900	1171000	1205000	990030	730400	3	3	3	3	3	3	0	0	0	0	0	0	312090	222900	277910	272300	185210	168300	452930	484920	311960	327960	350700
O43488;H3BLU7;Q8NHP1;H7C5H7;H7C4Q7;O95154	O43488;H3BLU7	9;8;4;3;1;1	9;8;4;3;1;1	9;8;4;3;1;1	Aflatoxin B1 aldehyde reductase member 2	AKR7A2	6	9	32.3	39.589	359	359;314;331;205;55;331	0	42.557	9037900	7637800	7179400	6413900	6694000	7375100	8666000	7626900	7326800	6604300	6791800	7127800	47	47	47	47	47	47	1580700	1399700	1411900	1008800	894470	1490400	771610	657410	632880	618760	482920	584360	1262300	1261200	1015300	930740	1037800
A0A087WY56;G3V3X1;G3V2I6;P31749-2;P31749	A0A087WY56;G3V3X1;G3V2I6;P31749-2;P31749	1;1;1;1;1	1;1;1;1;1	1;1;1;1;1	RAC-alpha serine/threonine-protein kinase	AKT1	5	1	5.5	16.712	146	146;170;184;418;480	0.0016856	1.4407	261140	301770	279150	179100	185000	306460	251960	295780	283970	188330	190860	293640	1	1	1	1	1	1	0	0	0	0	0	0	0	0	0	0	0	0	261140	301770	279150	179100	185000
P13716;P13716-2;B7ZBK6	P13716;P13716-2;B7ZBK6	4;4;3	4;4;3	4;4;3	Delta-aminolevulinic acid dehydratase	ALAD	3	4	10.6	36.294	330	330;359;120	0	22.462	1155800	792200	746340	601870	772180	859690	1104700	803650	760580	627480	778380	830650	6	6	6	6	6	6	0	0	0	0	0	0	0	0	0	0	0	0	59273	55056	43296	37413	45451
Q13740-2;Q13740;F5GXJ9;H7C543;Q13740-3;Q13740-4	Q13740-2;Q13740;F5GXJ9	24;24;23;8;7;6	24;24;23;8;7;6	24;24;23;8;7;6	CD166 antigen	ALCAM	6	24	48.6	63.664	570	570;583;532;344;133;305	0	185.64	30709000	27627000	27364000	23171000	22822000	23724000	29478000	27489000	27814000	23885000	23163000	22964000	114	114	114	114	114	114	6073800	5356000	5511100	3847500	3463800	5433100	4003500	3389100	3728300	3769600	2649000	2515400	5149700	5691800	4390000	4020000	4179900
Q8IZ83;F5H4B6;Q8IZ83-3;Q8IZ83-2	Q8IZ83;F5H4B6;Q8IZ83-3	5;4;4;1	5;4;4;1	5;4;4;1	Aldehyde dehydrogenase family 16 member A1	ALDH16A1	4	5	11.2	85.126	802	802;639;751;308	0	21.903	768530	654500	606380	539510	530220	614440	737000	653140	619320	554730	540100	593090	8	8	8	8	8	8	188700	177640	165790	134090	98181	168560	94810	75352	72708	82971	50087	65893	31249	31204	22949	24522	24885
P54886-2;P54886	P54886-2;P54886	6;6	6;6	6;6	Delta-1-pyrroline-5-carboxylate synthase;Glutamate 5-kinase;Gamma-glutamyl phosphate reductase	ALDH18A1	2	6	9.1	87.088	793	793;795	0	13.538	1914000	1774700	1561400	1428100	1254700	1445400	1838300	1760400	1600600	1461900	1283700	1395400	12	12	12	12	12	12	969110	863990	787330	655950	511690	752210	79764	71997	73540	70786	49144	57348	213770	224030	180670	175790	182110
P00352;Q5SYQ7;Q5SYQ9;Q5SYQ8;P30837	P00352	33;12;12;12;2	33;12;12;12;2	30;11;11;11;0	Retinal dehydrogenase 1	ALDH1A1	5	33	63.9	54.861	501	501;203;230;238;517	0	323.31	83622000	72040000	69177000	64324000	63677000	69251000	80207000	71859000	70544000	65994000	64709000	66951000	264	264	264	264	264	264	14580000	13126000	14363000	9643400	9421600	14273000	13435000	11415000	12709000	12924000	9176200	9590100	11789000	10983000	8665300	8171100	9339000
P47895;H0Y2X5;H0YKF9;H0YNQ3	P47895;H0Y2X5;H0YKF9	5;4;3;2	3;2;3;2	3;2;3;2	Aldehyde dehydrogenase family 1 member A3	ALDH1A3	4	5	8.2	56.108	512	512;405;144;141	0	7.3707	38440	42959	37286	39964	34068	30534	37061	42154	38355	40554	34639	29685	1	1	1	1	1	1	0	0	0	0	0	0	0	0	0	0	0	0	0	0	0	0	0
P05091;P05091-2;S4R3S4;F8VP50;H0YMG7;O94788-4;O94788-2;O94788-3;O94788;H0YKL3	P05091;P05091-2	24;21;7;7;3;3;3;3;3;1	21;19;7;6;1;1;1;1;1;1	21;19;7;6;1;1;1;1;1;1	Aldehyde dehydrogenase, mitochondrial	ALDH2	10	24	60.2	56.381	517	517;470;117;259;489;422;480;497;518;85	0	130.82	18527000	15842000	15424000	13876000	13073000	15521000	17768000	15812000	15707000	14243000	13350000	14973000	88	88	88	88	88	88	2281700	2050700	2136500	1446100	1092300	2148600	3485600	2840200	3145400	3144300	2260200	2451600	2664800	2611800	2036900	1858100	2082100
P30838;C9JMC5;I3L3I9;E9PNN6;A8MYB8;C9JKT2;I3L4E5;I3L1H6;I3L3W9	P30838;C9JMC5;I3L3I9;E9PNN6;A8MYB8	27;22;22;22;21;13;6;6;5	27;22;22;22;21;13;6;6;5	27;22;22;22;21;13;6;6;5	Aldehyde dehydrogenase, dimeric NADP-preferring	ALDH3A1	9	27	55.6	50.394	453	453;372;380;396;389;259;119;131;74	0	177	54737000	50679000	47540000	44079000	43004000	47968000	52570000	50305000	48546000	45214000	43761000	46345000	197	197	197	197	197	197	9706500	9160200	9777800	5975200	4625800	9826700	6441700	5479100	6295200	6113700	4520100	4791400	8092000	7968800	5819000	6274600	7063800
J3QRD1;P51648;P51648-2;I3L1M4;J3QKK9;J3QS00;J3KTG1;C9JGJ2;I3L0X1;J3KTD9;I3L2W1;K7EN73	J3QRD1;P51648;P51648-2	10;10;10;4;3;3;3;3;3;1;1;1	10;10;10;4;3;3;3;3;3;1;1;1	10;10;10;4;3;3;3;3;3;1;1;1	Fatty aldehyde dehydrogenase	ALDH3A2	12	10	27.2	44.648	393	393;485;508;162;54;134;146;166;182;62;97;126	0	32.927	9610700	8394200	7812400	6736600	6579500	7564600	9220400	8362900	7973100	6936900	6701900	7303100	34	34	34	34	34	34	2153600	1940200	1977500	1392200	1071300	1881900	695490	568430	585830	562410	423850	471670	1949800	1946700	1518100	1500600	1566000
P43353;P43353-2;Q9BUJ8;A0A087X2D4;A0A087X192;A0A087WUF8;P48448;A0A087WTE0;REV__A0A087WTE9	P43353;P43353-2;Q9BUJ8;A0A087X2D4	12;11;6;6;5;3;2;1;1	12;11;6;6;5;3;2;1;1	12;11;6;6;5;3;2;1;1	Aldehyde dehydrogenase family 3 member B1	ALDH3B1	9	12	34.8	51.839	468	468;431;230;351;211;169;385;66;296	0	110.15	13853000	12366000	11575000	10484000	10320000	10626000	13296000	12303000	11818000	10767000	10471000	10288000	73	73	73	73	73	73	3094100	2790200	2747100	2113200	1801600	2804800	1530100	1205800	1379800	1409000	972700	1004800	2590700	2583900	2035200	1931900	2159500
P30038-2;P30038;P30038-3;Q5TF55	P30038-2;P30038;P30038-3	8;8;7;1	8;8;7;1	8;8;7;1	Delta-1-pyrroline-5-carboxylate dehydrogenase, mitochondrial	ALDH4A1	4	8	16.1	55.117	503	503;563;512;214	0	27.668	4577500	4057700	3712300	3162600	3084600	3512400	4392800	4038000	3792100	3258600	3141200	3391800	21	21	21	21	21	21	1465700	1287200	1278800	950290	811070	1254100	369980	328610	321650	307770	230270	275910	383820	424660	316600	283730	286770
P51649;P51649-2;C9J8Q5	P51649;P51649-2;C9J8Q5	6;6;5	6;6;5	6;6;5	Succinate-semialdehyde dehydrogenase, mitochondrial	ALDH5A1	3	6	13.5	57.214	535	535;548;507	0	12.757	1784600	1572500	1288800	1293000	1282500	1369700	1712400	1563900	1329700	1321700	1302400	1324900	10	10	10	10	10	10	322550	298260	259370	234010	166520	274040	169140	134460	129270	141500	99829	114200	331470	340920	222650	256300	272790
Q02252;Q02252-2;G3V4Z4	Q02252;Q02252-2	7;6;3	7;6;3	7;6;3	Methylmalonate-semialdehyde dehydrogenase [acylating], mitochondrial	ALDH6A1	3	7	15.9	57.839	535	535;522;252	0	22.049	3578800	3088500	2849500	2450400	2505400	3126400	3432800	3079200	2909800	2527400	2555000	3012500	19	19	19	19	19	19	821320	755930	723090	568640	444050	745200	90425	109540	61984	66619	48367	91900	777940	768560	598500	561320	644900
P49419-2;A0A1B0GTG2;A0A1B0GW77;P49419;A0A1B0GTY9;A0A1B0GUA1;A0A1B0GW82;A0A1B0GTJ4;P49419-4;A0A1B0GV49;A0A0J9YWF7;A0A1B0GUY0;H0YHM6;F8WDY6;F8VVF2;A0A1B0GVU0;A0A0J9YWM6;A0A1B0GW65;F8WD33	P49419-2;A0A1B0GTG2;A0A1B0GW77;P49419;A0A1B0GTY9;A0A1B0GUA1;A0A1B0GW82;A0A1B0GTJ4;P49419-4;A0A1B0GV49	20;18;18;18;16;16;16;15;15;14;9;8;6;4;4;3;1;1;1	20;18;18;18;16;16;16;15;15;14;9;8;6;4;4;3;1;1;1	20;18;18;18;16;16;16;15;15;14;9;8;6;4;4;3;1;1;1	Alpha-aminoadipic semialdehyde dehydrogenase	ALDH7A1	19	20	52.4	55.366	511	511;536;554;539;479;521;545;499;475;472;294;348;239;136;193;164;41;77;97	0	100.62	14479000	12343000	11666000	10547000	10976000	11819000	13885000	12319000	11904000	10852000	11130000	11430000	83	83	83	83	83	83	1779300	1661900	1651900	1203700	1104600	1672500	2124600	1780200	1848400	1862300	1412000	1506000	2242800	2360400	2033700	1613500	1708500
P49189;P49189-2	P49189;P49189-2	21;15	21;15	21;15	4-trimethylaminobutyraldehyde dehydrogenase	ALDH9A1	2	21	47.2	53.801	494	494;424	0	96.521	19967000	17429000	16506000	14173000	13704000	15626000	19156000	17367000	16826000	14593000	13961000	15089000	79	79	79	79	79	79	4423400	3890300	3934400	2787900	2228400	4011800	3121600	2551700	2657900	2762900	1960100	2077500	3351900	3430400	2715400	2357200	2603500
P04075;H3BQN4;J3KPS3;P04075-2;H3BPS8;H3BUH7;H3BMQ8;H3BR04;H3BR68;H3BU78	P04075;H3BQN4;J3KPS3;P04075-2;H3BPS8;H3BUH7;H3BMQ8;H3BR04	27;26;26;26;17;15;14;14;9;9	27;26;26;26;17;15;14;14;9;9	22;21;22;21;12;13;12;12;9;7	Fructose-bisphosphate aldolase A;Fructose-bisphosphate aldolase	ALDOA	10	27	68.1	39.42	364	364;361;368;418;278;155;140;162;130;204	0	179.8	36452000	31140000	30265000	26784000	25410000	31084000	34958000	31083000	30816000	27524000	25969000	29965000	110	110	110	110	110	110	5801600	5258800	5169700	3568000	2824900	5547900	6674300	5546500	6007200	6318100	4287600	4834600	5051600	5125700	3973100	3620100	3978800
P09972;K7EKH5;J3KSV6;J3QKP5;A8MVZ9;C9J8F3	P09972;K7EKH5;J3KSV6;J3QKP5;A8MVZ9;C9J8F3	8;5;5;5;5;4	3;3;3;3;3;2	3;3;3;3;3;2	Fructose-bisphosphate aldolase C;Fructose-bisphosphate aldolase	ALDOC	6	8	25.3	39.455	364	364;135;175;180;336;149	0	56.345	3126700	2592500	2368100	2179100	2349500	2423600	2997000	2591500	2422300	2242300	2376100	2346500	35	35	35	35	35	35	508580	441330	383440	365170	302890	410640	615050	528910	527720	549120	382250	460270	258830	275150	215490	190470	217390
Q2TAA5	Q2TAA5	1	1	1	GDP-Man:Man(3)GlcNAc(2)-PP-Dol alpha-1,2-mannosyltransferase	ALG11	1	1	2.2	55.65	492	492	0.0040258	1.1376	0	0	0	0	0	0	0	0	0	0	0	0	0	0	0	0	0	0	0	0	0	0	0	0	0	0	0	0	0	0	0	0	0	0	0
P16050;P16050-2;I3L175	P16050;P16050-2	41;37;5	41;37;5	41;37;5	Arachidonate 15-lipoxygenase	ALOX15	3	41	70.1	74.804	662	662;623;109	0	317.42	57844000	51335000	48075000	46908000	38711000	45094000	55511000	51093000	49131000	47790000	39731000	43521000	204	204	204	204	204	204	7870200	7263000	7071100	4655700	3378400	6596300	13296000	10878000	11951000	12352000	8093600	8431700	6064700	5486900	3799700	4077700	4430600
E9PB61;Q86V81	E9PB61;Q86V81	4;4	4;4	4;4	THO complex subunit 4	ALYREF	2	4	26.1	27.557	264	264;257	0	28.585	2273500	1918500	1846800	1674200	1730400	1736300	2179900	1916500	1882400	1721800	1751200	1682400	12	12	12	12	12	12	590700	489990	497490	391360	433120	486860	532310	404350	460960	472110	306410	305750	287240	329110	287830	233980	235820
Q5VTE6-2;Q5VTE6	Q5VTE6-2;Q5VTE6	1;1	1;1	1;1	Protein angel homolog 2	ANGEL2	2	1	2.7	42.106	375	375;544	1	-2	0	0	0	0	0	0	0	0	0	0	0	0	0	0	0	0	0	0	0	0	0	0	0	0	0	0	0	0	0	0	0	0	0	0	0
P16157-7;P16157-13;P16157-15;P16157-16;P16157-3;P16157-12;P16157-14;H0YBS0;P16157-20;P16157-18;P16157-17	P16157-7;P16157-13;P16157-15;P16157-16;P16157-3;P16157-12;P16157-14	3;3;3;3;3;3;3;1;1;1;1	1;1;1;1;1;1;1;1;1;1;1	1;1;1;1;1;1;1;1;1;1;1	Ankyrin-1	ANK1	11	3	1.6	188.76	1718	1718;1743;1821;1858;1880;1905;1983;1040;74;133;155	1	-2	191860	121300	136930	110790	131400	164620	183180	124140	138100	115200	133330	158600	1	1	1	1	1	1	0	0	0	0	0	0	0	0	0	0	0	0	0	0	0	0	0
Q12955-5;Q12955-4;Q12955;Q12955-7;A0A087WZ65;A0A087WTF3;Q12955-6;A0A087X0B4;D6RHY3;H0Y3A4;D6RHE1;E9PHW9;I6L894;Q01484-5;Q01484-2;Q01484;B7Z651;A0A0U1RQN6;P16157-2;P16157-11;P16157-9;P16157-6;P16157-4;P16157-10;P16157-8;P16157-5;P16157;P16157-21;A0A087WWI5;H0Y951;A0A087WX55;A0A087WY90;H0YA66;H0YAG3;H0YAH5;A0A087WTE8;A0A087WVC2;H0Y931;E9PCH6	Q12955-5;Q12955-4;Q12955;Q12955-7;A0A087WZ65;A0A087WTF3;Q12955-6	14;14;14;10;7;7;7;5;3;3;3;3;3;3;3;3;2;2;2;2;2;2;2;2;2;2;2;2;1;1;1;1;1;1;1;1;1;1;1	14;14;14;10;7;7;7;5;3;3;3;3;3;3;3;3;2;2;2;2;2;2;2;2;2;2;2;2;1;1;1;1;1;1;1;1;1;1;1	12;12;12;9;7;7;7;3;2;3;1;1;1;1;1;1;0;0;0;0;0;0;0;0;0;0;0;0;1;1;1;1;1;1;1;1;1;1;1	Ankyrin-3	ANK3	39	14	9.3	202.59	1861	1861;1868;4377;1465;973;1643;1001;450;273;459;1611;1730;3924;1863;1872;3957;1114;1194;1519;1644;1672;1694;1719;1806;1834;1856;1881;1897;96;166;175;178;187;187;217;241;322;966;1048	0	30.474	4766200	4171900	3816600	3430000	3418700	3580400	4572800	4155100	3901800	3525600	3469000	3465000	29	29	29	29	29	29	896350	781590	758330	605640	455830	701930	424410	332760	340110	345770	238570	280910	982780	964870	746000	664840	734140
F8W150;S4R3U2;H0YIN8;Q6ZTN6-2;Q6ZTN6;Q8IZ07;Q6ZTN6-3	F8W150;S4R3U2;H0YIN8;Q6ZTN6-2;Q6ZTN6;Q8IZ07;Q6ZTN6-3	1;1;1;1;1;1;1	1;1;1;1;1;1;1	1;1;1;1;1;1;1	Ankyrin repeat domain-containing protein 13D;Ankyrin repeat domain-containing protein 13A	ANKRD13A;ANKRD13D	7	1	14.5	9.3785	83	83;173;301;255;518;590;605	0.0017316	1.6424	0	0	0	0	0	0	0	0	0	0	0	0	0	0	0	0	0	0	0	0	0	0	0	0	0	0	0	0	0	0	0	0	0	0	0
Q8IVF6;A2A2Z9	Q8IVF6;A2A2Z9	1;1	1;1	1;1	Ankyrin repeat domain-containing protein 18A;Ankyrin repeat domain-containing protein 18B	ANKRD18A;ANKRD18B	2	1	1.3	115.6	992	992;1011	1	-2	0	0	0	0	0	0	0	0	0	0	0	0	0	0	0	0	0	0	0	0	0	0	0	0	0	0	0	0	0	0	0	0	0	0	0
P39687;H0YN26;H7BZ09;O43423;REV__F8WED0;REV__Q9Y2X3;O95626	P39687;H0YN26	9;8;2;2;1;1;1	9;8;2;2;1;1;1	7;6;1;2;1;1;1	Acidic leucine-rich nuclear phosphoprotein 32 family member A	ANP32A	7	9	34.9	28.585	249	249;177;79;234;68;529;131	0	70.814	16858000	14843000	13236000	11415000	12038000	12088000	16176000	14774000	13547000	11777000	12174000	11712000	52	52	52	52	52	52	2110400	1748100	1701100	1456000	1333100	1664500	2692200	2184900	2248100	2258900	1675300	1807900	2540300	2857900	2318600	1771500	1754100
Q92688-2;Q92688	Q92688-2;Q92688	8;8	6;6	6;6	Acidic leucine-rich nuclear phosphoprotein 32 family member B	ANP32B	2	8	37.9	22.276	195	195;251	0	17.295	8395900	7907000	7269300	6860300	6212500	6915200	8066100	7838900	7434200	7016500	6340600	6681600	27	27	27	27	27	27	1462700	1339600	1344500	912720	693310	1458700	1365200	1071300	1223500	1226900	903890	924700	1242300	1189700	760220	869650	942380
E9PPH5;Q9BTT0;Q9BTT0-3;Q5TB19;E9PLC4;E9PI45;Q5TB25;Q9BTT0-2	E9PPH5;Q9BTT0;Q9BTT0-3;Q5TB19;E9PLC4	4;4;3;2;2;1;1;1	4;4;3;2;2;1;1;1	4;4;3;2;2;1;1;1	Acidic leucine-rich nuclear phosphoprotein 32 family member E	ANP32E	8	4	29.8	13.128	114	114;268;220;149;165;105;136;227	0	11.278	2426400	2245400	1942200	1733800	1692100	1841100	2330300	2227200	1992600	1781800	1720500	1780000	12	12	12	12	12	12	707570	629880	599170	457950	344270	610440	0	0	0	0	0	0	668820	660570	508490	449240	486060
P04083;Q5T3N1;Q5T3N0	P04083	28;12;7	28;12;7	28;12;7	Annexin A1	ANXA1	3	28	78.6	38.714	346	346;204;115	0	323.31	86081000	81206000	76337000	67064000	70722000	81662000	82702000	80515000	77885000	69143000	71842000	78832000	208	208	208	208	208	208	19437000	17396000	17587000	12939000	11579000	19701000	11044000	9559700	10508000	10547000	7911300	9237800	12228000	15173000	13084000	9895600	10645000
P50995-2;P50995;H0Y6E1;E5RIN3;P27216;P27216-2	P50995-2;P50995	17;17;4;1;1;1	17;17;4;1;1;1	17;17;4;1;1;1	Annexin A11	ANXA11	6	17	35.4	51.242	472	472;505;148;113;316;357	0	66.893	25134000	22924000	21300000	19686000	17961000	20333000	24133000	22775000	21762000	20160000	18336000	19638000	78	78	78	78	78	78	5359900	4772900	4745800	3382300	2615800	4681500	4061400	3346300	3494400	3506700	2515500	2807000	3169800	3386100	2406500	2353300	2502400
P07355;P07355-2;H0YN42;H0YMD0;H0YMU9;H0YM50;A6NMY6;H0YNP5;H0YN28;H0YL33;H0YKS4;H0YMM1;H0YKZ7;H0YLV6;H0YMT9;H0YKX9;H0YNA0;H0YKL9;H0YMW4;H0YN52;H0YKV8;H0YMD9;H0YNB8;H0YKN4;H0YLE2	P07355;P07355-2;H0YN42;H0YMD0;H0YMU9;H0YM50;A6NMY6;H0YNP5;H0YN28;H0YL33;H0YKS4	37;36;31;29;29;26;25;21;20;20;19;13;11;11;11;11;10;10;10;8;8;7;5;5;2	37;36;31;29;29;26;25;21;20;20;19;13;11;11;11;11;10;10;10;8;8;7;5;5;2	37;36;31;29;29;26;25;21;20;20;19;13;11;11;11;11;10;10;10;8;8;7;5;5;2	Annexin A2;Annexin;Putative annexin A2-like protein	ANXA2;ANXA2P2	25	37	82.6	38.604	339	339;357;256;227;230;248;339;175;139;142;176;149;119;132;133;134;79;110;146;59;81;65;47;69;45	0	323.31	117000000	102660000	94041000	85614000	84460000	93766000	112260000	102230000	96151000	87926000	85898000	90605000	349	349	349	349	349	349	16593000	15090000	14366000	10716000	8717800	14758000	18926000	15943000	16712000	16963000	11643000	14329000	19134000	18932000	14386000	13798000	14908000
P12429;D6RA82;D6RCA8;D6RFG5;D6RFJ9;D6RAZ8;REV__Q6ZW33	P12429;D6RA82	10;9;3;3;2;2;1	10;9;3;3;2;2;1	10;9;3;3;2;2;1	Annexin A3;Annexin	ANXA3	7	10	29.4	36.375	323	323;284;134;154;55;104;695	0	18.842	4128800	3490200	3642500	3393600	3001900	3253900	3958900	3488900	3696100	3470800	3064200	3146200	18	18	18	18	18	18	411690	372600	372640	247840	184650	370880	2048700	1624100	1940700	1884500	1382600	1510200	375490	348030	261290	265950	279700
P09525;Q6P452;P09525-2;B4E1S2	P09525;Q6P452;P09525-2	22;21;19;6	22;21;19;6	22;21;19;6	Annexin A4;Annexin	ANXA4	4	22	63.9	35.882	319	319;299;237;142	0	220.61	29813000	26655000	25145000	22864000	21626000	25720000	28615000	26519000	25660000	23459000	22082000	24811000	122	122	122	122	122	122	6244900	5739600	5519700	3981200	2960200	5773600	4393100	3655900	3914900	3838400	2911500	3179000	4114400	4179400	3315800	2999400	3385900
P08758;D6RBL5;D6RBE9;E9PHT9;D6RCN3	P08758;D6RBL5;D6RBE9;E9PHT9	28;20;17;15;4	28;20;17;15;4	28;20;17;15;4	Annexin A5;Annexin	ANXA5	5	28	80.3	35.936	320	320;260;220;163;35	0	299.79	55624000	49903000	48382000	45105000	41740000	48219000	53391000	49650000	49308000	46190000	42615000	46547000	150	150	150	150	150	150	9665900	8813500	8876000	6158200	5093900	9556500	8313800	7043100	8128000	8249600	5909800	5843100	9155300	8575800	6605500	6488400	7421300
P20073-2;P20073	P20073-2;P20073	11;11	11;11	11;11	Annexin A7	ANXA7	2	11	23.6	50.315	466	466;488	0	48.789	13931000	12121000	11884000	10218000	9592000	11505000	13364000	12085000	12089000	10513000	9800300	11096000	42	42	42	42	42	42	3970400	3440600	3632800	2720100	2095300	3707800	2619900	2198900	2244400	2322700	1670500	1862000	2068300	2243300	1787300	1574800	1652900
Q5VT79;P13928;B4DTF2;A0A087WUP0;A0A087WTN9;A0A075B752;P13928-3;P13928-2;A0A075B765;Q5VT79-2	Q5VT79;P13928;B4DTF2;A0A087WUP0;A0A087WTN9;A0A075B752;P13928-3	5;5;4;3;3;3;3;2;1;1	5;5;4;3;3;3;3;2;1;1	5;5;4;3;3;3;3;2;1;1	Annexin A8-like protein 2;Annexin A8;Annexin	ANXA8L2;ANXA8;ANXA8L1	10	5	13.5	36.879	327	327;327;270;265;365;365;265;141;276;276	0	23.676	5947400	5094700	4693000	4066400	4398800	4430700	5704000	5081800	4793500	4197700	4444900	4292500	20	20	20	20	20	20	1433600	1295700	1275200	1086900	1065300	1145400	470910	359210	415050	391830	275260	319750	555910	641580	619910	365840	410100
Q10567-4;Q10567-3;Q10567-2;Q10567;C9J1E7;H7C034	Q10567-4;Q10567-3;Q10567-2;Q10567;C9J1E7	19;19;18;18;16;3	19;19;18;18;16;3	8;8;7;7;5;1	AP-1 complex subunit beta-1	AP1B1	6	19	21.3	101.35	919	919;939;942;949;578;173	0	52.664	15401000	13224000	12599000	11561000	10809000	12536000	14771000	13193000	12851000	11852000	11033000	12100000	71	71	71	71	71	71	2563700	2281100	2333600	1643200	1254100	2354400	2690200	2088300	2484400	2334600	1678200	1754700	1482900	1523300	1143000	1031800	1180100
O43747;O43747-2;H3BR36;H3BUN9;H3BNR4	O43747;O43747-2	10;9;2;2;2	10;9;2;2;2	10;9;2;2;2	AP-1 complex subunit gamma-1	AP1G1	5	10	12.7	91.35	822	822;825;187;208;236	0	18.683	3414100	2887000	2716700	2405400	2408500	2659700	3273600	2882800	2771800	2474900	2447700	2570400	19	19	19	19	19	19	497670	443060	485670	289870	196790	422870	441640	344090	363070	396000	289060	316890	785280	769550	579790	525270	628480
K7EJL1;Q9BXS5;Q9BXS5-2;E7ENJ6;A0A087WZX7;K7EQX3	K7EJL1;Q9BXS5;Q9BXS5-2;E7ENJ6	3;3;3;2;1;1	2;2;2;1;1;1	2;2;2;1;1;1	AP-1 complex subunit mu-1	AP1M1	6	3	9.7	40.296	351	351;423;435;370;128;176	0.0036408	1.1726	0	0	0	0	0	0	0	0	0	0	0	0	0	0	0	0	0	0	0	0	0	0	0	0	0	0	0	0	0	0	0	0	0	0	0
Q9Y6Q5;Q9Y6Q5-2;K7EPR4;K7EJJ1;K7EMG5;K7EK69	Q9Y6Q5;Q9Y6Q5-2;K7EPR4;K7EJJ1;K7EMG5	4;4;3;2;2;1	4;4;3;2;2;1	3;3;2;1;2;1	AP-1 complex subunit mu-2	AP1M2	6	4	9.9	48.108	423	423;425;239;245;299;44	0	7.0883	140460	136560	146500	93586	91992	114170	135030	135340	147710	98225	93934	110030	2	2	2	2	2	2	81897	66789	73811	53733	50606	65188	0	0	0	0	0	0	58563	69769	72689	39852	41385
H7C1E4;P61966;P61966-2	H7C1E4;P61966;P61966-2	2;2;1	2;2;1	2;2;1	AP-1 complex subunit sigma-1A	AP1S1	3	2	13.6	22.065	191	191;158;133	0	4.1714	161490	135730	128240	115170	88653	142500	154830	135600	130810	117710	92470	136600	1	1	1	1	1	1	161490	135730	128240	115170	88653	142500	0	0	0	0	0	0	0	0	0	0	0
O95782-2;O95782	O95782-2;O95782	10;10	10;10	3;3	AP-2 complex subunit alpha-1	AP2A1	2	10	8.9	105.36	955	955;977	0	16.693	6680400	5759000	5507100	5143300	4414500	5602700	6407700	5744000	5617100	5257300	4536700	5396500	25	25	25	25	25	25	2065600	1846100	1843600	1301600	1011000	1822400	689630	495750	629340	760090	436220	462430	555420	577910	394810	412820	430920
O94973;O94973-2;A0A0G2JS82;O94973-3;A0A0G2JQM1;E9PR62;A0A0G2JRF9;A0A0G2JQA4;M0R2D9;E9PPZ3;E9PS94;E9PQP4;E9PPY8;A0A0G2JS17;A0A0G2JQT9;H0YDE9;H0YEG0;REV__Q9NW13-2;REV__Q9NW13	O94973;O94973-2;A0A0G2JS82;O94973-3;A0A0G2JQM1	9;9;8;8;7;4;3;3;1;1;1;1;1;1;1;1;1;1;1	2;2;2;1;1;0;0;0;0;0;0;0;0;0;0;0;0;0;0	2;2;2;1;1;0;0;0;0;0;0;0;0;0;0;0;0;0;0	AP-2 complex subunit alpha-2	AP2A2	19	9	9.4	103.96	939	939;940;917;656;634;378;356;356;57;60;62;90;138;156;173;184;185;618;759	0	2.8436	179330	108390	124550	100650	101130	146150	171110	111410	125480	104150	103800	140390	1	1	1	1	1	1	0	0	0	0	0	0	0	0	0	0	0	0	0	0	0	0	0
P63010;P63010-2;P63010-3;A0A087X253;A0A087WU93;A0A087WZQ6;A0A087WYD1;K7ERB2;K7EN71;K7EJ01;A0A087WXS3;K7EKZ5;K7EJX1	P63010;P63010-2;P63010-3;A0A087X253;A0A087WU93;A0A087WZQ6;A0A087WYD1	18;18;17;16;14;14;12;5;3;2;1;1;1	7;7;6;7;3;3;3;1;1;0;1;1;1	7;7;6;7;3;3;3;1;1;0;1;1;1	AP-2 complex subunit beta	AP2B1	13	18	18.9	104.55	937	937;951;880;913;663;677;639;151;132;164;49;63;80	0	14.572	2698400	2386200	2156500	1767500	1880300	2087000	2589400	2374700	2203600	1829600	1906900	2016700	16	16	16	16	16	16	1110500	988040	891610	730330	674310	880620	154660	140210	139030	146200	103470	116620	681420	721150	613250	445110	550690
A0A087WY71;E9PFW3;Q96CW1-2;Q96CW1;C9JJ47;C9JTK4;C9JGT8;C9JJD3;H7C4C3;C9JPV8	A0A087WY71;E9PFW3;Q96CW1-2;Q96CW1;C9JJ47	6;6;6;6;4;2;2;1;1;1	6;6;6;6;4;2;2;1;1;1	6;6;6;6;4;2;2;1;1;1	AP-2 complex subunit mu	AP2M1	10	6	13.8	49.526	434	434;460;433;435;252;160;195;113;122;136	0	8.2318	3501900	3199400	3020800	2633900	2505100	2991000	3362400	3178700	3080600	2708800	2557700	2885000	19	19	19	19	19	19	627790	552370	573330	382910	280560	606030	472260	383390	410110	412540	283500	339840	760810	804850	610220	548110	606540
M0R0N4;X6R390;M0QYZ2;P53680-2;P53680;M0QZ21;M0R1S0	M0R0N4;X6R390;M0QYZ2;P53680-2;P53680;M0QZ21	3;3;3;3;3;2;1	3;3;3;3;3;2;1	3;3;3;3;3;2;1	AP-2 complex subunit sigma	AP2S1	7	3	17.4	17.303	144	144;156;158;104;142;122;92	0.0013257	1.7767	757130	609180	606890	491760	504740	505060	725380	610760	616300	508720	510890	489390	3	3	3	3	3	3	0	0	0	0	0	0	295320	198540	224970	202690	154250	163290	259670	278230	230490	187210	225650
O14617-3;O14617-4;O14617-2;O14617;O14617-5	O14617-3;O14617-4;O14617-2;O14617;O14617-5	2;2;2;2;2	2;2;2;2;2	2;2;2;2;2	AP-3 complex subunit delta-1	AP3D1	5	2	3.5	111.24	984	984;1021;1112;1153;1215	0	5.0971	505440	400540	404290	348850	383120	443310	484130	402070	410630	360470	388650	427920	6	6	6	6	6	6	90417	80195	88042	64349	58261	93175	118100	90940	94146	99915	65256	79945	0	0	0	0	0
Q9Y2T2;H0YBM0;E5RJ52;P53677	Q9Y2T2;H0YBM0;E5RJ52;P53677	2;1;1;1	2;1;1;1	2;1;1;1	AP-3 complex subunit mu-1;AP-3 complex subunit mu-2	AP3M1;AP3M2	4	2	8.9	46.939	418	418;48;287;418	0	4.319	525150	412520	403350	361780	387650	557220	502930	414220	410670	372980	396860	535300	2	2	2	2	2	2	0	0	0	0	0	0	0	0	0	0	0	0	0	0	0	0	0
Q92572	Q92572	1	1	1	AP-3 complex subunit sigma-1	AP3S1	1	1	5.7	21.732	193	193	0.0074715	0.97874	0	0	0	0	0	0	0	0	0	0	0	0	0	0	0	0	0	0	0	0	0	0	0	0	0	0	0	0	0	0	0	0	0	0	0
C9JIF9;P13798;H7C1U0;H7C393;C9JLK2;H0YFE5;F8WEH5	C9JIF9;P13798;H7C1U0;H7C393	11;11;7;6;4;1;1	11;11;7;6;4;1;1	11;11;7;6;4;1;1	Acylamino-acid-releasing enzyme	APEH	7	11	19	81.673	737	737;732;308;284;232;47;50	0	40.613	4670200	4294800	3798700	3494000	3155200	3800800	4484800	4262600	3893100	3578500	3229300	3665300	29	29	29	29	29	29	1590500	1411600	1298500	1037300	804430	1321000	976090	821380	786360	793470	613590	739100	542770	640230	500710	433350	437060
P27695;G3V5Q1;G3V3M6;A0A0C4DGK8;G3V3C7;G3V5D9;H7C4A8;G3V5M0;G3V359;G3V3Y6;G3V2D9;Q2M3R5	P27695;G3V5Q1;G3V3M6;A0A0C4DGK8;G3V3C7;G3V5D9	13;12;12;9;9;8;6;6;6;1;1;1	13;12;12;9;9;8;6;6;6;1;1;1	13;12;12;9;9;8;6;6;6;1;1;1	DNA-(apurinic or apyrimidinic site) lyase;DNA-(apurinic or apyrimidinic site) lyase, mitochondrial	APEX1	12	13	54.7	35.554	318	318;242;263;146;174;107;150;162;172;41;49;365	0	94.861	13331000	10850000	10453000	9586200	9411300	9931800	12775000	10865000	10655000	9839100	9557700	9609700	55	55	55	55	55	55	1927600	1627800	1647900	1361600	1318800	1663800	3201900	2767900	2771500	2793300	2036000	2361800	2244700	2315900	2150600	1799100	1927400
G3V1C3;Q9BZZ5-2;Q9BZZ5-6;Q9BZZ5;Q9BZZ5-1;Q9BZZ5-5;Q9BZZ5-3;H0YER7;E9PQK6;REV__P51449-2;REV__P51449;REV__B4DYI2;REV__P0DKV0	G3V1C3;Q9BZZ5-2;Q9BZZ5-6;Q9BZZ5;Q9BZZ5-1;Q9BZZ5-5;Q9BZZ5-3;H0YER7	14;14;14;14;12;12;11;8;2;1;1;1;1	14;14;14;14;12;12;11;8;2;1;1;1;1	14;14;14;14;12;12;11;8;2;1;1;1;1	Apoptosis inhibitor 5	API5	13	14	29.6	57.56	510	510;504;513;524;438;450;445;294;123;497;518;1134;1188	0	63.433	4369100	3873600	3452200	3320700	3245000	3514800	4192800	3853800	3538900	3399900	3298800	3398500	24	24	24	24	24	24	588250	560890	526300	425390	371550	552340	265250	210760	227980	234390	150380	162210	880720	888690	634930	620540	700210
Q9HDC9-2;Q9HDC9;H0Y512	Q9HDC9-2;Q9HDC9;H0Y512	6;6;5	6;6;5	6;6;5	Adipocyte plasma membrane-associated protein	APMAP	3	6	22.1	32.161	289	289;416;409	0	19.455	3132500	3018700	2975400	2511900	2245700	2846800	3010800	2990600	3024800	2583900	2303700	2742100	25	25	25	25	25	25	742530	693670	700870	449450	366480	707110	328090	248860	291980	282290	214740	242590	565970	631430	588660	385150	393550
Q8NCW5-2;Q8NCW5;Q5T3I4;Q5T3I3	Q8NCW5-2;Q8NCW5	7;7;3;2	7;7;3;2	7;7;3;2	NAD(P)H-hydrate epimerase	APOA1BP	4	7	53.5	20.43	185	185;288;245;260	0	25.541	3453400	3053100	2742700	2435900	2246000	2693200	3313900	3038300	2806600	2500700	2296500	2597500	12	12	12	12	12	12	718860	671310	695560	466640	331430	704400	393540	323220	310920	315790	199640	248060	317030	307290	257270	215490	224350
CON__ENSEMBL:ENSBTAP00000032840;A8MUN2;P04114	CON__ENSEMBL:ENSBTAP00000032840;A8MUN2;P04114	1;1;1	1;1;1	1;1;1	Apolipoprotein B-100;Apolipoprotein B-48	APOB	3	1	1	92.273	825	825;828;4563	0.0013216	1.7575	1889800	1660100	1284800	1238900	1514400	1360400	1813200	1650600	1330500	1276700	1519000	1322500	6	6	6	6	6	6	641210	648410	427890	540430	517010	540700	0	0	0	0	0	0	177420	220650	199850	147360	137360
H7C1U8;Q9BUR5;Q9BUR5-2;G3V1B6;A0A0J9YXS4;A0A0J9YWW6	H7C1U8;Q9BUR5;Q9BUR5-2;G3V1B6	4;4;3;2;1;1	4;4;3;2;1;1	4;4;3;2;1;1	Apolipoprotein O	APOO	6	4	29.2	20.08	178	178;198;180;114;81;90	0	8.6927	930640	672370	738060	571870	591060	926230	890140	680270	744970	593890	608200	888340	7	7	7	7	7	7	44781	43291	46747	38756	27014	38553	92383	91597	83723	82641	64101	71956	57705	63395	47417	42106	45097
A0A0A0MRG2;P05067-2;P05067-3;P05067-4;P05067-5;P05067-6;P05067-7;P05067-11;P05067-8;P05067-9;P05067	A0A0A0MRG2;P05067-2;P05067-3;P05067-4;P05067-5;P05067-6;P05067-7;P05067-11;P05067-8;P05067-9;P05067	1;1;1;1;1;1;1;1;1;1;1	1;1;1;1;1;1;1;1;1;1;1	1;1;1;1;1;1;1;1;1;1;1	Amyloid beta A4 protein;N-APP;Soluble APP-alpha;Soluble APP-beta;C99;Beta-amyloid protein 42;Beta-amyloid protein 40;C83;P3(42);P3(40);C80;Gamma-secretase C-terminal fragment 59;Gamma-secretase C-terminal fragment 57;Gamma-secretase C-terminal fragment 50;C31	APP	11	1	1.7	75.109	660	660;305;677;695;696;714;733;746;751;752;770	0.0099275	0.82976	0	0	0	0	0	0	0	0	0	0	0	0	0	0	0	0	0	0	0	0	0	0	0	0	0	0	0	0	0	0	0	0	0	0	0
Q9UKG1;C9K0C4;C9JAB0	Q9UKG1;C9K0C4;C9JAB0	2;1;1	2;1;1	2;1;1	DCC-interacting protein 13-alpha	APPL1	3	2	2.7	79.663	709	709;114;133	0	3.6414	0	0	0	0	0	0	0	0	0	0	0	0	0	0	0	0	0	0	0	0	0	0	0	0	0	0	0	0	0	0	0	0	0	0	0
Q8NEU8;Q8NEU8-3;Q8NEU8-2;F8VXB0;F8VWV2;H0YH86;F8VR68;F8W124;F8VS86;REV__H7C0G2;REV__Q6ZNL6-2;REV__Q96NY7-2;REV__Q96NY7;REV__B7ZM68;REV__Q6ZNL6	Q8NEU8;Q8NEU8-3;Q8NEU8-2	13;13;12;6;4;3;1;1;1;1;1;1;1;1;1	13;13;12;6;4;3;1;1;1;1;1;1;1;1;1	13;13;12;6;4;3;1;1;1;1;1;1;1;1;1	DCC-interacting protein 13-beta	APPL2	15	13	30.6	74.493	664	664;670;621;235;144;188;39;61;107;252;540;686;704;1178;1462	0	58.207	2687600	2036000	2271400	1988500	1865900	2074100	2572500	2052800	2294400	2043500	1901500	2004100	19	19	19	19	19	19	442400	364940	428280	314110	273860	437440	1188600	968100	1090900	1078400	806570	792590	85188	80538	62096	63554	77573
P07741;H3BQB1;P07741-2;H3BQZ9;H3BQF1;H3BSW3	P07741;H3BQB1;P07741-2;H3BQZ9;H3BQF1	10;8;8;7;6;3	10;8;8;7;6;3	10;8;8;7;6;3	Adenine phosphoribosyltransferase	APRT	6	10	76.7	19.608	180	180;162;134;153;148;63	0	67.798	13016000	11647000	10579000	9530000	8810500	9260900	12493000	11583000	10820000	9774300	8968000	8961500	44	44	44	44	44	44	2093700	1797500	1819600	1421000	1059400	1599100	3108700	2436800	2453300	2578900	1814600	2022100	2403800	2766300	2165000	1745100	1838600
P55064	P55064	1	1	1	Aquaporin-5	AQP5	1	1	6	28.292	265	265	0.00089566	1.9076	0	0	0	0	0	0	0	0	0	0	0	0	0	0	0	0	0	0	0	0	0	0	0	0	0	0	0	0	0	0	0	0	0	0	0
P48444;B0YIW6;P48444-2;Q6P1Q5;E9PK34	P48444;B0YIW6;P48444-2	13;12;9;5;3	13;12;9;5;3	13;12;9;5;3	Coatomer subunit delta	ARCN1	5	13	25	57.21	511	511;552;423;189;83	0	30.498	6325400	5660700	5093500	4548200	4416400	4985400	6071200	5628900	5212200	4673800	4496800	4815300	28	28	28	28	28	28	1531300	1375200	1295000	991910	843200	1282200	504950	407720	422970	423750	309210	356700	1328600	1272800	980310	895040	955730
P84077	P84077	8	8	1	ADP-ribosylation factor 1	ARF1	1	8	62.4	20.697	181	181	0	70.76	13100000	11186000	10667000	9981600	8673100	11277000	12563000	11164000	10882000	10205000	8916400	10856000	60	60	60	60	60	60	2286000	2004200	1997500	1393500	1043300	2042500	756560	619610	718990	742090	520090	543170	2039400	1806500	1285700	1359200	1576900
P61204;P61204-2;F5H423;H0YGG7;F5H0C7;F5H1V1;F5H6T5;F8WDB3	P61204;P61204-2;F5H423	8;6;5;3;3;1;1;1	1;1;0;1;0;0;0;0	1;1;0;1;0;0;0;0	ADP-ribosylation factor 3	ARF3	8	8	62.4	20.601	181	181;144;210;62;102;40;50;59	0	9.067	104130	66163	89115	66800	72842	118020	99419	67833	89014	69635	74928	113120	1	1	1	1	1	1	0	0	0	0	0	0	0	0	0	0	0	0	0	0	0	0	0
P18085;C9JPM4;C9JAK5;U3KQF2	P18085;C9JPM4;C9JAK5	7;5;5;3	5;3;5;3	5;3;5;3	ADP-ribosylation factor 4	ARF4	4	7	56.1	20.511	180	180;127;153;71	0	26.451	3587200	2997700	3087900	2656400	2322200	3420900	3439000	2998500	3131900	2729100	2398800	3284800	22	22	22	22	22	22	677410	605000	702440	371890	368760	765290	263000	219150	250440	226280	169930	180320	113700	115520	103640	78137	77204
P84085;C9J1Z8	P84085;C9J1Z8	6;5	3;2	3;2	ADP-ribosylation factor 5	ARF5	2	6	41.1	20.529	180	180;150	0	6.4016	873090	592010	528330	474820	694150	616510	834340	600800	541210	494330	692450	599530	5	5	5	5	5	5	0	0	0	0	0	0	0	0	0	0	0	0	0	0	0	0	0
P62330	P62330	3	3	3	ADP-ribosylation factor 6	ARF6	1	3	30.3	20.082	175	175	0	8.2866	2841700	2443400	2401600	2194400	1940000	2425100	2725600	2438200	2444700	2247100	1990000	2336700	13	13	13	13	13	13	620730	546950	643840	331090	220330	626330	328400	266480	301790	332310	239790	236590	588480	506150	319400	397090	474300
H0YF45;H0YDX1;E9PJT7;E9PK28;E9PN48;E9PIY6;G5E9L0;Q8N6H7-2;Q8N6H7	H0YF45;H0YDX1;E9PJT7;E9PK28;E9PN48;E9PIY6;G5E9L0;Q8N6H7-2;Q8N6H7	1;1;1;1;1;1;1;1;1	1;1;1;1;1;1;1;1;1	1;1;1;1;1;1;1;1;1	ADP-ribosylation factor GTPase-activating protein 2	ARFGAP2	9	1	10.1	13.698	119	119;133;173;238;252;327;493;414;521	0.004379	1.0679	0	0	0	0	0	0	0	0	0	0	0	0	0	0	0	0	0	0	0	0	0	0	0	0	0	0	0	0	0	0	0	0	0	0	0
Q9NP61	Q9NP61	1	1	1	ADP-ribosylation factor GTPase-activating protein 3	ARFGAP3	1	1	1.6	56.928	516	516	0.0085603	0.93613	70163	59307	69097	42781	30509	68198	67276	59360	69329	44718	32522	65052	1	1	1	1	1	1	70163	59307	69097	42781	30509	68198	0	0	0	0	0	0	0	0	0	0	0
P53367-2;P53367;P53367-3	P53367-2;P53367	4;4;1	4;4;1	4;4;1	Arfaptin-1	ARFIP1	3	4	13.8	38.598	341	341;373;193	0	5.3796	1328600	1105000	1209200	965730	922670	1217800	1273600	1106400	1221100	998410	945380	1171900	6	6	6	6	6	6	483430	466910	542170	382490	358480	646540	317730	228530	282060	270530	204770	197730	114410	109240	90959	72563	75927
Q9NWB6;X6R9F1;Q9NWB6-3;Q9NWB6-2	Q9NWB6;X6R9F1;Q9NWB6-3;Q9NWB6-2	2;1;1;1	2;1;1;1	2;1;1;1	Arginine and glutamate-rich protein 1	ARGLU1	4	2	5.5	33.216	273	273;142;198;273	0.0020781	1.3673	0	0	0	0	0	0	0	0	0	0	0	0	0	0	0	0	0	0	0	0	0	0	0	0	0	0	0	0	0	0	0	0	0	0	0
Q07960;H0YE29;E9PNR6	Q07960;H0YE29	9;5;2	9;5;2	9;5;2	Rho GTPase-activating protein 1	ARHGAP1	3	9	30.5	50.435	439	439;334;192	0	17.295	4934500	4428300	4169600	3500800	3235900	3787600	4736400	4404500	4250500	3604800	3305400	3655100	20	20	20	20	20	20	1429900	1262400	1131200	985260	749830	1050700	468630	391030	390960	406000	297390	337640	1222800	1212900	1145600	807880	792980
Q8N392-2;Q8N392;E9PL26;J3KT69;Q9P2N2-2;Q9P2N2	Q8N392-2;Q8N392	21;21;1;1;1;1	21;21;1;1;1;1	21;21;1;1;1;1	Rho GTPase-activating protein 18	ARHGAP18	6	21	41.7	70.163	618	618;663;117;137;670;729	0	77.708	14793000	12337000	11541000	10232000	10248000	10780000	14181000	12330000	11779000	10527000	10399000	10432000	67	67	67	67	67	67	2339600	2002800	2084700	1488000	1110700	2013800	1770900	1461900	1576300	1550800	1156600	1095100	2930600	2848500	2053700	2017100	2154400
Q14CB8-4;Q14CB8-6;Q14CB8-7;Q14CB8-3;Q14CB8;Q14CB8-2	Q14CB8-4;Q14CB8-6;Q14CB8-7;Q14CB8-3;Q14CB8;Q14CB8-2	1;1;1;1;1;1	1;1;1;1;1;1	1;1;1;1;1;1	Rho GTPase-activating protein 19	ARHGAP19	6	1	8	12.547	112	112;465;479;485;494;517	1	-2	0	0	0	0	0	0	0	0	0	0	0	0	0	0	0	0	0	0	0	0	0	0	0	0	0	0	0	0	0	0	0	0	0	0	0
J3KRE2;J3KTF8;J3QQX2;P52565;J3KS60;J3KRY1;P52565-2	J3KRE2;J3KTF8;J3QQX2;P52565;J3KS60;J3KRY1;P52565-2	4;4;4;4;3;3;3	4;4;4;4;3;3;3	4;4;4;4;3;3;3	Rho GDP-dissociation inhibitor 1	ARHGDIA	7	4	31	14.814	129	129;193;235;204;92;249;160	0	28.644	4745700	4152700	3789400	3490300	3345900	3554500	4553200	4136000	3875900	3579300	3401900	3438600	20	20	20	20	20	20	557650	459350	474770	332530	303030	480700	1058100	960750	887920	929490	670710	833120	745560	804980	640570	584610	573510
Q5VV41	Q5VV41	1	1	1	Rho guanine nucleotide exchange factor 16	ARHGEF16	1	1	2.4	80.104	709	709	0.0008881	1.8164	0	0	0	0	0	0	0	0	0	0	0	0	0	0	0	0	0	0	0	0	0	0	0	0	0	0	0	0	0	0	0	0	0	0	0
E9PDQ5;B1ALK7;Q14155-6;Q14155-1;Q14155-5;Q14155-2;Q14155-3;Q14155	E9PDQ5;B1ALK7;Q14155-6;Q14155-1;Q14155-5;Q14155-2;Q14155-3;Q14155	1;1;1;1;1;1;1;1	1;1;1;1;1;1;1;1	1;1;1;1;1;1;1;1	Rho guanine nucleotide exchange factor 7	ARHGEF7	8	1	1.8	61.629	547	547;705;625;646;731;753;782;803	0	2.8389	0	0	0	0	0	0	0	0	0	0	0	0	0	0	0	0	0	0	0	0	0	0	0	0	0	0	0	0	0	0	0	0	0	0	0
B4DZG7;F8VYN9;P40616-2;P40616;F8W1Z8	B4DZG7;F8VYN9;P40616-2;P40616;F8W1Z8	2;2;2;2;1	2;2;2;2;1	2;2;2;2;1	ADP-ribosylation factor-like protein 1	ARL1	5	2	14.8	15.443	135	135;194;164;181;52	0	12.911	1431100	1253700	1161700	1072000	943720	1034700	1373100	1248700	1187000	1096800	963860	1000200	6	6	6	6	6	6	269900	244100	217980	186660	140060	211880	201270	172190	191370	193420	128620	138840	233780	236860	163430	160390	174290
P36405	P36405	8	8	8	ADP-ribosylation factor-like protein 3	ARL3	1	8	60.4	20.455	182	182	0	31.319	6338500	5419800	5109400	4537900	4421100	4817500	6078900	5408000	5212600	4664600	4495800	4657300	31	31	31	31	31	31	1229500	1046200	1045800	794460	642330	1061500	499680	417280	444480	440260	323300	368750	730950	762840	630230	555830	589830
H7C5H6;A0A0J9YXT0;Q9H0F7;Q9H0F7-2	H7C5H6;A0A0J9YXT0;Q9H0F7;Q9H0F7-2	1;1;1;1	1;1;1;1	1;1;1;1	ADP-ribosylation factor-like protein 6	ARL6	4	1	18.5	6.2653	54	54;147;186;193	0	2.7384	666260	651690	605150	444380	394830	593050	640560	644660	616340	461010	407920	569240	3	3	3	3	3	3	532860	480380	473320	334780	278590	493050	0	0	0	0	0	0	133400	171310	131830	109610	116240
O75915;F8WF90;C9JQU6;F8WF33	O75915;F8WF90;C9JQU6;F8WF33	4;2;2;2	4;2;2;2	4;2;2;2	PRA1 family protein 3	ARL6IP5	4	4	23.4	21.614	188	188;59;88;93	0	32.945	4405400	3927000	3833000	3374200	3136000	3659300	4228100	3909000	3901500	3466100	3202300	3531600	21	21	21	21	21	21	1161200	1022900	1054200	763150	646830	1066500	617740	544810	550580	573810	398700	484510	668300	617710	501170	453240	496600
Q96BM9	Q96BM9	2	2	1	ADP-ribosylation factor-like protein 8A	ARL8A	1	2	12.9	21.416	186	186	0	9.0643	476720	425860	398180	391200	280020	401220	457550	423670	406980	397300	291670	385460	3	3	3	3	3	3	0	0	0	0	0	0	431750	392160	353410	359360	256050	340590	0	0	0	0	0
Q9NVJ2	Q9NVJ2	2	1	1	ADP-ribosylation factor-like protein 8B	ARL8B	1	2	10.2	21.539	186	186	0.00089646	1.9243	135900	121690	114320	127360	95074	109790	130440	121050	117070	128680	98021	105990	1	1	1	1	1	1	0	0	0	0	0	0	135900	121690	114320	127360	95074	109790	0	0	0	0	0
Q5W041-4;Q5W041;Q5W041-3;B4DXS3;Q5W041-5	Q5W041-4;Q5W041;Q5W041-3;B4DXS3	7;7;6;5;3	7;7;6;5;3	7;7;6;5;3	Armadillo repeat-containing protein 3	ARMC3	5	7	7.4	95.526	865	865;872;688;609;397	0	6.7774	31327	22658	29030	28675	28983	24494	29964	22966	29180	29337	29217	23858	1	1	1	1	1	1	0	0	0	0	0	0	31327	22658	29030	28675	28983	24494	0	0	0	0	0
Q5T2S8;Q5T2S8-2;Q5T2S9	Q5T2S8;Q5T2S8-2	10;7;2	10;7;2	10;7;2	Armadillo repeat-containing protein 4	ARMC4	3	10	10.5	115.68	1044	1044;612;389	0	15.958	1415300	1040700	1074900	854380	1052700	1216000	1354100	1050800	1089100	890280	1063800	1173900	9	9	9	9	9	9	0	0	0	0	0	0	0	0	0	0	0	0	74240	77220	68440	54583	61359
Q9H993;F5GZY1	Q9H993;F5GZY1	2;1	2;1	2;1	Protein-glutamate O-methyltransferase	ARMT1	2	2	7	51.172	441	441;322	0	7.2571	987050	803960	826880	764640	741310	794410	945840	805600	839710	784220	753580	768330	12	12	12	12	12	12	109320	91229	100370	78527	47187	108680	78400	57457	67378	70365	45104	50794	70769	69642	63849	64727	64614
A0A1W2PNV4;Q92747-2;E9PF58;C9J4Z7;F8VXW2;C9JEY1;C9JQM8;C9JFG9;C9J6C8;C9JTT6;C9JBJ7;C9K057	A0A1W2PNV4;Q92747-2;E9PF58	8;5;4;2;2;2;2;2;2;1;1;1	8;5;4;2;2;2;2;2;2;1;1;1	0;0;0;0;0;0;0;0;0;0;0;0	Actin-related protein 2/3 complex subunit 1A	ARPC1A	12	8	8.8	75.872	684	684;345;279;128;130;130;132;132;132;82;102;108	0	7.0354	3179800	2698400	2704700	2354400	2160800	3065900	3049200	2695500	2748100	2420100	2224100	2946100	19	19	19	19	19	19	947730	822480	918180	541250	332090	975060	293530	225590	296100	300670	203260	197730	160980	127520	90737	112840	126490
Q92747	Q92747	6	1	1	Actin-related protein 2/3 complex subunit 1A	ARPC1A	1	6	13.2	41.569	370	370	0	3.2682	1548300	1276900	1342600	1077800	1038800	1352700	1484000	1278700	1359000	1114200	1063400	1302200	7	7	7	7	7	7	486350	457510	456920	327840	254500	471830	209140	164280	188480	181850	138530	148650	142440	141930	107030	101300	123570
O15143	O15143	5	2	2	Actin-related protein 2/3 complex subunit 1B	ARPC1B	1	5	11	40.949	372	372	0.0004852	2.5777	2859000	2486700	2285300	2007800	1789200	2170300	2742700	2477800	2334600	2060600	1832800	2092600	8	8	8	8	8	8	1122100	1014400	989930	684160	507690	967030	842900	650370	749830	743670	510160	551810	418210	414200	264840	280290	330290
O15144;H7C3F9;C9JTV5;G5E9J0;G5E9S7	O15144	12;5;3;3;1	12;5;3;3;1	12;5;3;3;1	Actin-related protein 2/3 complex subunit 2	ARPC2	5	12	39.7	34.333	300	300;165;89;91;38	0	50.295	7291000	6575100	6055500	5619900	5278000	6056300	6998900	6536300	6190800	5758600	5384200	5847200	44	44	44	44	44	44	1399300	1245200	1240100	899370	665120	1229500	1128500	934740	946240	995950	719460	840260	983210	1084200	874670	816770	841700
O15145;F8VR50;C9JZD1	O15145	6;2;2	6;2;2	6;2;2	Actin-related protein 2/3 complex subunit 3	ARPC3	3	6	38.2	20.546	178	178;84;99	0	14	10849000	8970200	8862100	7781700	7401500	9373700	10399000	8975400	9013700	8001100	7573100	9029200	22	22	22	22	22	22	1558300	1391900	1451900	865350	758270	1462700	1053500	795200	1001900	983690	693970	725220	398930	405800	301670	306080	352400
F8WCF6;P59998;P59998-3;F8WDD7;A0A0A6YYG9;P59998-2;H7C0A3;R4GN08;P59998-4;F8WDW3;F8WE39	F8WCF6;P59998;P59998-3;F8WDD7;A0A0A6YYG9;P59998-2;H7C0A3	8;8;7;6;6;6;5;3;3;2;2	8;8;7;6;6;6;5;3;3;2;2	8;8;7;6;6;6;5;3;3;2;2	Actin-related protein 2/3 complex subunit 4	ARPC4-TTLL3;ARPC4	11	8	45.3	21.058	181	181;168;187;113;625;625;167;77;78;44;47	0	18.429	14445000	12407000	11152000	9749600	9249800	10341000	13854000	12370000	11409000	10023000	9423900	9990400	33	33	33	33	33	33	3684500	3263500	3138200	2386100	1802600	3044400	1145500	942970	1018300	1072500	743840	788030	1801500	1786300	1368000	1242400	1286900
Q9BPX5	Q9BPX5	5	5	5	Actin-related protein 2/3 complex subunit 5-like protein	ARPC5L	1	5	58.2	16.941	153	153	0	61.817	3899100	3343400	3211600	2838300	2687500	3118600	3739600	3336000	3272400	2916400	2741700	3010100	15	15	15	15	15	15	1069200	932310	937840	717880	587870	942890	668710	544210	595890	579490	429290	474470	371360	416610	313290	270430	284350
H3BQ52;H3BMD8;P56211-2;P56211	H3BQ52;H3BMD8;P56211-2;P56211	1;1;1;1	1;1;1;1	1;1;1;1	cAMP-regulated phosphoprotein 19	ARPP19	4	1	11.3	7.6866	71	71;131;96;112	0.0036482	1.19	0	0	0	0	0	0	0	0	0	0	0	0	0	0	0	0	0	0	0	0	0	0	0	0	0	0	0	0	0	0	0	0	0	0	0
A0A0C4DFZ2;P15289;P15289-2;H3BP66	A0A0C4DFZ2;P15289;P15289-2	3;3;2;1	3;3;2;1	2;2;2;0	Arylsulfatase A;Arylsulfatase A component B;Arylsulfatase A component C	ARSA	4	3	6.5	53.806	509	509;507;423;170	0	9.4502	1359500	1345400	1274600	1111600	991810	1071300	1307300	1330200	1299500	1141100	1011900	1035900	6	6	6	6	6	6	667300	581290	635380	464230	366110	626670	50024	40996	46554	43758	33570	44576	411580	402590	307440	316340	337700
A0A1B0GW68;A0A1B0GUA4;A0A1B0GTM3;Q13510;Q13510-2;E7EMM4;A0A1B0GTZ5;A0A1B0GUH5;A0A1B0GTP7;A0A1B0GUG1;A0A1B0GUE3;A0A1B0GUW4;Q13510-3;A0A1B0GVG2;A0A1B0GUB3;A0A1B0GU62;A0A1B0GV06;A0A1B0GW48;A0A1B0GVJ1;A0A1B0GVE7;A0A1B0GU06;A0A1B0GV95;A0A1B0GW66;A0A1B0GUJ3;A0A1B0GVC9;A0A1B0GV88;A0A1B0GVA3	A0A1B0GW68;A0A1B0GUA4;A0A1B0GTM3;Q13510;Q13510-2;E7EMM4;A0A1B0GTZ5;A0A1B0GUH5;A0A1B0GTP7;A0A1B0GUG1;A0A1B0GUE3;A0A1B0GUW4;Q13510-3;A0A1B0GVG2;A0A1B0GUB3;A0A1B0GU62;A0A1B0GV06	16;16;16;16;16;15;15;15;14;13;12;12;12;10;9;8;8;7;7;7;7;6;4;4;4;3;3	16;16;16;16;16;15;15;15;14;13;12;12;12;10;9;8;8;7;7;7;7;6;4;4;4;3;3	16;16;16;16;16;15;15;15;14;13;12;12;12;10;9;8;8;7;7;7;7;6;4;4;4;3;3	Acid ceramidase;Acid ceramidase subunit alpha;Acid ceramidase subunit beta	ASAH1	27	16	50.8	42.296	374	374;375;376;395;411;370;386;393;288;366;330;368;389;341;246;185;200;173;175;184;191;140;125;151;187;62;110	0	91.223	28038000	24823000	24098000	21688000	20032000	24441000	26906000	24719000	24545000	22251000	20493000	23563000	83	83	83	83	83	83	5446000	4658800	4865900	3149300	2729900	5053200	2691000	2478400	2638100	2492000	1976500	1980300	4393200	4446500	3503200	3263700	3455800
R4GN94;Q96DX5-3;Q96DX5-2;Q96DX5	R4GN94;Q96DX5-3;Q96DX5-2;Q96DX5	2;2;2;2	2;2;2;2	2;2;2;2	Ankyrin repeat and SOCS box protein 9	ASB9	4	2	17.1	22.545	211	211;252;262;294	0	4.757	913730	678640	696430	517780	624350	819970	874320	684650	705300	541480	634340	789200	8	8	8	8	8	8	0	0	0	0	0	0	0	0	0	0	0	0	84547	92156	73002	64062	69442
P04424-3;P04424;H7C0S8;P04424-2	P04424-3;P04424;H7C0S8;P04424-2	2;2;1;1	2;2;1;1	2;2;1;1	Argininosuccinate lyase	ASL	4	2	4.3	48.732	438	438;464;307;444	0.0020773	1.3602	247410	161360	159210	134540	169490	193130	236300	164450	161900	139820	171080	186500	1	1	1	1	1	1	0	0	0	0	0	0	0	0	0	0	0	0	0	0	0	0	0
O95671-2;O95671;O95671-3	O95671-2;O95671;O95671-3	4;4;2	4;4;2	4;4;2	N-acetylserotonin O-methyltransferase-like protein	ASMTL	3	4	6.3	67.192	605	605;621;563	0	4.51	617110	625670	504600	460080	487590	424610	593730	616830	520440	473240	491040	413170	3	3	3	3	3	3	0	0	0	0	0	0	0	0	0	0	0	0	617110	625670	504600	460080	487590
A0A087WXS7;O43681;K7ERW9	A0A087WXS7;O43681;K7ERW9	6;6;3	6;6;3	6;6;3	ATPase ASNA1	ASNA1	3	6	22.4	37.119	331	331;348;200	0	8.8618	3698900	3106000	2908500	2587100	2505400	2773400	3546300	3102800	2968500	2658800	2549700	2680100	18	18	18	18	18	18	876120	740300	707090	585970	480370	709710	619440	518810	516610	539760	382200	419240	576760	620590	505230	432200	441530
Q12797;Q12797-10;E5RHK2;A0A087WUJ2;A0A087WW51;A0A0A0MSK8;E5RG56;Q12797-6;Q12797-2;E5RHJ2;E5RG29;Q12797-7;Q12797-9;Q12797-5;Q12797-8;O14879	Q12797;Q12797-10	11;10;3;3;3;2;2;2;2;1;1;1;1;1;1;1	11;10;3;3;3;2;2;2;2;1;1;1;1;1;1;1	11;10;3;3;3;2;2;2;2;1;1;1;1;1;1;1	Aspartyl/asparaginyl beta-hydroxylase	ASPH	16	11	14.6	85.862	758	758;729;136;186;195;294;327;270;313;113;198;203;256;298;299;490	0	16.221	2872400	2453500	2257400	1926700	1738200	2401000	2754600	2447700	2305000	1981600	1788400	2308400	11	12	12	12	12	12	1169500	1049700	986440	752140	562310	1060600	0	0	0	0	0	0	0	0	0	0	0
Q8IZT6;Q5VYL4;Q8IZT6-2	Q8IZT6;Q5VYL4;Q8IZT6-2	2;1;1	2;1;1	2;1;1	Abnormal spindle-like microcephaly-associated protein	ASPM	3	2	0.5	409.8	3477	3477;1142;1892	0.0032773	1.2617	543310	294560	240770	168500	294940	273160	517770	304960	247330	179420	293270	265290	1	1	1	1	1	1	0	0	0	0	0	0	0	0	0	0	0	0	0	0	0	0	0
P00966;Q5T6L6;Q5T6L5	P00966;Q5T6L6	17;9;8	17;9;8	17;9;8	Argininosuccinate synthase	ASS1	3	17	50.7	46.53	412	412;198;179	0	67.947	13651000	12519000	11590000	10266000	9691800	12085000	13108000	12433000	11837000	10548000	9913900	11645000	58	58	58	58	58	58	3192200	3072100	2801300	1993200	1571000	2937700	2337100	1932400	2044400	2143300	1524600	1749500	1362900	1549600	1153100	1032800	1131000
Q8NBU5-2;Q8NBU5	Q8NBU5-2;Q8NBU5	2;2	2;2	2;2	ATPase family AAA domain-containing protein 1	ATAD1	2	2	7.3	32.408	287	287;361	0	5.374	746170	565510	561230	438840	513510	566780	714200	569440	569850	456860	518980	547750	3	3	3	3	3	3	259510	197710	196990	148480	125880	209790	0	0	0	0	0	0	0	0	0	0	0
Q9NVI7-2;Q9NVI7;H0Y2W2;Q9NVI7-3;Q5T9A4;Q5T9A4-3;Q5T9A4-2;Q5SV16;Q5T2N8	Q9NVI7-2;Q9NVI7;H0Y2W2;Q9NVI7-3;Q5T9A4;Q5T9A4-3	14;14;12;12;8;7;4;3;2	14;14;12;12;8;7;4;3;2	14;14;12;12;8;7;4;3;2	ATPase family AAA domain-containing protein 3A;ATPase family AAA domain-containing protein 3B	ATAD3A;ATAD3B	9	14	25.8	66.217	586	586;634;572;507;648;602;166;201;411	0	50.669	5297100	4477400	4162000	3727800	3748700	4125600	5079100	4470400	4250400	3833700	3808600	3987400	28	28	28	28	28	28	1279700	1115300	1079100	874910	720820	1057800	470360	367270	412370	414000	299810	326800	500270	519950	379110	373590	397480
A0A1B0GV54;A0A1B0GUS1;L7UQJ2;Q9H1Y0-2;Q9H1Y0	A0A1B0GV54;A0A1B0GUS1;L7UQJ2;Q9H1Y0-2;Q9H1Y0	1;1;1;1;1	1;1;1;1;1	1;1;1;1;1	Autophagy protein 5	ATG5	5	1	5.9	17.851	153	153;159;162;197;275	1	-2	0	0	0	0	0	0	0	0	0	0	0	0	0	0	0	0	0	0	0	0	0	0	0	0	0	0	0	0	0	0	0	0	0	0	0
P31939-2;P31939;C9JLK0;H7C1S2;F8WEF0	P31939-2;P31939	16;16;5;4;2	16;16;5;4;2	16;16;5;4;2	Bifunctional purine biosynthesis protein PURH;Phosphoribosylaminoimidazolecarboxamide formyltransferase;IMP cyclohydrolase	ATIC	5	16	36.7	64.523	591	591;592;170;231;84	0	61.505	15402000	12820000	12013000	10483000	10339000	11586000	14764000	12815000	12257000	10790000	10518000	11192000	69	69	69	69	69	69	2561300	2206400	2216500	1641200	1386700	2185000	1628900	1322500	1369200	1487000	1017000	1176600	1872300	1893700	1560000	1252400	1322200
F5H6I7;Q6DD88	F5H6I7;Q6DD88	3;3	3;3	3;3	Atlastin-3	ATL3	2	3	5.2	58.772	523	523;541	0.00048709	2.6195	1101400	1133400	903070	840140	807830	722540	1060000	1116300	932450	860930	817150	702480	4	4	4	4	4	4	332560	311450	252300	271080	203730	263370	0	0	0	0	0	0	464650	530700	402540	354130	370320
E5RGN3;E5RIM7;O00244	E5RGN3;E5RIM7;O00244	1;1;1	1;1;1	1;1;1	Copper transport protein ATOX1	ATOX1	3	1	13.6	6.3304	59	59;73;68	0.007081	0.98143	196610	128240	128370	107970	157880	162070	187780	130720	130430	112840	158150	156930	1	1	1	1	1	1	0	0	0	0	0	0	0	0	0	0	0	0	0	0	0	0	0
Q9HD20-2;Q9HD20;H7C3H2	Q9HD20-2;Q9HD20;H7C3H2	2;2;1	2;2;1	2;2;1	Manganese-transporting ATPase 13A1	ATP13A1	3	2	1.7	121.11	1086	1086;1204;185	0	4.3472	396660	348020	324920	289140	260390	297070	380590	346630	331670	296590	266040	286850	6	6	6	6	6	6	69170	61133	64677	48419	34287	63632	155450	108870	116130	109810	85077	100410	60806	69774	54851	41061	49141
P05023-4;P05023;P05023-3;P05023-2;M0R116;A0A0A0MT26;P13637;P13637-2;P13637-3;B1AKY9;P50993;H0Y7C1;Q13733;Q5TC01;E9PRA5;P20648;Q5TC02;M0QXF2	P05023-4;P05023;P05023-3;P05023-2	31;31;30;22;12;12;12;12;12;11;11;9;8;4;4;4;3;2	31;31;30;22;12;12;12;12;12;11;11;9;8;4;4;4;3;2	27;27;26;21;8;8;8;8;8;7;7;5;4;4;3;1;3;2	Sodium/potassium-transporting ATPase subunit alpha-1	ATP1A1	18	31	36.9	113	1023	1023;1023;992;681;983;1226;1013;1024;1026;1009;1020;714;1029;144;517;1035;106;251	0	187.46	33579000	30696000	27811000	25386000	24706000	27818000	32242000	30484000	28456000	26058000	25152000	26871000	175	175	175	175	175	175	6791700	6320700	6212100	4697800	3622200	6272200	4188800	3518600	3620700	3716100	2664300	3089400	4898100	5186900	3891800	3673300	3848300
P05026-2;P05026;V9GYR2	P05026-2;P05026	10;10;3	10;10;3	10;10;3	Sodium/potassium-transporting ATPase subunit beta-1	ATP1B1	3	10	26.2	34.893	301	301;303;130	0	32.445	9903000	8526800	8243600	7594100	6944300	8212900	9498500	8506300	8401300	7779300	7099200	7923600	37	37	37	37	37	37	1475000	1355100	1392300	946590	673830	1453600	2243000	1809300	2067700	2025000	1486100	1557200	1060100	987990	640100	742550	790520
P54709;C9JA36;P54709-2;H7C547;F8WBY4;C9J6S2;C9JXZ1	P54709	8;3;3;2;2;2;2	8;3;3;2;2;2;2	8;3;3;2;2;2;2	Sodium/potassium-transporting ATPase subunit beta-3	ATP1B3	7	8	43.4	31.512	279	279;133;193;43;44;89;119	0	25.03	3823600	3318600	3008300	2823200	2710500	3185000	3667900	3306800	3079200	2893200	2764900	3073300	22	22	22	22	22	22	955110	804430	798220	602700	569950	859830	405890	336550	374550	382290	284070	320070	617850	663250	453580	513110	556510
P16615;P16615-4;H7C5W9;P16615-5;P16615-2;P16615-3;O14983-3;O14983-2;O14983;Q93084-4;Q93084-2;Q93084-3;Q93084-7;Q93084;Q93084-6;Q93084-5;H3BTW4;A0A0C4DH86;J3QSY6	P16615;P16615-4;H7C5W9;P16615-5;P16615-2;P16615-3	34;33;32;32;32;32;14;14;14;8;8;8;8;8;8;8;2;1;1	34;33;32;32;32;32;14;14;14;8;8;8;8;8;8;8;2;1;1	34;33;32;32;32;32;14;14;14;8;8;8;8;8;8;8;2;1;1	Sarcoplasmic/endoplasmic reticulum calcium ATPase 2	ATP2A2	19	34	32	114.76	1042	1042;1015;933;997;997;999;869;994;1001;998;999;1029;1033;1043;1044;1052;128;46;50	0	129.24	24763000	20407000	20643000	17785000	16702000	20204000	23734000	20428000	20961000	18297000	17070000	19481000	121	121	121	121	121	121	5313800	4630800	4901200	3397900	2679300	4794700	3851700	3198900	3579200	3540500	2536800	2687000	2741700	2701600	2079200	1948700	2092300
P23634-5;P23634-4;P23634-3;P23634-2;P23634-7;P23634-6;P23634-8;P23634;E7ERY9;H0Y7S3;Q16720-8;Q16720-7;Q16720-6;Q01814-4;Q16720-3;Q16720-5;Q01814-7;P20020-5;Q16720-2;P20020-2;P20020-6;Q01814-3;Q01814-6;Q01814-2;Q16720-4;Q01814-8;Q16720;P20020-3;Q01814-5;Q01814;P20020-4;P20020	P23634-5;P23634-4;P23634-3;P23634-2;P23634-7;P23634-6;P23634-8;P23634;E7ERY9;H0Y7S3;Q16720-8;Q16720-7;Q16720-6;Q01814-4;Q16720-3;Q16720-5;Q01814-7;P20020-5;Q16720-2;P20020-2;P20020-6;Q01814-3;Q01814-6;Q01814-2;Q16720-4;Q01814-8;Q16720;P20020-3;Q01814-5;Q01814;P20020-4;P20020	4;4;4;4;4;4;4;4;2;2;2;2;2;2;2;2;2;2;2;2;2;2;2;2;2;2;2;2;2;2;2;2	4;4;4;4;4;4;4;4;2;2;2;2;2;2;2;2;2;2;2;2;2;2;2;2;2;2;2;2;2;2;2;2	4;4;4;4;4;4;4;4;2;2;2;2;2;2;2;2;2;2;2;2;2;2;2;2;2;2;2;2;2;2;2;2	Plasma membrane calcium-transporting ATPase 4;Calcium-transporting ATPase;Plasma membrane calcium-transporting ATPase 3;Plasma membrane calcium-transporting ATPase 2;Plasma membrane calcium-transporting ATPase 1	ATP2B4;ATP2B1;ATP2B2;ATP2B3	32	4	4.9	124.01	1122	1122;1134;1158;1170;1193;1205;1229;1241;963;1099;1115;1129;1154;1154;1159;1168;1168;1171;1173;1176;1184;1185;1198;1199;1206;1212;1220;1220;1229;1243;1249;1258	0	4.2259	1223900	928100	958150	802610	773920	1007100	1171500	934900	971390	827710	792250	969480	7	7	7	7	7	7	154050	135740	144840	85421	73455	139500	92997	73339	77268	79331	55151	57559	111120	110970	88887	76902	85536
P25705;P25705-2;P25705-3;K7EK77;K7ENJ4;K7ERX7;K7EJP1;K7EQH4;K7ESA0;REV__C9JJM9;REV__C9JD81;REV__C9J3W7;REV__C9JBN7;REV__C9JEW7;REV__F8WDL9;REV__C9J7X7;REV__C9J718;REV__C9JF32;REV__A0A0C4DG23;REV__C9JRT6;REV__F8WDB6;REV__Q9Y5A7-2;REV__Q9Y5A7;REV__H3BM14;REV__H3BM74;REV__O00522-3;REV__O00522	P25705;P25705-2;P25705-3	36;35;32;16;13;11;9;6;2;1;1;1;1;1;1;1;1;1;1;1;1;1;1;1;1;1;1	36;35;32;16;13;11;9;6;2;1;1;1;1;1;1;1;1;1;1;1;1;1;1;1;1;1;1	36;35;32;16;13;11;9;6;2;1;1;1;1;1;1;1;1;1;1;1;1;1;1;1;1;1;1	ATP synthase subunit alpha, mitochondrial	ATP5A1	27	36	65.1	59.75	553	553;503;531;207;199;205;144;111;77;58;65;69;97;112;149;154;162;184;243;254;267;601;615;625;639;688;736	0	323.31	55625000	47775000	45386000	40531000	40655000	47032000	53351000	47660000	46286000	41691000	41378000	45400000	157	157	157	157	157	157	8646600	7846300	7800800	5650100	4572900	8113200	5378800	4719800	4765400	4956400	3685300	4047600	6945100	7322900	5441300	5494000	5798900
P06576;H0YH81;F8W079;F8W0P7;H0YI37;Q6ZR64	P06576;H0YH81;F8W079	22;16;11;8;3;1	22;16;11;8;3;1	22;16;11;8;3;1	ATP synthase subunit beta, mitochondrial;ATP synthase subunit beta	ATP5B	6	22	64.1	56.559	529	529;362;284;270;133;213	0	319.13	39266000	34279000	33462000	30526000	29106000	33770000	37671000	34168000	34078000	31320000	29685000	32595000	152	152	152	152	152	152	7058800	6303100	6900200	4356200	3738700	7069700	4537300	3665100	4240200	4276700	3083600	3341000	7518500	7165200	5595600	5645200	6474400
P36542;P36542-2;REV__H7C2N6	P36542;P36542-2	9;8;1	9;8;1	9;8;1	ATP synthase subunit gamma, mitochondrial	ATP5C1	3	9	29.5	32.996	298	298;297;265	0	49.756	11264000	10917000	10348000	9482300	8445900	10479000	10827000	10807000	10557000	9710500	8658600	10098000	40	40	40	40	40	40	3477200	3091600	3357000	1950000	1497400	3468000	1556100	1248600	1410000	1407800	1018200	1035400	1222200	1374800	1000600	999700	1060200
P30049	P30049	2	2	2	ATP synthase subunit delta, mitochondrial	ATP5D	1	2	13.7	17.49	168	168	0	9.2977	1155200	979170	927830	835600	837370	884100	1107700	977650	946490	858950	849730	855420	11	11	11	11	11	11	196030	181130	169380	135560	120230	165360	208530	171170	172040	178120	129770	133710	153390	158550	125230	114790	122150
P56381;Q5VTU8	P56381;Q5VTU8	3;2	3;2	3;2	ATP synthase subunit epsilon, mitochondrial;ATP synthase subunit epsilon-like protein, mitochondrial	ATP5E;ATP5EP2	2	3	43.1	5.7797	51	51;51	0.0004686	2.2311	2850500	2476900	2556000	2342400	2319400	2513600	2734500	2471200	2594800	2405000	2356700	2430300	17	17	17	17	17	17	540460	512590	572340	326600	293310	563640	411520	341960	424000	389660	366670	289550	198150	198820	151310	224100	205920
Q5QNZ2;P24539	Q5QNZ2;P24539	4;4	4;4	4;4	ATP synthase F(0) complex subunit B1, mitochondrial	ATP5F1	2	4	22.1	22.275	195	195;256	0	8.254	1472000	1255800	1097700	1040000	1131900	1163700	1411600	1252400	1126500	1068900	1144200	1126800	12	12	12	12	12	12	144560	123600	124130	77060	42587	133300	221710	175460	223380	202270	165880	142570	339900	333790	163010	248720	282630
O75947;O75947-2;F5H608	O75947;O75947-2;F5H608	8;7;4	8;7;4	8;7;4	ATP synthase subunit d, mitochondrial	ATP5H	3	8	57.1	18.491	161	161;137;81	0	41.909	15995000	14225000	13344000	11483000	11398000	13049000	15351000	14156000	13612000	11831000	11601000	12599000	53	53	53	53	53	53	3375000	2968800	2957800	2065900	1803300	2905800	2043200	1657700	1799800	1793100	1309100	1466200	2611500	2717200	1906600	1894000	2084000
P56385	P56385	4	4	4	ATP synthase subunit e, mitochondrial	ATP5I	1	4	60.9	7.9331	69	69	0	11.524	1801900	1495200	1597600	1430300	1293500	1660400	1727200	1496900	1618000	1467200	1326900	1598900	9	9	9	9	9	9	410490	349430	412570	234090	203040	443820	374690	278270	325150	338370	235510	236330	368230	287860	246190	268930	317050
P18859;P18859-2;A8MUH2	P18859;P18859-2;A8MUH2	5;5;4	5;5;4	5;5;4	ATP synthase-coupling factor 6, mitochondrial	ATP5J	3	5	41.7	12.587	108	108;116;119	0	23.409	1494600	1465500	1335100	1184600	1273000	1152500	1437000	1449200	1365200	1220800	1282700	1120100	11	11	11	11	11	11	0	0	0	0	0	0	777850	694920	610700	593980	472790	555450	388110	498200	479820	305840	285710
C9JJT5;C9JU26;G3V325;P56134-4;P56134-3;P56134-2;P56134	C9JJT5;C9JU26;G3V325;P56134-4;P56134-3;P56134-2;P56134	1;1;1;1;1;1;1	1;1;1;1;1;1;1	1;1;1;1;1;1;1	ATP synthase subunit f, mitochondrial	ATP5J2-PTCD1;ATP5J2	7	1	24.1	5.9149	54	54;98;749;49;55;88;94	0	8.9389	2164200	1829700	1789800	1603900	1408000	1726000	2075100	1827800	1821900	1643800	1443700	1663800	9	9	9	9	9	9	473310	453450	454320	317250	245540	469190	242190	183520	198440	201130	146990	142120	102380	99499	74998	68613	75703
E9PN17;O75964;Q7Z4Y8	E9PN17;O75964	7;7;1	7;7;1	7;7;1	ATP synthase subunit g, mitochondrial	ATP5L	3	7	72.4	8.4518	76	76;103;100	0	36.683	3792700	3306100	3105000	2884600	2885500	3100000	3638600	3294500	3170700	2960500	2929900	2998100	24	24	24	24	24	24	505000	441180	425250	339660	268270	450460	769660	654900	684470	736920	532730	589570	568660	587570	469600	437380	456400
P48047;H7C0C1;H7C086;H7C068	P48047;H7C0C1	9;6;2;2	9;6;2;2	9;6;2;2	ATP synthase subunit O, mitochondrial	ATP5O	4	9	53.5	23.277	213	213;242;74;86	0	70.545	10116000	9253100	8673200	8025500	7710400	8544300	9713700	9191800	8856900	8229300	7849300	8256600	55	55	55	55	55	55	2173400	1926100	1910600	1424100	1181600	2052600	1936800	1743700	1719700	1798900	1347700	1462900	1329800	1406900	1047600	996280	1104800
Q9HBG4	Q9HBG4	1	1	1	V-type proton ATPase 116 kDa subunit a isoform 4	ATP6V0A4	1	1	1.8	96.385	840	840	0.00046189	2.121	253470	184110	168980	116800	211360	202490	242460	185850	172210	124680	210210	196460	1	1	1	1	1	1	0	0	0	0	0	0	0	0	0	0	0	0	0	0	0	0	0
J3QL14;R4GN72;F5GYQ1;P61421	J3QL14;R4GN72;F5GYQ1;P61421	2;2;2;2	2;2;2;2	2;2;2;2	V-type proton ATPase subunit d 1	ATP6V0D1	4	2	8.6	26.705	232	232;274;392;351	0.00090212	1.9746	108090	87572	83736	82186	61428	55559	103570	87719	85468	83489	62865	53998	1	1	1	1	1	1	0	0	0	0	0	0	0	0	0	0	0	0	0	0	0	0	0
P38606-2;P38606;C9JA17;C9JVW8	P38606-2;P38606	7;7;2;2	7;7;2;2	7;7;2;2	V-type proton ATPase catalytic subunit A	ATP6V1A	4	7	14.2	64.735	584	584;617;184;221	0	14.497	3901300	3275600	3074700	2604000	2801000	3009100	3740300	3272300	3135700	2691300	2836500	2910100	21	21	21	21	21	21	529350	449240	514150	318020	251180	490190	390150	334190	347310	331420	263620	295070	517200	505780	404470	361560	401940
P21281;H0YC04;H0YC45;E5RGH6;C9JL73;P15313	P21281;H0YC04	4;2;1;1;1;1	4;2;1;1;1;1	4;2;1;1;1;1	V-type proton ATPase subunit B, brain isoform	ATP6V1B2	6	4	12.9	56.5	511	511;199;49;66;496;513	0	7.8959	556140	417640	463670	445030	326210	389500	532240	421340	469050	452570	337020	375690	3	3	3	3	3	3	64138	48338	48014	35864	35021	53065	492010	369300	415650	409170	291190	336440	0	0	0	0	0
P36543-2;P36543;C9J8H1;P36543-3	P36543-2;P36543;C9J8H1;P36543-3	3;3;2;2	3;3;2;2	3;3;2;2	V-type proton ATPase subunit E 1	ATP6V1E1	4	3	15.7	23.587	204	204;226;203;196	0	17.51	2357700	2136000	1913400	1807000	1704700	1922000	2263500	2122300	1960200	1850200	1737700	1856500	13	13	13	13	13	13	554840	456160	437790	359190	332890	454880	270490	261550	233360	254330	183680	227780	604900	628540	497060	465200	469170
G3V126;Q9UI12-2;Q9UI12	G3V126;Q9UI12-2;Q9UI12	1;1;1	1;1;1	1;1;1	V-type proton ATPase subunit H	ATP6V1H	3	1	2	51.57	443	443;465;483	0.0016674	1.3851	0	0	0	0	0	0	0	0	0	0	0	0	0	0	0	0	0	0	0	0	0	0	0	0	0	0	0	0	0	0	0	0	0	0	0
Q9UII2;A0A0B4J230;Q9UII2-3;Q9UII2-2	Q9UII2	7;2;2;2	7;2;2;2	7;2;2;2	ATPase inhibitor, mitochondrial	ATPIF1	4	7	33	12.249	106	106;75;60;71	0	13.248	7869600	6851200	6728600	5725000	5787000	6320600	7549600	6830800	6843300	5904700	5876900	6110000	39	39	39	39	39	39	1072500	958460	1060600	605070	500100	1023700	1603800	1291100	1617200	1557300	1143200	1064000	1497500	1339700	910850	1009600	1134300
A0A1W2PQD2;Q9UBB4;Q9UBB4-2	A0A1W2PQD2;Q9UBB4;Q9UBB4-2	2;2;1	2;2;1	2;2;1	Ataxin-10	ATXN10	3	2	6.1	44.602	395	395;475;411	0.0032963	1.2876	0	0	0	0	0	0	0	0	0	0	0	0	0	0	0	0	0	0	0	0	0	0	0	0	0	0	0	0	0	0	0	0	0	0	0
Q13825-2;Q13825	Q13825-2;Q13825	1;1	1;1	1;1	Methylglutaconyl-CoA hydratase, mitochondrial	AUH	2	1	6.5	32.508	310	310;339	0.00088771	1.8162	202540	139400	148340	119280	130610	191120	193590	141540	150060	123800	133710	183540	1	1	1	1	1	1	0	0	0	0	0	0	0	0	0	0	0	0	0	0	0	0	0
P61769;H0YLF3;F5H6I0	P61769;H0YLF3;F5H6I0	2;1;1	2;1;1	2;1;1	Beta-2-microglobulin;Beta-2-microglobulin form pI 5.3	B2M	3	2	14.3	13.714	119	119;71;101	0.00045434	2.0343	130930	81965	110590	87693	97001	140490	124990	84148	110540	91118	99228	134940	1	1	1	1	1	1	0	0	0	0	0	0	0	0	0	0	0	0	0	0	0	0	0
C9J4S5;E7ETS9;C9J3R8;O60513	C9J4S5;E7ETS9;C9J3R8;O60513	1;1;1;1	1;1;1;1	1;1;1;1	Beta-1,4-galactosyltransferase 4;N-acetyllactosamine synthase;Lactotriaosylceramide beta-1,4-galactosyltransferase	B4GALT4	4	1	5.9	15.53	136	136;246;301;344	0.0043825	1.072	0	0	0	0	0	0	0	0	0	0	0	0	0	0	0	0	0	0	0	0	0	0	0	0	0	0	0	0	0	0	0	0	0	0	0
A8MTX4;A0A0B4J223;A8MYG7;Q9UPM9;H7C3B7;Q9UPM9-2	A8MTX4;A0A0B4J223;A8MYG7;Q9UPM9;H7C3B7;Q9UPM9-2	2;2;2;2;1;1	2;2;2;2;1;1	2;2;2;2;1;1	B9 domain-containing protein 1	B9D1	6	2	20.5	18.023	161	161;186;187;204;133;153	0	4.1085	311720	243190	281920	219370	252830	293950	298500	244780	283780	228360	256100	283710	3	3	3	3	3	3	0	0	0	0	0	0	50670	58399	52068	42312	41476	48040	0	0	0	0	0
J3QTA2;Q99933-4;Q99933-3;Q99933	J3QTA2;Q99933-4;Q99933-3;Q99933	1;1;1;1	1;1;1;1	1;1;1;1	BAG family molecular chaperone regulator 1	BAG1	4	1	4.3	38.76	345	345;230;274;345	0	4.1204	168110	157940	143110	126830	125800	159120	161500	156580	146370	130490	128500	153270	2	2	2	2	2	2	0	0	0	0	0	0	0	0	0	0	0	0	0	0	0	0	0
O95817;C9JFK9	O95817;C9JFK9	2;1	2;1	2;1	BAG family molecular chaperone regulator 3	BAG3	2	2	3.1	61.594	575	575;325	0	2.899	0	0	0	0	0	0	0	0	0	0	0	0	0	0	0	0	0	0	0	0	0	0	0	0	0	0	0	0	0	0	0	0	0	0	0
G3V274;Q9UL15;Q9UL15-2	G3V274;Q9UL15;Q9UL15-2	1;1;1	1;1;1	1;1;1	BAG family molecular chaperone regulator 5	BAG5	3	1	8.1	23.98	211	211;447;488	1	-2	0	0	0	0	0	0	0	0	0	0	0	0	0	0	0	0	0	0	0	0	0	0	0	0	0	0	0	0	0	0	0	0	0	0	0
F6S6P2;X6REW1;A0A0G2JJM1;A0A0G2JL47;A0A024RCR6;A0A0G2JK23;P46379-4;P46379-5;P46379-2;P46379;P46379-3	F6S6P2;X6REW1;A0A0G2JJM1;A0A0G2JL47;A0A024RCR6;A0A0G2JK23;P46379-4;P46379-5;P46379-2;P46379;P46379-3	1;1;1;1;1;1;1;1;1;1;1	1;1;1;1;1;1;1;1;1;1;1	1;1;1;1;1;1;1;1;1;1;1	Large proline-rich protein BAG6	BAG6;BAT3	11	1	1.9	54.67	515	515;742;742;1077;1126;1132;903;1077;1126;1132;1162	0.00046041	2.1041	358290	434490	369940	380650	310240	225930	346090	424520	380760	386470	314520	221230	1	1	1	1	1	1	0	0	0	0	0	0	0	0	0	0	0	0	0	0	0	0	0
Q9UQB8-3;Q9UQB8-5;Q9UQB8-4;Q9UQB8-6;Q9UQB8-2;Q9UQB8;I3L4C2;B4DWA1;I3L3C5;I3L3J7;I3L327;I3L3C6;I3L2M4;I3L0M4;I3L1C8;I3L0Y9;I3L125;I3L2J6;I3L113;I3L4A3;I3L526	Q9UQB8-3;Q9UQB8-5;Q9UQB8-4;Q9UQB8-6;Q9UQB8-2;Q9UQB8;I3L4C2;B4DWA1	12;12;12;12;12;12;11;7;5;4;4;4;4;3;3;2;2;1;1;1;1	12;12;12;12;12;12;11;7;5;4;4;4;4;3;3;2;2;1;1;1;1	12;12;12;12;12;12;11;7;5;4;4;4;4;3;3;2;2;1;1;1;1	Brain-specific angiogenesis inhibitor 1-associated protein 2	BAIAP2	21	12	27.1	56.625	512	512;520;521;522;534;552;553;375;106;149;175;216;234;140;180;130;135;58;79;97;114	0	23.301	5948600	5303800	4884500	4399100	4624600	5273600	5709200	5276400	4991800	4529000	4696300	5092400	30	30	30	30	30	30	2152600	1935500	1880900	1533300	1276400	1995800	284970	246690	257340	259550	185180	232050	800200	826520	682350	651370	714360
Q9UHR4	Q9UHR4	6	6	6	Brain-specific angiogenesis inhibitor 1-associated protein 2-like protein 1	BAIAP2L1	1	6	9.6	56.882	511	511	0	5.5142	1522000	1176000	1127100	903940	1004700	1374500	1457200	1182100	1147200	938620	1025200	1321800	5	5	5	5	5	5	521630	443460	470970	287480	217160	495070	0	0	0	0	0	0	0	0	0	0	0
O75531	O75531	5	5	5	Barrier-to-autointegration factor;Barrier-to-autointegration factor, N-terminally processed	BANF1	1	5	56.2	10.058	89	89	0	32.762	4767000	4461300	3406500	3370000	3388900	3072500	4579200	4417300	3532000	3447500	3423300	2985900	13	13	13	13	13	13	918360	730840	488830	707550	467400	466910	1099100	878400	972290	949160	684010	703140	614750	869220	588960	555290	459600
P80723;P80723-2;U3KQP0	P80723;P80723-2	16;11;4	16;11;4	16;11;4	Brain acid soluble protein 1	BASP1	3	16	88.5	22.693	227	227;173;45	0	94.503	6310700	5729400	5495600	4967800	5106100	5287000	6058700	5695500	5602400	5109200	5173500	5118200	109	109	109	109	109	109	1105000	1025600	1052000	661690	578840	1085100	1236800	979810	1226000	1238100	921000	897060	1188700	1087100	754700	822860	971030
K7ENU8;A0A087WXM8;P50895	K7ENU8;A0A087WXM8;P50895	3;3;3	3;3;3	3;3;3	Basal cell adhesion molecule	BCAM	3	3	13.7	32.103	291	291;588;628	0	11.768	368550	344030	310300	285300	280070	308370	354010	341190	317620	292810	284810	298030	7	7	7	7	7	7	57296	55490	56631	39869	38017	57891	139660	117660	117410	113010	92776	112880	131290	135470	105700	103120	112210
P51572;P51572-2;C9JSP1;C9JQ75;C9J0M4;C9JMD7	P51572;P51572-2;C9JSP1;C9JQ75;C9J0M4;C9JMD7	7;7;5;5;5;4	7;7;5;5;5;4	7;7;5;5;5;4	B-cell receptor-associated protein 31	BCAP31	6	7	19.9	27.991	246	246;313;182;187;188;178	0	18.553	5994700	5571400	4966700	4973800	4763100	4779100	5757800	5526300	5094600	5079100	4834500	4630500	34	34	34	34	34	34	714430	641630	655430	458280	368670	670220	1347000	1086200	1195300	1242400	857470	889980	1106100	1066100	693760	798010	885650
O75363;H0Y542;G3XAF7;O75363-2;H7C1E7	O75363;H0Y542;G3XAF7;O75363-2;H7C1E7	6;5;5;5;4	6;5;5;5;4	6;5;5;5;4	Breast carcinoma-amplified sequence 1	BCAS1	5	6	12.2	61.708	584	584;476;506;614;247	0	7.8988	637520	513670	517670	410580	422050	515810	610800	515010	525190	425460	429990	497260	4	4	4	4	4	4	218810	198270	199700	150580	122690	187370	132090	107240	119840	115830	84504	84471	0	0	0	0	0
M0QZP4;B3KSI3;M0QZ10;M0QXF9;O15382-2;O15382	M0QZP4;B3KSI3;M0QZ10;M0QXF9;O15382-2;O15382	3;3;3;3;3;3	3;3;3;3;3;3	3;3;3;3;3;3	Branched-chain-amino-acid aminotransferase;Branched-chain-amino-acid aminotransferase, mitochondrial	BCAT2	6	3	13.4	34.897	313	313;352;405;445;300;392	0	24.297	3805200	3241300	3231400	2781000	2369000	3339300	3649100	3236900	3283700	2854900	2445400	3209200	7	7	7	7	7	7	552910	515260	472990	319370	215630	500880	395190	307540	357050	349390	236990	246960	514550	527100	325680	386180	418320
Q9P287-4;Q9P287-3;Q9P287;Q9P287-2	Q9P287-4;Q9P287-3;Q9P287;Q9P287-2	2;2;2;2	2;2;2;2	2;2;2;2	BRCA2 and CDKN1A-interacting protein	BCCIP	4	2	8.2	33.242	292	292;292;314;322	0	5.2651	2200600	2005500	1861000	1616000	1526700	1778600	2112900	1992500	1899700	1661900	1557900	1716600	8	8	8	8	8	8	512420	443390	471770	318690	231410	483060	138930	100830	110690	130570	87585	93035	728210	799320	622580	559960	620450
P21953	P21953	1	1	1	2-oxoisovalerate dehydrogenase subunit beta, mitochondrial	BCKDHB	1	1	4.8	43.122	392	392	0.0017301	1.639	253930	224060	226590	148430	177740	183290	243670	223270	229320	156390	179110	177460	1	1	1	1	1	1	253930	224060	226590	148430	177740	183290	0	0	0	0	0	0	0	0	0	0	0
A0A1W2PQ43;E9PK09;E9PQN2;E9PKI6;E9PK91;Q9NYF8-3;Q9NYF8-2;Q9NYF8;H0YF00;Q9NYF8-4;E9PJA7	A0A1W2PQ43;E9PK09;E9PQN2;E9PKI6;E9PK91;Q9NYF8-3;Q9NYF8-2;Q9NYF8;H0YF00;Q9NYF8-4	6;6;6;6;6;6;6;6;3;3;1	6;6;6;6;6;6;6;6;3;3;1	6;6;6;6;6;6;6;6;3;3;1	Bcl-2-associated transcription factor 1	BCLAF1	11	6	6.3	80.618	703	703;725;750;752;871;869;918;920;118;747;467	0	4.8399	1613300	1464600	1375200	1265500	1214900	1209000	1548900	1455600	1404100	1297700	1232700	1171700	14	14	14	14	14	14	280940	243120	266530	179760	149630	254970	259140	206060	234940	219900	171800	154550	266020	251960	195800	198420	212990
Q02338;H7C2W1;C9K0G7;C9JM78;C9JQ90;A0A0G2JRX6;E9PCG9;C9JEB9	Q02338;H7C2W1;C9K0G7;C9JM78;C9JQ90;A0A0G2JRX6;E9PCG9	4;3;3;3;3;3;3;1	4;3;3;3;3;3;3;1	4;3;3;3;3;3;3;1	D-beta-hydroxybutyrate dehydrogenase, mitochondrial	BDH1	8	4	12.5	38.157	343	343;129;166;168;186;187;256;89	0.00089286	1.8734	2179600	1618700	1775100	1568800	1382600	1693600	2085600	1634200	1794900	1609100	1417400	1632600	10	10	10	10	10	10	1101300	682580	913820	802280	551590	866150	115480	93522	99126	92152	64711	64616	271830	271320	219630	202680	229200
Q9BUT1;D6R9P2;Q9BUT1-3;D6RFG2;D6R9U8;D6RIR6;Q9BUT1-2;D6RBF6	Q9BUT1;D6R9P2;Q9BUT1-3	6;4;4;2;2;2;2;1	6;4;4;2;2;2;2;1	6;4;4;2;2;2;2;1	3-hydroxybutyrate dehydrogenase type 2	BDH2;SLC9B2	8	6	23.3	26.724	245	245;112;144;90;116;130;173;64	0	14.493	2029200	1850600	1836200	1841800	1613600	1684300	1948300	1839700	1870900	1876300	1645800	1630100	17	17	17	17	17	17	325770	264650	230890	198510	183870	241510	773260	638560	723730	697950	532980	576610	37610	32468	24601	25446	29659
P55957;P55957-2	P55957;P55957-2	1;1	1;1	1;1	BH3-interacting domain death agonist;BH3-interacting domain death agonist p15;BH3-interacting domain death agonist p13;BH3-interacting domain death agonist p11	BID	2	1	6.7	21.994	195	195;241	0	4.3093	32643	25215	32181	29701	22688	27365	31254	25428	32310	30291	23400	26389	1	1	1	1	1	1	0	0	0	0	0	0	32643	25215	32181	29701	22688	27365	0	0	0	0	0
P53004;C9J1E1	P53004	7;1	7;1	7;1	Biliverdin reductase A	BLVRA	2	7	19.6	33.428	296	296;102	0	16.088	8324100	7078000	6617300	5972100	5991700	6991600	7982400	7064600	6756200	6139700	6100000	6747500	30	30	30	30	30	30	1459400	1255200	1321700	914590	618870	1331400	1226500	1005200	947810	989020	727630	874320	923540	878790	613170	657030	740770
P30043;M0QZL1;M0R192	P30043;M0QZL1;M0R192	9;5;5	9;5;5	9;5;5	Flavin reductase (NADPH)	BLVRB	3	9	58.3	22.119	206	206;154;163	0	30.632	6703600	5802800	5697300	5230700	4748400	5510000	6430400	5787700	5800500	5357900	4852600	5318400	40	40	40	40	40	40	950240	847010	953990	580800	451370	1001500	878230	666750	783720	753410	534920	585880	1025100	924780	707080	743230	877980
F5GY04;Q01954	F5GY04;Q01954	1;1	1;1	1;1	Zinc finger protein basonuclin-1	BNC1	2	1	1.2	109.83	987	987;994	1	-2	0	0	0	0	0	0	0	0	0	0	0	0	0	0	0	0	0	0	0	0	0	0	0	0	0	0	0	0	0	0	0	0	0	0	0
A0A087WZT3;Q9H3K6;H3BV85;H3BTW0;A0A0B4J295;H3BVE0;Q9H3K6-2	A0A087WZT3;Q9H3K6;H3BV85;H3BTW0;A0A0B4J295;H3BVE0;Q9H3K6-2	4;4;2;2;2;2;2	4;4;2;2;2;2;2	4;4;2;2;2;2;2	BolA-like protein 2	BOLA2;BOLA2B	7	4	33.6	16.932	152	152;86;88;89;124;249;58	0	6.7465	3049200	2607500	2471400	2223200	2108100	2386500	2924300	2601900	2520900	2282300	2148700	2304900	10	10	10	10	10	10	570610	460010	484530	330800	253500	452520	511870	392070	439230	422750	306480	345320	328840	339660	240750	229670	239510
C9JH23;P07738	C9JH23;P07738	1;1	1;1	1;1	Phosphoglycerate mutase;Bisphosphoglycerate mutase	BPGM	2	1	10.3	9.2195	78	78;259	0.0092843	0.89845	0	0	0	0	0	0	0	0	0	0	0	0	0	0	0	0	0	0	0	0	0	0	0	0	0	0	0	0	0	0	0	0	0	0	0
Q86WA6-2;Q86WA6	Q86WA6-2;Q86WA6	1;1	1;1	1;1	Valacyclovir hydrolase	BPHL	2	1	6.6	31.106	274	274;291	0.00048333	2.5376	868550	585610	624410	509010	537870	648930	829940	595640	631700	527040	547180	625780	4	4	4	4	4	4	147240	127080	131980	101370	76620	116160	174860	130760	145870	141340	99626	120430	0	0	0	0	0
Q9NP55-2;Q9NP55	Q9NP55-2;Q9NP55	5;5	5;5	5;5	BPI fold-containing family A member 1	BPIFA1	2	5	28.5	25.257	242	242;256	0	65.328	7549100	5897600	7393800	7598500	5643200	4825400	7229100	5941200	7442600	7700700	5768700	4698200	28	28	28	28	28	28	607730	488410	467410	404030	418920	376500	1606900	1081300	1472800	1657100	1184700	829410	0	0	0	0	0
Q8TDL5;Q8TDL5-2;A2A2R0;REV__Q9HCI7-2;REV__Q9HCI7	Q8TDL5	20;5;2;1;1	20;5;2;1;1	20;5;2;1;1	BPI fold-containing family B member 1	BPIFB1	5	20	49.4	52.441	484	484;160;147;503;577	0	102.14	31852000	24895000	28839000	26774000	22387000	24094000	30502000	25053000	29097000	27350000	22903000	23301000	118	118	118	118	118	118	4654500	3411400	4422700	2513400	2354000	4827200	4814500	3539100	4083400	4990800	2480000	3140600	5471300	4346600	3073500	3148400	4200700
O95861;O95861-2;A6NF51;O95861-4;O95861-3;F8W1J0;F8VVW8;F8VZG4;F8VRY7;H0Y7R7;P21589-2;P21589	O95861;O95861-2;A6NF51;O95861-4;O95861-3	10;10;9;9;8;4;3;3;2;1;1;1	10;10;9;9;8;4;3;3;2;1;1;1	10;10;9;9;8;4;3;3;2;1;1;1	3(2),5-bisphosphate nucleotidase 1	BPNT1	12	10	42.5	33.392	308	308;325;291;272;253;170;130;136;116;230;524;574	0	28.976	7220200	6530100	6062200	5412600	5133400	5812600	6931300	6490900	6190900	5558500	5232300	5613800	33	33	33	33	33	33	2033200	1789000	1858400	1334300	1087100	1805400	604520	480100	552110	525760	392230	420450	1715900	1766400	1329400	1245400	1389700
P51587	P51587	1	1	1	Breast cancer type 2 susceptibility protein	BRCA2	1	1	0.3	384.2	3418	3418	0.0040112	1.1183	0	0	0	0	0	0	0	0	0	0	0	0	0	0	0	0	0	0	0	0	0	0	0	0	0	0	0	0	0	0	0	0	0	0	0
F8W733;Q9NXR7-4;Q9NXR7-3;Q9NXR7;Q9NXR7-1	F8W733;Q9NXR7-4;Q9NXR7-3;Q9NXR7;Q9NXR7-1	1;1;1;1;1	1;1;1;1;1	1;1;1;1;1	BRCA1-A complex subunit BRE	BRE	5	1	4.9	31.972	284	284;376;379;383;415	0.00046125	2.1166	308770	288980	277110	232950	273710	253020	296600	286720	282230	241460	275110	245740	3	3	3	3	3	3	0	0	0	0	0	0	0	0	0	0	0	0	85720	86092	76389	68433	73000
F8VWT8;F8VS45;Q92994-9;Q92994-3;Q92994-7;Q92994-8;Q92994-5;Q92994	F8VWT8;F8VS45;Q92994-9;Q92994-3;Q92994-7;Q92994-8;Q92994-5;Q92994	1;1;1;1;1;1;1;1	1;1;1;1;1;1;1;1	1;1;1;1;1;1;1;1	Transcription factor IIIB 90 kDa subunit	BRF1	8	1	5.2	17.502	155	155;234;439;473;562;584;650;677	0.0032922	1.2833	1666100	1298600	1203100	1034300	1095700	1237700	1595400	1304100	1228300	1067800	1112000	1195400	5	5	5	5	5	5	282030	248680	250240	161810	132820	235160	357270	276130	315450	300650	219750	224390	218660	215830	141050	157560	164940
Q8WY22	Q8WY22	1	1	1	BRI3-binding protein	BRI3BP	1	1	7.6	27.835	251	251	0.00045851	2.0788	204870	176690	192940	130450	124500	161970	196510	176480	194470	136280	127500	155920	1	1	1	1	1	1	204870	176690	192940	130450	124500	161970	0	0	0	0	0	0	0	0	0	0	0
Q8TDN6	Q8TDN6	1	1	1	Ribosome biogenesis protein BRX1 homolog	BRIX1	1	1	2.3	41.401	353	353	0.0051383	1.0154	0	0	0	0	0	0	0	0	0	0	0	0	0	0	0	0	0	0	0	0	0	0	0	0	0	0	0	0	0	0	0	0	0	0	0
Q8WUW1;Q8WUW1-2	Q8WUW1;Q8WUW1-2	2;2	2;2	2;2	Protein BRICK1	BRK1	2	2	20	8.7448	75	75;106	0.001719	1.5841	386750	341540	328090	257670	194610	322020	371110	340130	333700	265230	203460	308550	2	2	2	2	2	2	273740	259780	249330	174010	135820	240270	113000	81763	78757	83658	58792	81754	0	0	0	0	0
Q5VW32-2;Q5VW32;F5GXQ0	Q5VW32-2;Q5VW32;F5GXQ0	3;3;2	3;3;2	3;3;2	BRO1 domain-containing protein BROX	BROX	3	3	6.3	42.871	379	379;411;338	0.0013112	1.7039	703190	578020	624200	495090	473670	572010	673940	579150	630760	511970	483700	551590	4	4	4	4	4	4	225180	202780	201770	147740	122320	194820	220400	181250	213610	217800	160330	150890	0	0	0	0	0
R4GMX5;I3L192;A0A087WUV8;A0A087X2B5;P35613-3;P35613-4;P35613-2;P35613	R4GMX5;I3L192;A0A087WUV8;A0A087X2B5;P35613-3;P35613-4;P35613-2;P35613	2;2;2;2;2;2;2;2	2;2;2;2;2;2;2;2	2;2;2;2;2;2;2;2	Basigin	BSG	8	2	19	9.3354	84	84;160;189;221;176;205;269;385	0	4.2809	882650	767700	773110	631750	623930	771070	846750	765660	784660	652780	636880	743140	3	3	3	3	3	3	301130	281270	295580	213170	169450	272620	0	0	0	0	0	0	0	0	0	0	0
P20290-2;P20290;D6RDG3;H0Y9Y1;Q96K17-3;E9PPC3	P20290-2;P20290;D6RDG3	10;10;6;4;3;1	10;10;6;4;3;1	7;7;5;4;0;0	Transcription factor BTF3	BTF3	6	10	64.2	17.699	162	162;206;109;86;78;54	0	36.507	4136700	3562000	3516800	3023500	2724400	3582300	3967700	3554200	3575800	3108000	2797700	3447800	26	26	26	26	26	26	1029500	945130	1020700	603820	409020	971540	711050	576760	601560	624170	451450	532010	135840	140410	108850	109190	107630
Q96K17;E9PL10;Q96K17-2	Q96K17;E9PL10;Q96K17-2	6;5;3	3;2;3	3;2;3	Transcription factor BTF3 homolog 4;Transcription factor BTF3	BTF3L4	3	6	36.7	17.27	158	158;145;100	0	4.0106	909610	761930	757910	814960	620220	601400	872050	761740	772940	824800	635360	583280	5	5	5	5	5	5	0	0	0	0	0	0	524370	379230	453070	489300	297080	305460	154900	152580	107640	114590	119210
O43684-2;O43684;J3QT28;J3QSX4	O43684-2;O43684;J3QT28	6;6;5;1	6;6;5;1	6;6;5;1	Mitotic checkpoint protein BUB3	BUB3	4	6	16.9	36.954	326	326;328;278;145	0	13.18	2074500	1700400	1533400	1275100	1482700	1629800	1988100	1700900	1567500	1322600	1498700	1575200	8	8	8	8	8	8	177920	169260	194200	118810	85146	174130	0	0	0	0	0	0	288120	294350	201250	177140	192060
P41223;P41223-2;F8WCN7;C9JCD9	P41223;P41223-2	3;3;1;1	3;3;1;1	3;3;1;1	Protein BUD31 homolog	BUD31	4	3	28.5	17	144	144;145;37;103	0.0004529	2.0208	1400400	1171500	1152500	1093100	908270	938040	1342600	1171100	1173700	1115200	928290	908150	8	8	8	8	8	8	180920	163910	162580	132210	120280	169160	630240	513590	544080	553420	404370	428060	328680	319310	282390	234710	241680
C9IZ80;Q7L1Q6-2;Q7L1Q6;Q7L1Q6-4;Q7L1Q6-3;C9J188;C9JWF5;C9JFN4;C9JV57	C9IZ80;Q7L1Q6-2;Q7L1Q6;Q7L1Q6-4;Q7L1Q6-3;C9J188;C9JWF5;C9JFN4	4;4;4;4;4;2;2;2;1	4;4;4;4;4;2;2;2;1	4;4;4;4;4;2;2;2;1	Basic leucine zipper and W2 domain-containing protein 1	BZW1	9	4	10.5	33.454	294	294;353;419;423;451;154;161;216;116	0	4.4065	3563100	2794900	2790300	2358900	2585800	3091800	3412300	2807300	2835100	2440200	2626300	2982100	11	11	11	11	11	11	566030	511400	544420	369030	280080	529110	281850	228480	274750	243380	195480	211670	205980	213070	142180	161100	166190
Q9NQ32-2;Q9NQ32;E9PNY9	Q9NQ32-2;Q9NQ32	3;3;1	3;3;1	3;3;1	Uncharacterized protein C11orf16	C11orf16	3	3	7.7	44.412	404	404;467;128	0	4.3656	72491	56716	60208	47292	52414	65454	69420	57016	60897	49149	53299	63068	1	1	1	1	1	1	0	0	0	0	0	0	0	0	0	0	0	0	0	0	0	0	0
H0YE28;A0A087WYP2;Q8IZQ5	H0YE28;A0A087WYP2;Q8IZQ5	1;1;1	1;1;1	1;1;1	Selenoprotein H	C11orf31;SELH	3	1	10.6	10.331	94	94;121;122	0.00046795	2.218	208610	190550	189390	200610	155510	156930	200300	189420	193110	203260	159350	152030	2	2	2	2	2	2	0	0	0	0	0	0	135350	98868	114410	113690	86821	96818	0	0	0	0	0
Q96A22	Q96A22	1	1	1	Uncharacterized protein C11orf52	C11orf52	1	1	8.1	13.92	123	123	0.0016928	1.472	9574.6	8038.3	6691.3	7046.1	8663.2	7168	9179.6	8021.5	6903.2	7231.9	8669.6	6986.8	1	1	1	1	1	1	0	0	0	0	0	0	0	0	0	0	0	0	0	0	0	0	0
Q9H0W9-3;Q9H0W9-2;Q9H0W9;E9PQS1;A0A087WT99;A0A1W2PRB8;Q9H0W9-4;E9PIP1;E9PJU8;E9PSC3;E9PLC5;E9PLB3;E9PPB5	Q9H0W9-3;Q9H0W9-2;Q9H0W9;E9PQS1;A0A087WT99;A0A1W2PRB8;Q9H0W9-4;E9PIP1;E9PJU8	4;4;4;3;3;3;3;2;2;1;1;1;1	4;4;4;3;3;3;3;2;2;1;1;1;1	4;4;4;3;3;3;3;2;2;1;1;1;1	Ester hydrolase C11orf54	C11orf54	13	4	18.1	29.491	265	265;296;315;239;256;838;204;171;187;95;100;149;185	0	9.4591	2366400	1662900	1740100	1444800	1538900	1916800	2262500	1685300	1762700	1494900	1566900	1847100	11	11	11	11	11	11	671940	540030	546440	423460	383490	570240	174420	141280	147070	148840	100210	125740	153850	64783	51011	54413	61498
E9PRZ9;E9PM92;O00193;E9PQA1	E9PRZ9;E9PM92;O00193;E9PQA1	2;2;2;1	2;2;2;1	2;2;2;1	Small acidic protein	C11orf58;SMAP	4	2	16.7	10.038	90	90;157;183;86	0	3.2912	3366100	2928600	2773000	2459100	2416200	2409500	3229200	2919000	2828200	2528200	2449500	2335000	10	10	10	10	10	10	656740	568830	564860	445500	350000	508720	646790	574070	592020	547700	384090	383120	397680	382250	302160	301510	302330
Q9HB07;F8VR84;F8VQQ3	Q9HB07;F8VR84;F8VQQ3	3;2;2	3;2;2	3;2;2	UPF0160 protein MYG1, mitochondrial	C12orf10	3	3	10.1	42.449	376	376;213;301	0	6.5541	1476500	1388000	1276200	1212800	1221100	1277700	1418500	1376200	1305400	1243400	1238600	1236500	8	8	8	8	8	8	200640	181650	176910	144010	131430	202190	162930	137180	136870	138400	108660	116290	0	0	0	0	0
F5H271;F5GXX6;A0A0A0MTR7;A0A0A0MTC1;Q9NQ89;Q63HN8;Q63HN8-4	F5H271;F5GXX6;A0A0A0MTR7;A0A0A0MTC1;Q9NQ89;Q63HN8;Q63HN8-4	1;1;1;1;1;1;1	1;1;1;1;1;1;1	1;1;1;1;1;1;1	Protein C12orf4;E3 ubiquitin-protein ligase RNF213	C12orf4;RNF213	7	1	7.8	8.9648	77	77;204;5207;5256;552;5207;5256	0.0099123	0.82437	1551200	1204600	1010400	926670	1082700	1032800	1485300	1208800	1039400	955990	1089500	1002200	6	6	6	6	6	6	0	0	0	0	0	0	140080	111150	109580	121030	82493	93574	191130	195340	118900	116850	135900
F8VQD4;Q8TAD7	F8VQD4;Q8TAD7	1;1	1;1	1;1	Overexpressed in colon carcinoma 1 protein	C12orf75;OCC1	2	1	15.7	9.3362	89	89;63	0	3.2521	63493	58916	54425	62305	37778	46692	60982	58464	55811	62625	39494	45000	1	1	1	1	1	1	0	0	0	0	0	0	63493	58916	54425	62305	37778	46692	0	0	0	0	0
Q9UKR5	Q9UKR5	1	1	1	Probable ergosterol biosynthetic protein 28	C14orf1	1	1	10.7	15.864	140	140	0	3.7773	0	0	0	0	0	0	0	0	0	0	0	0	0	0	0	0	0	0	0	0	0	0	0	0	0	0	0	0	0	0	0	0	0	0	0
Q9BXV9	Q9BXV9	1	1	1	Uncharacterized protein C14orf142	C14orf142	1	1	9	10.859	100	100	0.0099312	0.83131	0	0	0	0	0	0	0	0	0	0	0	0	0	0	0	0	0	0	0	0	0	0	0	0	0	0	0	0	0	0	0	0	0	0	0
H0YB09;Q7Z3D6-4;Q7Z3D6;Q7Z3D6-2;A0A0C4DGD4;Q7Z3D6-5;Q7Z3D6-3;E5RK56;E5RFT5;E5RGP9;E5RFZ6;E5RGN8;E5RJ87;E5RIL4;A0A0C4DGD8;E5RJ62;E5RIU5;H0YB62;Q7Z3D6-6;E5RHG2;H0YB11	H0YB09;Q7Z3D6-4;Q7Z3D6;Q7Z3D6-2;A0A0C4DGD4;Q7Z3D6-5;Q7Z3D6-3;E5RK56;E5RFT5;E5RGP9;E5RFZ6;E5RGN8;E5RJ87;E5RIL4;A0A0C4DGD8;E5RJ62;E5RIU5;H0YB62;Q7Z3D6-6	4;4;4;4;3;3;3;2;2;2;2;2;2;2;2;2;2;2;2;1;1	4;4;4;4;3;3;3;2;2;2;2;2;2;2;2;2;2;2;2;1;1	4;4;4;4;3;3;3;2;2;2;2;2;2;2;2;2;2;2;2;1;1	UPF0317 protein C14orf159, mitochondrial	C14orf159	21	4	10.6	60.523	564	564;579;616;621;431;564;581;83;85;86;94;104;109;125;152;201;202;506;159;64;276	0	15.046	1244800	1092900	1034500	1012900	876140	942470	1194300	1088600	1056600	1032800	894970	911440	10	10	10	10	10	10	0	0	0	0	0	0	446850	374440	394020	409650	261280	300020	0	0	0	0	0
Q9Y224;G3V4C6;H0YJB9;G3V4E7	Q9Y224;G3V4C6;H0YJB9	8;6;5;1	8;6;5;1	8;6;5;1	UPF0568 protein C14orf166	C14orf166	4	8	32.4	28.068	244	244;193;129;68	0	58.508	6575900	5861500	5756100	4979900	4948000	5595400	6311100	5835000	5855600	5129300	5033900	5404300	39	39	39	39	39	39	1296000	1116300	1152400	905230	816320	1125800	493330	419550	455690	408730	321850	343400	1045500	1169600	1007200	819360	848410
K7EN60;Q9BQ61;K7ELS0;K7ERU7	K7EN60;Q9BQ61;K7ELS0;K7ERU7	2;2;1;1	2;2;1;1	2;2;1;1	Uncharacterized protein C19orf43	C19orf43	4	2	13.3	15.612	150	150;176;132;133	0.00045126	1.9808	22592	13633	13457	10054	41987	20224	21557	13991	13689	11337	40647	20193	1	1	1	1	1	1	0	0	0	0	0	0	0	0	0	0	0	0	0	0	0	0	0
Q9UNZ5;K7EN09;K7ESE5;A0A0A0MQS3;K7EIU1;REV__E5RHR8;REV__E5RHX2;REV__E5RHY6;REV__Q8IZU3;REV__Q96BR1-2;REV__Q96BR1	Q9UNZ5;K7EN09;K7ESE5;A0A0A0MQS3	4;2;2;2;1;1;1;1;1;1;1	4;2;2;2;1;1;1;1;1;1;1	4;2;2;2;1;1;1;1;1;1;1	Leydig cell tumor 10 kDa protein homolog	C19orf53	11	4	29.3	10.576	99	99;49;56;80;31;126;149;166;236;464;496	0	4.6522	250800	211520	201630	161570	184720	221940	240470	211280	205290	167870	187370	214040	4	4	4	4	4	4	85896	78656	76536	55957	44985	80385	0	0	0	0	0	0	30005	26965	23779	24409	26539
Q9NWV4	Q9NWV4	1	1	1	UPF0587 protein C1orf123	C1orf123	1	1	5	18.048	160	160	0.0036437	1.1776	273270	182310	192480	142190	171590	207790	261080	185580	194600	148730	173800	200360	1	1	1	1	1	1	0	0	0	0	0	0	0	0	0	0	0	0	0	0	0	0	0
H0Y5L4	H0Y5L4	1	1	1		C1orf167	1	1	2.6	59.146	532	532	1	-2	0	0	0	0	0	0	0	0	0	0	0	0	0	0	0	0	0	0	0	0	0	0	0	0	0	0	0	0	0	0	0	0	0	0	0
Q5T5A4-2;Q5T5A4;B1ALJ5	Q5T5A4-2;Q5T5A4;B1ALJ5	4;4;3	4;4;3	4;4;3	Uncharacterized protein C1orf194	C1orf194	3	4	31.8	18.127	157	157;169;130	0	6.1408	1871300	1450000	1491300	1230100	1231800	1552800	1791800	1458200	1512000	1270900	1257700	1495800	9	9	9	9	9	9	344620	298120	308830	251160	185560	339000	109960	86495	97240	103330	69785	78800	164880	162640	112020	117920	137990
Q8N0U7;C9JPP7;Q8N0U7-3;Q8N0U7-2	Q8N0U7;C9JPP7	15;8;3;3	15;8;3;3	15;8;3;3	Uncharacterized protein C1orf87	C1orf87	4	15	35.9	62.034	546	546;317;138;180	0	86.88	13494000	11705000	11550000	10176000	9656200	11412000	12945000	11674000	11749000	10459000	9856500	11010000	55	55	55	55	55	55	2683600	2454600	2515500	1611000	1306400	2532400	2022300	1534800	1721000	1758800	1242700	1349900	1774600	1786000	1276400	1262900	1372200
Q07021;I3L3Q7;I3L3B0	Q07021;I3L3Q7;I3L3B0	3;2;2	3;2;2	3;2;2	Complement component 1 Q subcomponent-binding protein, mitochondrial	C1QBP	3	3	21.6	31.362	282	282;177;178	0	11.58	3998100	3413200	3620000	2948000	2373700	3436500	3834300	3410300	3662500	3031700	2459300	3300800	9	9	9	9	9	9	879370	861370	1032000	426900	372110	1043400	801780	564170	729950	722920	484360	506030	647420	537770	363070	373330	481550
Q5TEA3	Q5TEA3	1	1	1	Uncharacterized protein C20orf194	C20orf194	1	1	1	132.29	1177	1177	0	3.5728	0	0	0	0	0	0	0	0	0	0	0	0	0	0	0	0	0	0	0	0	0	0	0	0	0	0	0	0	0	0	0	0	0	0	0
A0A096LNH5;A0A0B4J2D5;A0A096LPI6;P30042;A0A0B4J2H4;H7C1F6;P30042-2;H7C2G3;A0A096LP73;F2Z2Q0;A0A096LP12;A0A096LNJ1	A0A096LNH5;A0A0B4J2D5;A0A096LPI6;P30042;A0A0B4J2H4;H7C1F6;P30042-2;H7C2G3;A0A096LP73;F2Z2Q0;A0A096LP12	8;8;8;8;7;7;7;6;4;4;4;3	8;8;8;8;7;7;7;6;4;4;4;3	8;8;8;8;7;7;7;6;4;4;4;3	ES1 protein homolog, mitochondrial	C21orf33	12	8	61	19.416	182	182;268;279;268;237;257;237;191;137;217;224;106	0	39.468	3802900	3291600	3270500	2945800	3073900	3459300	3647900	3283500	3326800	3032100	3121000	3341600	22	22	22	22	22	22	798130	712330	850570	555650	583540	1007300	288030	242600	253720	274180	172670	222170	622110	576230	440610	489130	608460
P57076;Q9NX33;C9JX57;D3DSE6;C9J818;H7BZW1;F8VZ95;H7C2R6	P57076;Q9NX33;C9JX57;D3DSE6;C9J818;H7BZW1;F8VZ95	3;2;2;2;2;2;2;1	3;2;2;2;2;2;2;1	3;2;2;2;2;2;2;1	UPF0769 protein C21orf59	C21orf59	8	3	11.4	33.224	290	290;138;183;245;258;297;297;117	0	4.5025	1325000	1104200	1008900	1048400	886180	910690	1270200	1103400	1033800	1065400	904880	881790	15	15	15	15	15	15	147010	114420	103560	103870	68952	117280	364320	300810	314400	339030	239230	249860	280070	285760	207160	215600	208660
Q8WWC4	Q8WWC4	1	1	1	Uncharacterized protein C2orf47, mitochondrial	C2orf47	1	1	3.8	32.544	291	291	0.0040096	1.112	0	0	0	0	0	0	0	0	0	0	0	0	0	0	0	0	0	0	0	0	0	0	0	0	0	0	0	0	0	0	0	0	0	0	0
P01024;CON__Q2UVX4;M0QXZ3;M0QYC8;M0R1Q1	P01024	39;8;2;2;1	39;8;2;2;1	39;8;2;2;1	Complement C3;Complement C3 beta chain;C3-beta-c;Complement C3 alpha chain;C3a anaphylatoxin;Acylation stimulating protein;Complement C3b alpha chain;Complement C3c alpha chain fragment 1;Complement C3dg fragment;Complement C3g fragment;Complement C3d fragment;Complement C3f fragment;Complement C3c alpha chain fragment 2	C3	5	39	26	187.15	1663	1663;1662;100;192;103	0	101.07	13158000	10767000	10929000	10287000	9558100	8080400	12609000	10784000	11110000	10525000	9667700	7870400	66	66	66	66	66	66	203590	176050	180460	131330	117000	168360	4884000	3617700	4090800	4048700	2663900	2896500	3071800	2828200	2168500	2103800	2626400
A0A087WX50;Q6V702;Q6V702-1	A0A087WX50;Q6V702;Q6V702-1	1;1;1	1;1;1	1;1;1	Uncharacterized protein C4orf22	C4orf22	3	1	12	8.6566	75	75;233;250	0.0040048	1.105	21956	16972	19695	16325	17592	20198	21021	17094	19840	16896	17854	19501	1	1	1	1	1	1	0	0	0	0	0	0	0	0	0	0	0	0	0	0	0	0	0
A7E2U8	A7E2U8	1	1	1	UPF0602 protein C4orf47	C4orf47	1	1	4.2	34.376	309	309	0.00048638	2.6118	0	0	0	0	0	0	0	0	0	0	0	0	0	0	0	0	0	0	0	0	0	0	0	0	0	0	0	0	0	0	0	0	0	0	0
Q5T0Z8	Q5T0Z8	1	1	1	Uncharacterized protein C6orf132	C6orf132	1	1	0.8	124.03	1188	1188	0.0016743	1.4088	30211	25700	22617	18292	25031	30549	28971	25636	23152	19118	25265	29451	1	1	1	1	1	1	0	0	0	0	0	0	0	0	0	0	0	0	0	0	0	0	0
J3KQX6;Q8NEG2;C9JQZ6;F5H7J8;Q8NEG2-2	J3KQX6;Q8NEG2;C9JQZ6;F5H7J8;Q8NEG2-2	4;4;3;2;2	4;4;3;2;2	4;4;3;2;2	Uncharacterized protein C7orf57	C7orf57	5	4	12.6	37.82	340	340;295;324;157;153	0	6.7398	235270	195450	204090	208430	169200	158290	225520	195610	207390	211730	172620	153680	2	2	2	2	2	2	0	0	0	0	0	0	235270	195450	204090	208430	169200	158290	0	0	0	0	0
Q5BN46	Q5BN46	1	1	1	UPF0691 protein C9orf116	C9orf116	1	1	5.9	15.26	136	136	0.0036246	1.1448	0	0	0	0	0	0	0	0	0	0	0	0	0	0	0	0	0	0	0	0	0	0	0	0	0	0	0	0	0	0	0	0	0	0	0
Q6ZQR2-2;Q6ZQR2;A2A393	Q6ZQR2-2;Q6ZQR2;A2A393	5;5;3	5;5;3	5;5;3	Uncharacterized protein C9orf171	C9orf171	3	5	19	32.979	284	284;320;198	0	18.589	1903100	1615400	1585300	1361700	1295500	1387400	1824900	1613300	1612600	1401200	1317900	1341900	14	14	14	14	14	14	320390	253080	279600	201920	140920	251580	480210	400300	430780	428660	299690	333600	445030	470220	366660	311520	355150
Q5T6V5;Q5T6V6;Q5T6V7	Q5T6V5;Q5T6V6;Q5T6V7	2;1;1	2;1;1	2;1;1	UPF0553 protein C9orf64	C9orf64	3	2	4.7	39.028	341	341;60;200	0.0085537	0.93575	224620	151250	143220	108060	151440	176480	214630	153670	145790	113490	152500	170320	1	1	1	1	1	1	0	0	0	0	0	0	0	0	0	0	0	0	0	0	0	0	0
Q96E40;Q96E40-2	Q96E40	7;3	7;3	6;3	Uncharacterized protein C9orf9	C9orf9	2	7	37.8	25.166	222	222;168	0	65.008	5022600	4325000	4289000	3825100	3755300	4487200	4817500	4315700	4362500	3932700	3829600	4328100	37	37	37	37	37	37	1148100	1002100	1126900	758530	660100	1228600	488960	398140	469780	459310	357470	341500	802680	743870	477190	540830	623190
A0A087X0K1;Q9Y376;B7ZBJ5;B7ZBJ4;Q5TAW7;Q9H9S4	A0A087X0K1;Q9Y376	4;4;1;1;1;1	4;4;1;1;1;1	4;4;1;1;1;1	Calcium-binding protein 39	CAB39	6	4	9.4	39.452	339	339;341;188;193;280;337	0	5.8295	1031900	838480	881150	704810	596580	783270	988750	840540	891780	726300	614260	753880	7	7	7	7	7	7	337630	282760	297980	196560	139220	281960	295980	225020	264000	250700	179640	188860	166080	174870	146990	107680	133210
Q9HB71;Q9HB71-3;B2ZWH1;Q9HB71-2	Q9HB71;Q9HB71-3	9;7;2;2	9;7;2;2	8;7;1;1	Calcyclin-binding protein	CACYBP	4	9	44.7	26.21	228	228;185;50;80	0	20.776	6950600	6499800	5997500	5483800	5026000	5734700	6676700	6446800	6129200	5619600	5131300	5537500	24	24	24	24	24	24	1559100	1427800	1400900	918810	678740	1429900	972530	789750	917550	885800	663850	649930	1134900	1108000	818850	814510	915400
P0DP25;P0DP24;P0DP23;H0Y7A7;E7ETZ0;E7EMB3;Q96HY3;F8WBR5;G3V479;G3V361;G3V226;C9J7T9;P02585	P0DP25;P0DP24;P0DP23;H0Y7A7;E7ETZ0;E7EMB3;Q96HY3	13;13;13;13;11;11;7;6;6;6;5;1;1	13;13;13;13;11;11;7;6;6;6;5;1;1	6;6;6;6;6;6;6;0;0;6;5;0;0		CALM2;CALM1	13	13	85.2	16.837	149	149;149;149;187;150;196;113;65;83;98;76;145;160	0	137.68	32513000	28875000	30861000	25507000	22297000	27567000	31202000	28777000	31218000	26254000	22874000	26568000	108	108	108	108	108	108	7546200	7845100	9087900	3469000	2653900	8152900	6398800	4216900	6392700	6779900	4294800	3751700	4708600	3373000	2298400	2884300	3471200
M0QZ52	M0QZ52	8	1	1		CALM3	1	8	98.8	9.3542	83	83	0	5.1731	0	0	0	0	0	0	0	0	0	0	0	0	0	0	0	0	0	0	0	0	0	0	0	0	0	0	0	0	0	0	0	0	0	0	0
P27482	P27482	3	1	1	Calmodulin-like protein 3	CALML3	1	3	18.1	16.891	149	149	0	4.7318	51406	47859	48531	34128	27784	50330	49376	47527	49137	35443	29075	48152	2	2	2	2	2	2	33109	30317	32780	17802	9805.8	27753	0	0	0	0	0	0	0	0	0	0	0
P27797;K7EJB9;K7EL50	P27797;K7EJB9	22;13;6	22;13;6	22;13;6	Calreticulin	CALR	3	22	65	48.141	417	417;247;163	0	118.52	39013000	35691000	32369000	30275000	27975000	34270000	37460000	35443000	33129000	31001000	28623000	33035000	135	135	135	135	135	135	6838900	6241500	5969700	4121300	2907700	6528000	6033400	5013000	5432300	5482200	4120600	4414200	6151800	5905100	3833900	4445900	4723600
O43852-13;O43852-14;O43852-11;O43852-10;O43852-5;O43852-6;O43852;O43852-3;O43852-12;O43852-9;O43852-7;O43852-8;O43852-2;O43852-4	O43852-13;O43852-14;O43852-11;O43852-10;O43852-5;O43852-6;O43852;O43852-3;O43852-12;O43852-9;O43852-7;O43852-8;O43852-2;O43852-4	2;2;2;2;2;2;2;2;1;1;1;1;1;1	2;2;2;2;2;2;2;2;1;1;1;1;1;1	2;2;2;2;2;2;2;2;1;1;1;1;1;1	Calumenin	CALU	14	2	15.1	16.291	139	139;147;170;224;229;265;315;323;74;154;161;201;315;323	0.00045351	2.0242	0	0	0	0	0	0	0	0	0	0	0	0	0	0	0	0	0	0	0	0	0	0	0	0	0	0	0	0	0	0	0	0	0	0	0
D6R938;E9PBG7;E9PF82;Q13557-8;Q13557-12;Q13557-9;Q13557-10;Q13557-5;Q13557;Q13557-3;Q13557-6;Q13557-4;Q13557-11;H0Y9C2;Q13554-7;Q9UQM7;Q13554-4;Q9UQM7-2;Q13554-6;Q13554-3;Q13554-8;Q13554-5;Q13554-2;Q13554;H0Y9J2;H7BXS4;Q5SWX3;A0A0A0MS52;A0A0A0MT11;Q13555-10;Q13555-3;Q13555-5;Q13555-4;Q13555-7;Q13555-9;Q13555-2;Q13555-8;Q13555;Q13555-6;E9PBE8;E7EQE4;Q8WU40;D6RHX9;D6RFJ0;E7ERS6;E7ETC9;H7BZC6	D6R938;E9PBG7;E9PF82;Q13557-8;Q13557-12;Q13557-9;Q13557-10;Q13557-5;Q13557;Q13557-3;Q13557-6;Q13557-4;Q13557-11;H0Y9C2	10;10;10;10;10;10;10;10;10;10;10;10;10;5;4;4;4;4;4;4;4;4;4;4;3;3;3;3;3;3;3;3;3;3;3;3;3;3;3;2;2;2;1;1;1;1;1	10;10;10;10;10;10;10;10;10;10;10;10;10;5;4;4;4;4;4;4;4;4;4;4;3;3;3;3;3;3;3;3;3;3;3;3;3;3;3;2;2;2;1;1;1;1;1	10;10;10;10;10;10;10;10;10;10;10;10;10;5;4;4;4;4;4;4;4;4;4;4;3;3;3;3;3;3;3;3;3;3;3;3;3;3;3;2;2;2;1;1;1;1;1	Calcium/calmodulin-dependent protein kinase type II subunit delta	CAMK2D	47	10	21.7	56.298	498	498;512;533;478;478;489;492;498;499;510;513;519;524;194;449;478;479;489;492;503;517;518;542;666;182;362;516;539;558;495;524;527;529;533;542;547;556;558;588;168;173;453;24;90;112;180;184	0	54.361	10942000	8905300	8345200	7543200	8120500	9184600	10485000	8915600	8519900	7770100	8237200	8870700	33	33	33	33	33	33	1461100	1236700	1215200	908210	772650	1208400	552430	441950	487750	515120	337320	353300	591330	608630	455110	489500	469440
Q86VP6;Q86VP6-2;A0A0C4DGH5;H0YH27;Q86VP6-3;F5H6I6;F8WBB8;O75155-2;O75155	Q86VP6;Q86VP6-2;A0A0C4DGH5	34;30;21;9;8;3;1;1;1	34;30;21;9;8;3;1;1;1	34;30;21;9;8;3;1;1;1	Cullin-associated NEDD8-dissociated protein 1	CAND1	9	34	34.1	136.37	1230	1230;1062;770;442;403;54;110;1119;1236	0	144.05	32898000	29145000	27285000	23936000	23360000	27812000	31570000	29011000	27843000	24626000	23825000	26828000	139	139	139	139	139	139	6662000	5874400	5885000	4177800	3327800	5887200	3166200	2674400	2905400	2856600	2140000	2370000	5589300	5992600	4485400	4140900	4342700
P27824;P27824-2;P27824-3;D6RGY2;H0Y9Q7;D6RFL1;D6RAU8;D6RB85;D6RDP7;H0Y9H1;D6RAQ8;D6RHJ3;D6RD16	P27824;P27824-2;P27824-3;D6RGY2	22;22;18;11;9;8;7;7;7;7;4;1;1	22;22;18;11;9;8;7;7;7;7;4;1;1	22;22;18;11;9;8;7;7;7;7;4;1;1	Calnexin	CANX	13	22	40.9	67.567	592	592;627;484;308;170;131;134;144;168;189;107;78;96	0	76.375	28954000	25146000	23494000	21204000	20968000	23094000	27775000	25062000	23988000	21788000	21317000	22320000	97	97	97	97	97	97	4255800	3838500	3539300	2923900	2572400	3638300	4867600	4148300	4308400	4455900	3290200	3692000	3093600	3586700	3138200	2400300	2404900
Q01518-2;Q01518;Q5T0R4;Q5T0R3;Q5T0R2;Q5T0R1;Q5T0R9;Q5T0R7;Q5T0R6;Q5T0R5;Q5T0S3;Q5T0R8;F8WDB9;P40123-3	Q01518-2;Q01518	17;17;6;6;6;6;6;5;5;5;3;1;1;1	17;17;6;6;6;6;6;5;5;5;3;1;1;1	15;15;5;5;5;5;5;5;5;5;3;1;0;0	Adenylyl cyclase-associated protein 1	CAP1	14	17	36.1	51.83	474	474;475;201;203;208;215;262;174;176;179;145;58;194;217	0	42.227	14160000	12718000	11781000	10784000	9475500	12381000	13592000	12647000	12037000	11042000	9738600	11918000	67	67	67	67	67	67	2660500	2453900	2511600	1525800	1070100	2557900	2601600	2073800	2322400	2338000	1608800	1709600	2033600	1936000	1292400	1370200	1480900
E9PDI2;P40123;B7Z385;A0A087X0J3;A0A087WZ15;P40123-2	E9PDI2;P40123;B7Z385;A0A087X0J3;A0A087WZ15;P40123-2	5;5;4;4;4;4	3;3;3;3;3;3	3;3;3;3;3;3	Adenylyl cyclase-associated protein;Adenylyl cyclase-associated protein 2	CAP2	6	5	10.2	49.822	451	451;477;365;394;394;413	0	4.9973	1887400	1401200	1283000	1007900	1183800	1147900	1806000	1412000	1309300	1048900	1191500	1113300	7	7	7	7	7	7	519000	422590	422100	325440	290070	361390	0	0	0	0	0	0	316190	298660	231940	209580	229970
P40121-2;P40121;E7ENU9;B8ZZL6;H7C0X8	P40121-2;P40121;E7ENU9;B8ZZL6	7;7;6;5;2	7;7;6;5;2	6;6;5;4;2	Macrophage-capping protein	CAPG	5	7	24.6	36.856	333	333;348;253;218;103	0	20.393	4720900	3903300	3497200	3025000	2770700	3484100	4524900	3901800	3577800	3109600	2838500	3356600	23	23	23	23	23	23	1366500	1201200	1169000	803800	567490	1187700	579250	449450	469590	455050	318890	374640	1100200	1018400	694740	709330	788480
P07384;E9PRM1;E9PJJ3;E9PLC9;E9PMC6;E9PJA6;E9PSA6;E9PQB3;E9PLX0;E9PL37;E9PIA9	P07384	30;9;8;8;8;8;8;8;7;5;3	30;9;8;8;8;8;8;8;7;5;3	30;9;8;8;8;8;8;8;7;5;3	Calpain-1 catalytic subunit	CAPN1	11	30	51	81.889	714	714;201;135;148;152;161;163;191;122;191;63	0	110.55	46026000	40873000	37643000	33689000	32775000	35745000	44170000	40673000	38464000	34614000	33332000	34556000	142	142	142	142	142	142	9781700	8585600	8557700	6512900	5131400	8311800	5127400	4228500	4564300	4542200	3243100	3523200	5948800	6494700	4898900	4445400	4621600
Q6MZZ7	Q6MZZ7	1	1	1	Calpain-13	CAPN13	1	1	1.3	76.696	669	669	0.0016729	1.4052	79014	72550	74036	65242	56347	70562	75874	72114	75158	66897	57863	67986	2	2	2	2	2	2	0	0	0	0	0	0	0	0	0	0	0	0	79014	72550	74036	65242	56347
P17655;P17655-2;A3QK37;A6NHC0	P17655;P17655-2	23;18;1;1	23;18;1;1	23;18;1;1	Calpain-2 catalytic subunit	CAPN2	4	23	40.6	79.994	700	700;622;156;703	0	190.58	28331000	24948000	23800000	22378000	20391000	23060000	27185000	24848000	24283000	22896000	20817000	22272000	114	114	114	114	114	114	3625700	3397300	3555800	2263700	1832800	3487000	4689700	3771800	4345400	4406600	3089700	3348200	4925100	4581800	3368100	3323100	3727500
K7ELJ7;A0A0C4DGQ5;P04632;K7EIV0;A0A075B7C0;K7EKD8;U3KQE2;K7EM73;U3KPR7;K7ES78;K7EMQ1;Q96L46	K7ELJ7;A0A0C4DGQ5;P04632;K7EIV0;A0A075B7C0;K7EKD8;U3KQE2;K7EM73	11;11;11;8;8;8;7;6;5;2;2;2	11;11;11;8;8;8;7;6;5;2;2;2	11;11;11;8;8;8;7;6;5;2;2;2	Calpain small subunit 1	CAPNS1	12	11	64	29.44	278	278;322;268;196;197;238;161;163;100;72;94;248	0	175.92	15048000	13446000	12586000	11792000	10475000	12374000	14443000	13376000	12855000	12060000	10722000	11938000	72	72	72	72	72	72	2449300	2136800	2236800	1335600	1038000	2387800	2634200	2215300	2656300	2470600	1934900	1919600	2342600	2284000	1599600	1667900	1776100
Q14444-2;Q14444;E9PLA9;G3V153	Q14444-2;Q14444;E9PLA9;G3V153	4;4;3;3	4;4;3;3	4;4;3;3	Caprin-1	CAPRIN1	4	4	6.9	76.861	694	694;709;186;628	0	17.316	1082600	957960	804120	811060	884440	1029100	1038900	952680	828380	831370	897610	993270	8	8	8	8	8	8	127270	110230	115190	78835	73520	130030	267240	230720	224820	245830	186740	203600	95079	91214	58466	67522	75285
Q13938;K7EL21;K7ES72;Q13938-3;A0A0X1KG78	Q13938;K7EL21;K7ES72;Q13938-3;A0A0X1KG78	19;18;15;15;14	19;18;15;15;14	19;18;15;15;14	Calcyphosin	CAPS	5	19	73.5	20.967	189	189;275;134;162;248	0	183.25	48650000	40055000	39742000	37609000	38394000	38803000	46628000	40092000	40460000	38581000	38881000	37589000	144	144	144	144	144	144	8567100	7701800	8393600	6121000	6412700	8570500	6983400	6293900	6722500	6776600	5275700	5237300	5987800	5338100	4593100	4240000	4939100
P52907	P52907	7	6	5	F-actin-capping protein subunit alpha-1	CAPZA1	1	7	34.3	32.922	286	286	0	34.944	1686800	1552400	1410100	1193200	1126900	1184700	1619800	1541000	1441000	1228600	1146000	1146400	13	13	13	13	13	13	389660	321690	310560	237890	177090	305100	210880	173270	190210	182930	135980	165400	340700	343730	264670	238890	264100
P47755;F8W9N7;C9JUG7;A0A0D9SET8;P47755-2	P47755;F8W9N7;C9JUG7;A0A0D9SET8;P47755-2	8;6;5;5;5	8;6;5;5;5	7;5;4;4;4	F-actin-capping protein subunit alpha-2	CAPZA2	5	8	41.6	32.949	286	286;174;146;174;172	0	26.929	2109800	1724300	1710700	1500300	1408500	1624900	2021800	1726700	1739500	1541800	1437200	1568600	14	14	14	14	14	14	428650	383080	376690	304230	253740	353030	344530	290960	300330	296090	213610	261740	97421	107450	110130	65274	80824
B1AK87;B1AK88;P47756-2;P47756;B1AK85;E9PEW5;A0A0A0MQX1;Q9HD67-3;Q9HD67	B1AK87;B1AK88;P47756-2;P47756;B1AK85	12;12;12;9;6;1;1;1;1	12;12;12;9;6;1;1;1;1	12;12;12;9;6;1;1;1;1	F-actin-capping protein subunit beta	CAPZB	9	12	43.8	29.295	260	260;301;272;277;260;1397;2069;1415;2058	0	20.437	8189200	6984100	6757100	6384500	5754100	6673300	7853400	6971800	6888600	6529100	5882000	6441300	45	45	45	45	45	45	1061800	944980	976300	697110	581620	1056600	2444800	1963800	2147100	2200900	1551100	1631600	705870	698740	484020	519500	524830
E9PQW1;A0A1W2PRX7;Q5FBZ0;B4DVD8;G3V169;Q5EG05-2;Q5EG05;P29466-2;P29466	E9PQW1;A0A1W2PRX7;Q5FBZ0;B4DVD8;G3V169;Q5EG05-2;Q5EG05;P29466-2;P29466	1;1;1;1;1;1;1;1;1	1;1;1;1;1;1;1;1;1	1;1;1;1;1;1;1;1;1	Caspase;Caspase recruitment domain-containing protein 16;Caspase-1;Caspase-1 subunit p20;Caspase-1 subunit p10	CARD16;CASP1	9	1	9.5	10.331	95	95;108;110;301;367;97;197;383;404	0.0013095	1.693	325230	286120	232220	230710	261770	251660	312060	284560	239740	236860	263710	244130	2	2	2	2	2	2	0	0	0	0	0	0	0	0	0	0	0	0	0	0	0	0	0
Q9Y2V2;H3BTK3;I3L3X8;H3BSW7;H3BUY4;H3BPY5;H3BNU9	Q9Y2V2;H3BTK3;I3L3X8;H3BSW7;H3BUY4;H3BPY5;H3BNU9	2;1;1;1;1;1;1	2;1;1;1;1;1;1	2;1;1;1;1;1;1	Calcium-regulated heat stable protein 1	CARHSP1	7	2	16.3	15.892	147	147;71;94;112;124;125;131	0	10.902	438480	378540	329510	312800	356890	377350	420590	377190	338300	321960	360500	365100	3	3	3	3	3	3	0	0	0	0	0	0	0	0	0	0	0	0	151240	145720	105930	118700	126720
Q8IW45;Q8IW45-2;Q8IW45-4;Q8IW45-3	Q8IW45;Q8IW45-2;Q8IW45-4	4;4;3;1	4;4;3;1	4;4;3;1	ATP-dependent (S)-NAD(P)H-hydrate dehydratase	CARKD	4	4	13.5	36.576	347	347;390;237;126	0	10.489	2468600	2058200	1841900	1665800	1849800	2026800	2366500	2056200	1886100	1717400	1872300	1959100	11	11	11	11	11	11	335570	295810	318230	211360	180270	331460	159990	124900	139960	140410	107650	122520	410990	391630	292450	300480	326580
P49589-3;B4DKY1;P49589-2;P49589;E9PLP0	P49589-3;B4DKY1;P49589-2;P49589	5;4;4;4;1	5;4;4;4;1	5;4;4;4;1	Cysteine--tRNA ligase, cytoplasmic	CARS	5	5	6.9	94.637	831	831;739;726;748;128	0	11.532	1656400	1492700	1299900	1240200	1148400	1169600	1590100	1483200	1334400	1268300	1167700	1132700	10	10	10	10	10	10	203690	181260	165400	150370	136860	166080	334810	275420	258690	287620	188100	246500	309610	326740	254940	227760	247260
Q9HA77;H0YFF0;A0A087WWV1	Q9HA77;H0YFF0	3;2;1	3;2;1	3;2;1	Probable cysteine--tRNA ligase, mitochondrial	CARS2	3	3	6	62.223	564	564;176;90	0	3.3724	0	0	0	0	0	0	0	0	0	0	0	0	0	0	0	0	0	0	0	0	0	0	0	0	0	0	0	0	0	0	0	0	0	0	0
Q5JS74;O14936-3;O14936-4;O14936-6;O14936-2;O14936;Q5JS72;O14936-5;Q5JS79	Q5JS74;O14936-3;O14936-4;O14936-6;O14936-2;O14936	5;5;5;5;5;5;2;2;1	5;5;5;5;5;5;2;2;1	5;5;5;5;5;5;2;2;1	Peripheral plasma membrane protein CASK	CASK	9	5	7.1	66.603	590	590;897;898;909;921;926;518;518;381	0	7.1681	3344800	2777300	2750800	2267400	2352700	2773600	3206200	2778100	2795100	2344800	2393000	2676100	11	11	11	11	11	11	1386100	1205400	1236300	948100	752450	1133200	267650	198120	243400	222260	168560	196590	280010	311040	239470	227260	239000
P42574	P42574	1	1	1	Caspase-3;Caspase-3 subunit p17;Caspase-3 subunit p12	CASP3	1	1	2.9	31.608	277	277	0.003663	1.2179	1401500	1401400	1084300	921260	1024900	1061700	1348000	1382200	1120700	952890	1035500	1027800	5	5	5	5	5	5	392070	344920	307710	297300	246120	290330	0	0	0	0	0	0	292730	402870	279390	194850	208740
A0A0C4DGB5;P20810-5;P20810-10;P20810-6;E9PDE4;E9PCH5;B7Z574;P20810-8;P20810-2;P20810;E7EVY3;E7ES10;P20810-3;H0Y7F0;H0Y9H6;F8W7E0;E7EQ12;E7EQA0;A0A0A0MR45;H0YD33;H0YA91;E7EN75;H0Y944;A0A0C4DGD1;E7EQK6;D6RAA8;D6RC54	A0A0C4DGB5;P20810-5;P20810-10;P20810-6;E9PDE4;E9PCH5;B7Z574;P20810-8;P20810-2;P20810;E7EVY3;E7ES10;P20810-3;H0Y7F0;H0Y9H6;F8W7E0;E7EQ12	28;27;27;27;23;23;23;23;23;23;22;20;19;18;18;15;15;12;11;11;10;8;8;5;4;3;2	28;27;27;27;23;23;23;23;23;23;22;20;19;18;18;15;15;12;11;11;10;8;8;5;4;3;2	1;1;1;1;1;1;1;1;1;1;1;1;0;0;0;1;0;0;0;0;1;1;1;0;1;0;0	Calpastatin	CAST	27	28	43.8	80.998	754	754;756;769;791;636;673;694;686;695;708;693;642;590;436;465;393;423;431;430;450;301;156;288;203;156;78;91	0	154.86	14136000	11962000	11615000	10251000	10057000	10863000	13554000	11947000	11827000	10543000	10221000	10505000	108	108	108	108	108	108	1764200	1648900	1599900	1254400	1094900	1529000	3186000	2595900	2743000	2762900	1949300	2198200	1703300	1718200	1537200	1195400	1271900
P04040	P04040	17	17	17	Catalase	CAT	1	17	35.7	59.755	527	527	0	58.592	11986000	10216000	9982000	9238400	8948400	9327400	11494000	10199000	10168000	9474000	9088900	9027900	59	59	59	59	59	59	1804800	1570200	1603000	1192700	992140	1627500	2645900	2095000	2397500	2403800	1689000	1809400	1231100	1054000	808030	819770	939760
P16152;E9PQ63;A8MTM1;P16152-2	P16152	17;8;8;8	17;8;8;8	15;6;6;6	Carbonyl reductase [NADPH] 1	CBR1	4	17	74.4	30.375	277	277;178;222;173	0	142.22	32565000	28588000	26586000	24899000	23267000	24944000	31245000	28472000	27167000	25495000	23687000	24125000	101	101	101	101	101	101	5201100	4771800	4588400	3485300	2875000	4560600	7188500	5949800	6318400	6373700	4444800	4847700	3990900	3859100	2977700	2783000	3143500
H0Y962;Q8N4T8-2;Q8N4T8	H0Y962;Q8N4T8-2;Q8N4T8	1;1;1	1;1;1	1;1;1	Carbonyl reductase family member 4	CBR4	3	1	6.5	19.82	186	186;179;237	0.00047438	2.3529	0	0	0	0	0	0	0	0	0	0	0	0	0	0	0	0	0	0	0	0	0	0	0	0	0	0	0	0	0	0	0	0	0	0	0
J3KS05;P83916;K7ELA4;B5MD17;C9JWS9	J3KS05;P83916;K7ELA4;B5MD17;C9JWS9	4;4;3;3;2	3;3;2;2;2	3;3;2;2;2	Chromobox protein homolog 1	CBX1	5	4	37.6	20.03	173	173;185;138;168;110	0	12.482	0	0	0	0	0	0	0	0	0	0	0	0	0	0	0	0	0	0	0	0	0	0	0	0	0	0	0	0	0	0	0	0	0	0	0
Q13185;S4R2Y4;C9JMM0;B8ZZ43	Q13185;S4R2Y4	10;5;3;3	10;5;3;3	8;5;3;3	Chromobox protein homolog 3	CBX3	4	10	71	20.811	183	183;107;62;101	0	65.332	5064100	4397700	3968900	3580500	3522500	3677600	4858000	4381700	4061200	3678200	3575800	3559400	39	39	39	39	39	39	945870	821400	789330	597280	585820	813220	1087000	924800	897400	917310	684800	777150	704430	769060	640540	536490	544300
P45973;F8VNY3	P45973	4;1	3;1	3;1	Chromobox protein homolog 5	CBX5	2	4	21.5	22.225	191	191;91	0	4.1583	2246900	1847800	1759800	1516900	1359900	1681700	2153500	1848900	1793300	1558600	1393600	1620700	9	9	9	9	9	9	854410	754230	722860	577610	443750	691830	355170	281340	306780	311080	201560	215550	347100	380930	277680	277400	284790
B0QY54;A0A087WUW0;Q9Y3M2	B0QY54;A0A087WUW0;Q9Y3M2	1;1;1	1;1;1	1;1;1	Protein chibby homolog 1	CBY1	3	1	11.9	11.502	101	101;169;126	0.0017204	1.5924	0	0	0	0	0	0	0	0	0	0	0	0	0	0	0	0	0	0	0	0	0	0	0	0	0	0	0	0	0	0	0	0	0	0	0
A0A0C4DGG8;Q8IX12-2;Q8IX12;F5H2E6;F5H1H2;F5H3E1;F5H7M9;H0YFJ7	A0A0C4DGG8;Q8IX12-2;Q8IX12;F5H2E6;F5H1H2;F5H3E1	8;8;8;7;6;5;1;1	8;8;8;7;6;5;1;1	8;8;8;7;6;5;1;1	Cell division cycle and apoptosis regulator protein 1	CCAR1	8	8	9.9	120.42	1043	1043;1135;1150;772;646;568;171;290	0	14.103	3194000	2804200	2611500	2313600	2464300	2540400	3064600	2792800	2666400	2384500	2493200	2459500	19	19	19	19	19	19	512790	455850	455890	313490	285060	458490	172840	129150	145440	133390	99018	115580	423080	426730	299610	295520	319630
Q8N163;Q8N163-2;H0YB24;G3V119;E5RGU7;E5RFJ3;E5RHJ4;H0YC69;H0YC58;A0A087X2B6;E5RHH8	Q8N163;Q8N163-2;H0YB24;G3V119	21;20;12;11;5;5;5;4;4;4;1	21;20;12;11;5;5;5;4;4;4;1	21;20;12;11;5;5;5;4;4;4;1	Cell cycle and apoptosis regulator protein 2	CCAR2	11	21	24.6	102.9	923	923;923;615;598;150;162;277;148;183;272;81	0	47.573	13251000	11199000	10624000	9283600	9346400	9816800	12706000	11184000	10832000	9559300	9481300	9499600	71	71	71	71	71	71	2949900	2620100	2605900	1994700	1681500	2560800	2293200	1753500	1856600	1865200	1331000	1429900	1234200	1299200	1134000	897280	953650
Q6YP21-3;Q6YP21;A0A0A0MRN7;Q6YP21-2	Q6YP21-3;Q6YP21;A0A0A0MRN7;Q6YP21-2	4;4;3;2	4;4;3;2	4;4;3;2	Kynurenine--oxoglutarate transaminase 3	CCBL2	4	4	10.7	47.752	420	420;454;262;167	0	10.458	1410500	1234400	1064000	932190	1085900	1249700	1353300	1228800	1091800	964270	1099200	1206400	6	6	6	6	6	6	162500	149220	138600	109520	106660	149580	0	0	0	0	0	0	488140	496110	370930	355980	399610
Q96M63;Q96M63-5;Q96M63-4	Q96M63;Q96M63-5	6;5;2	6;5;2	6;5;2	Coiled-coil domain-containing protein 114	CCDC114	3	6	8.2	75.045	670	670;539;463	0	9.5467	2029800	1603700	1548400	1352000	1484200	1677900	1944100	1609500	1577100	1396100	1504500	1620600	11	11	11	11	11	11	0	0	0	0	0	0	330680	250550	268390	272090	209030	222740	470220	443690	327730	309110	334500
Q96CT7;M0R2F5	Q96CT7;M0R2F5	2;1	2;1	2;1	Coiled-coil domain-containing protein 124	CCDC124	2	2	7.2	25.835	223	223;136	0.00045249	2.0059	142000	152890	132410	124800	114240	91368	136790	150310	135950	127620	115470	89162	1	1	1	1	1	1	0	0	0	0	0	0	0	0	0	0	0	0	0	0	0	0	0
Q8IYE1	Q8IYE1	6	6	6	Coiled-coil domain-containing protein 13	CCDC13	1	6	10.3	80.883	715	715	0	6.9392	499950	413110	362420	313570	421030	493650	479190	412890	371430	326240	424600	476360	3	3	3	3	3	3	0	0	0	0	0	0	157390	141130	129680	135270	102630	140240	0	0	0	0	0
A5D8V7;K7EN59;A5D8V7-2;K7EPK8;K7EPB4	A5D8V7;K7EN59;A5D8V7-2	11;9;9;4;2	11;9;9;4;2	11;9;9;4;2	Coiled-coil domain-containing protein 151	CCDC151	5	11	15.3	69.139	595	595;535;541;404;115	0	10.926	3434900	2685400	2764000	2372800	2456300	2729100	3289300	2698800	2803800	2447900	2493600	2637000	14	14	14	14	14	14	588770	500160	497020	371640	290240	525810	549890	404240	582520	559350	383290	368610	65745	59370	45310	47939	50934
Q8IYT3	Q8IYT3	17	17	17	Coiled-coil domain-containing protein 170	CCDC170	1	17	21.4	82.276	715	715	0	38.46	11030000	9798000	9171400	8224300	8594700	8821400	10585000	9751200	9362700	8465900	8700300	8541800	70	70	70	70	70	70	1147300	974840	1065400	691360	563760	1041200	1382000	1092000	1266100	1254400	927800	960730	2396400	2394700	1693600	1754600	1994200
Q0VFZ6	Q0VFZ6	2	2	2	Coiled-coil domain-containing protein 173	CCDC173	1	2	3.1	66.402	552	552	0	2.9291	888240	526260	578020	420630	593740	677840	847350	541640	583100	442870	597390	654530	3	3	3	3	3	3	0	0	0	0	0	0	0	0	0	0	0	0	0	0	0	0	0
Q5TID7-3;Q5TID7;X6RJ50;Q5TID7-2	Q5TID7-3;Q5TID7;X6RJ50;Q5TID7-2	3;3;2;2	3;3;2;2	3;3;2;2	Coiled-coil domain-containing protein 181	CCDC181	4	3	5.1	59.974	508	508;509;356;418	0.00045788	2.0732	2135700	1890600	1937000	1726800	1796800	1890700	2049400	1883700	1966600	1777900	1820600	1829500	8	8	8	8	8	8	19210	15679	21582	10526	11524	19790	264860	205840	253210	263200	178460	182890	305850	285830	238780	227660	253140
Q4G0X9-3;Q4G0X9;Q4G0X9-2;Q4G0X9-4;Q4G0X9-5	Q4G0X9-3;Q4G0X9;Q4G0X9-2;Q4G0X9-4	6;6;5;3;2	5;5;4;3;2	5;5;4;3;2	Coiled-coil domain-containing protein 40	CCDC40	5	6	7.7	107.15	925	925;1142;1030;579;478	0	6.1057	1116400	932300	887550	666630	664230	891900	1070200	931840	902870	692570	679930	858020	4	4	4	4	4	4	668980	621580	594910	432950	351400	567190	46970	38129	40258	39861	30168	34988	0	0	0	0	0
K7ER24;Q86WV7;Q96MW1-2;Q96MW1	K7ER24;Q86WV7;Q96MW1-2;Q96MW1	1;1;1;1	1;1;1;1	1;1;1;1	Coiled-coil domain-containing protein 43	CCDC43	4	1	9.1	11.853	110	110;227;154;224	0.0092736	0.89224	0	0	0	0	0	0	0	0	0	0	0	0	0	0	0	0	0	0	0	0	0	0	0	0	0	0	0	0	0	0	0	0	0	0	0
Q96A33-2;Q96A33;J3QR89;A0A087WYW6	Q96A33-2;Q96A33	3;3;1;1	3;3;1;1	3;3;1;1	Coiled-coil domain-containing protein 47	CCDC47	4	3	5.6	55.317	480	480;483;54;190	0	5.6267	653050	585830	543180	555540	455290	398610	626840	582610	555890	564390	463460	387810	4	4	4	4	4	4	0	0	0	0	0	0	309010	237890	272630	291630	173540	196690	0	0	0	0	0
C9JQ41;H7C525;Q4VC31	C9JQ41;H7C525;Q4VC31	2;2;2	2;2;2	2;2;2	Coiled-coil domain-containing protein 58	CCDC58	3	2	19.2	15.296	130	130;141;144	0	4.5667	527430	508460	452550	454460	400970	474930	506930	503210	464240	463150	410550	458180	6	6	6	6	6	6	98880	88173	86723	78375	49341	92421	0	0	0	0	0	0	87392	90780	77183	65205	80468
Q16204	Q16204	2	2	2	Coiled-coil domain-containing protein 6	CCDC6	1	2	5.9	53.29	474	474	0	9.1565	177790	150910	132630	138840	133220	134880	170490	150560	136280	141500	135240	130650	3	3	3	3	3	3	0	0	0	0	0	0	92422	78100	75949	82473	59364	68649	45974	37994	33474	28092	33644
Q96AQ1-2;Q96AQ1;F8WCQ0;F8WB40;F8WEI8;C9JC78;B8ZZB0;H7C1C8;E9PG54;F5GZA4;E7ESC5;Q96LY2-2;Q96LY2	Q96AQ1-2;Q96AQ1;F8WCQ0;F8WB40;F8WEI8;C9JC78;B8ZZB0;H7C1C8;E9PG54;F5GZA4;E7ESC5;Q96LY2-2;Q96LY2	2;2;1;1;1;1;1;1;1;1;1;1;1	2;2;1;1;1;1;1;1;1;1;1;1;1	2;2;1;1;1;1;1;1;1;1;1;1;1	Coiled-coil domain-containing protein 74A;Coiled-coil domain-containing protein 74B	CCDC74A;CCDC74B	13	2	11.2	34.909	312	312;378;93;115;135;159;204;205;225;272;274;314;380	0	4.7832	297860	258360	275300	184130	217410	242720	285730	257880	277850	193670	219740	234500	3	3	3	3	3	3	0	0	0	0	0	0	0	0	0	0	0	0	150570	167840	175240	108850	118970
Q9P219	Q9P219	2	2	2	Protein Daple	CCDC88C	1	2	0.8	228.23	2028	2028	0.0078401	0.96234	290870	221800	236700	297230	241540	274340	278440	223410	241160	299430	247870	264940	1	1	1	1	1	1	0	0	0	0	0	0	0	0	0	0	0	0	0	0	0	0	0
E9PKQ5	E9PKQ5	1	1	1		CCDC90B	1	1	3.4	24.341	208	208	0.0016978	1.5046	0	0	0	0	0	0	0	0	0	0	0	0	0	0	0	0	0	0	0	0	0	0	0	0	0	0	0	0	0	0	0	0	0	0	0
P06307	P06307	1	1	1	Cholecystokinin;Cholecystokinin-58;Cholecystokinin-58 desnonopeptide;Cholecystokinin-39;Cholecystokinin-33;Cholecystokinin-25;Cholecystokinin-18;Cholecystokinin-12;Cholecystokinin-8;Cholecystokinin-7;Cholecystokinin-5	CCK	1	1	7.8	12.669	115	115	0.00045558	2.0483	140970	112220	117010	79126	53976	184810	135040	112650	118220	82234	59604	175500	1	1	1	1	1	1	140970	112220	117010	79126	53976	184810	0	0	0	0	0	0	0	0	0	0	0
J3KNF4;O14618;E9PK03;E9PP76	J3KNF4;O14618;E9PK03	3;3;2;1	3;3;2;1	3;3;2;1	Copper chaperone for superoxide dismutase	CCS	4	3	19.2	27.086	255	255;274;249;68	0	10.962	1635900	1371400	1452000	1348500	1114800	1167100	1568400	1371900	1472000	1377100	1140200	1129500	6	6	6	6	6	6	325340	277020	272660	210670	185220	269620	368880	269250	301390	315950	205660	239990	0	0	0	0	0
P78371;F5GWF6;F8VQ14;P78371-2	P78371;F5GWF6;F8VQ14;P78371-2	23;22;20;20	23;22;20;20	23;22;20;20	T-complex protein 1 subunit beta	CCT2	4	23	55.3	57.488	535	535;530;416;488	0	193.8	21059000	18698000	17276000	15647000	14877000	17511000	20210000	18607000	17652000	16059000	15182000	16896000	88	88	88	88	88	88	4735100	4106800	4099100	3016200	2518500	4448200	2853700	2330100	2466700	2437200	1811600	2040700	3671100	3772700	2878600	2668800	2806800
P49368;P49368-2;B4DUR8;Q5SZX6;E9PRC8;Q5SZX9;E9PQ35;E9PM09;Q5SZW8	P49368;P49368-2;B4DUR8	23;21;20;9;8;5;4;4;4	23;21;20;9;8;5;4;4;4	23;21;20;9;8;5;4;4;4	T-complex protein 1 subunit gamma	CCT3	9	23	44.4	60.533	545	545;507;500;276;234;161;144;154;188	0	69.924	33497000	28886000	27511000	24797000	23831000	27609000	32130000	28810000	28055000	25463000	24296000	26649000	110	110	110	110	110	110	7100900	6171900	6442200	4271200	3654600	6442400	4209900	3402300	3954500	3859200	2873200	2945700	5954100	5587100	4206500	4155500	4595900
P50991;P50991-2	P50991;P50991-2	23;22	23;22	23;22	T-complex protein 1 subunit delta	CCT4	2	23	55.3	57.924	539	539;509	0	126.59	22059000	19085000	18642000	17373000	15820000	17721000	21159000	19035000	18990000	17782000	16146000	17120000	102	102	102	102	102	102	3504200	3090200	3209800	2178400	1763300	3221900	4719700	3603100	4357500	4337700	3027600	2992500	3313200	3142200	2330700	2364000	2590200
P48643;E7ENZ3;B7ZAR1;E9PCA1;P48643-2;D6RIZ7;H0Y914	P48643;E7ENZ3;B7ZAR1;E9PCA1;P48643-2	22;20;20;20;18;2;1	22;20;20;20;18;2;1	22;20;20;20;18;2;1	T-complex protein 1 subunit epsilon	CCT5	7	22	51.6	59.67	541	541;486;503;520;448;44;62	0	160.97	15953000	13903000	13127000	12323000	11322000	13116000	15304000	13855000	13401000	12612000	11564000	12660000	62	62	62	62	62	62	2353200	2097700	2018200	1459600	1040600	2213300	3376300	2742500	2998600	3043300	2170700	2418100	2133000	2070400	1514800	1540400	1695300
P40227;P40227-2;Q92526-2;Q92526;Q92526-3;J3KRI6	P40227;P40227-2	18;17;4;4;3;1	18;17;4;4;3;1	18;17;4;4;3;1	T-complex protein 1 subunit zeta	CCT6A	6	18	37.1	58.024	531	531;486;485;530;493;128	0	78.535	27025000	23501000	21772000	19880000	18884000	21706000	25926000	23419000	22245000	20394000	19257000	20956000	72	72	72	72	72	72	4167000	3838700	3883600	2518800	2099400	4007700	3667900	2983100	3151000	3178800	2291200	2394200	5480500	5165100	3774800	3831900	4090300
Q99832;Q99832-3;Q99832-4;Q99832-2;F8WAM2;F8WBP8;A0A0D9SG95	Q99832;Q99832-3;Q99832-4;Q99832-2	24;22;18;14;5;2;2	24;22;18;14;5;2;2	24;22;18;14;5;2;2	T-complex protein 1 subunit eta	CCT7	7	24	58	59.366	543	543;499;456;339;98;83;83	0	59.347	26534000	22959000	20850000	18265000	18067000	20326000	25453000	22883000	21317000	18798000	18381000	19634000	86	86	86	86	86	86	6304800	5716800	5411600	4317200	3457400	5353500	2849500	2297800	2429200	2458500	1803800	2030500	4273300	4141600	3196700	2802700	2824400
P50990;P50990-2;P50990-3;H7C4C8;H7C2U0	P50990;P50990-2;P50990-3	30;29;26;11;6	30;29;26;11;6	30;29;26;11;6	T-complex protein 1 subunit theta	CCT8	5	30	52.4	59.62	548	548;529;475;323;107	0	126.88	27846000	23782000	22670000	20002000	18880000	21599000	26705000	23735000	23109000	20552000	19254000	20855000	107	107	107	107	107	107	4832600	4317800	4247000	3076500	2530200	4235600	4321100	3310400	3745300	3748600	2602600	2865900	3405600	3439500	2611300	2338100	2503200
E9PRJ3;E9PMR4;P48509	E9PRJ3;E9PMR4;P48509	1;1;1	1;1;1	1;1;1	Tetraspanin;CD151 antigen	CD151	3	1	4.5	19.792	178	178;251;253	0.0092987	0.90289	0	0	0	0	0	0	0	0	0	0	0	0	0	0	0	0	0	0	0	0	0	0	0	0	0	0	0	0	0	0	0	0	0	0	0
A0A087WU21	A0A087WU21	1	1	1		CD24	1	1	29.7	4.1022	37	37	1	-2	0	0	0	0	0	0	0	0	0	0	0	0	0	0	0	0	0	0	0	0	0	0	0	0	0	0	0	0	0	0	0	0	0	0	0
Q9Y5K6	Q9Y5K6	1	1	1	CD2-associated protein	CD2AP	1	1	2.8	71.45	639	639	0	10.106	0	0	0	0	0	0	0	0	0	0	0	0	0	0	0	0	0	0	0	0	0	0	0	0	0	0	0	0	0	0	0	0	0	0	0
O95400	O95400	1	1	1	CD2 antigen cytoplasmic tail-binding protein 2	CD2BP2	1	1	4.1	37.646	341	341	0.0066903	0.98168	397680	365100	304940	288680	368830	340190	381870	362210	313980	298240	369720	330430	5	5	5	5	5	5	39860	39959	40115	28907	25953	43504	83394	80775	77749	74199	63078	62011	63256	67411	50345	54705	55074
H0YD13;P16070-18;P16070-12;P16070-14;P16070-13;P16070-11;P16070-10;P16070-16;P16070-8;P16070-17;P16070-6;P16070-4;P16070-3;P16070-7;P16070-5;P16070;E9PKC6;H0YDW7;H0YCV9;H0Y2P0;H0Y5E4;P16070-15;P16070-9;Q86UZ1;H0YE40;H0YDX6;H0YD17;J3KN83;P16070-19	H0YD13;P16070-18;P16070-12;P16070-14;P16070-13;P16070-11;P16070-10;P16070-16;P16070-8;P16070-17;P16070-6;P16070-4;P16070-3;P16070-7;P16070-5;P16070;E9PKC6;H0YDW7;H0YCV9;H0Y2P0;H0Y5E4;P16070-15;P16070-9	3;3;3;3;3;3;3;3;3;3;3;3;3;3;3;3;2;2;2;2;2;2;2;1;1;1;1;1;1	3;3;3;3;3;3;3;3;3;3;3;3;3;3;3;3;2;2;2;2;2;2;2;1;1;1;1;1;1	3;3;3;3;3;3;3;3;3;3;3;3;3;3;3;3;2;2;2;2;2;2;2;1;1;1;1;1;1	CD44 antigen	CD44	29	3	15.5	22.683	206	206;340;361;396;425;429;493;668;674;691;699;699;711;713;734;742;78;240;249;287;294;294;675;80;82;181;229;232;139	0	8.0702	2360100	2096300	1892200	1642400	1490100	1817200	2264900	2085600	1935000	1687400	1525500	1752000	9	9	9	9	9	9	600310	530190	534380	371210	288440	518590	158490	116450	132150	136900	88631	95459	457580	457480	323010	332450	325650
P15529-16;P15529-7;P15529-4;P15529-6;P15529-3;P15529-5;P15529-2;P15529-15;P15529-9;P15529-12;P15529-14;P15529-8;P15529-11;P15529-13;P15529-10;P15529;R4GN18	P15529-16;P15529-7;P15529-4;P15529-6;P15529-3;P15529-5;P15529-2;P15529-15;P15529-9;P15529-12;P15529-14;P15529-8;P15529-11;P15529-13;P15529-10;P15529	3;3;3;3;3;3;3;2;2;2;2;2;2;2;2;2;1	3;3;3;3;3;3;3;2;2;2;2;2;2;2;2;2;1	3;3;3;3;3;3;3;2;2;2;2;2;2;2;2;2;1	Membrane cofactor protein	CD46	17	3	9.2	36.826	336	336;355;369;370;384;385;399;348;349;362;363;364;377;378;387;392;78	0	5.3664	1052200	854760	829270	686990	732110	970610	1008300	856160	843750	711030	747190	933990	6	6	6	6	6	6	444370	405000	392390	306680	267350	397810	0	0	0	0	0	0	0	0	0	0	0
Q08722-2;Q08722-3;Q08722-4;Q08722	Q08722-2;Q08722-3;Q08722-4;Q08722	2;2;2;2	2;2;2;2	2;2;2;2	Leukocyte surface antigen CD47	CD47	4	2	6.5	31.742	292	292;305;311;323	0	4.5026	2419700	2303600	2034600	1719000	1760500	1874300	2325100	2281300	2083000	1774200	1785500	1813100	6	6	6	6	6	6	580670	549080	511880	366900	299560	493400	0	0	0	0	0	0	534260	635570	459780	396520	422880
H3BLV0;B1AP13;H7BY55;P08174-4;P08174;P08174-3;P08174-5;P08174-2;P08174-6;P08174-7	H3BLV0;B1AP13;H7BY55;P08174-4;P08174;P08174-3;P08174-5;P08174-2;P08174-6;P08174-7	2;2;2;2;2;2;2;2;2;2	2;2;2;2;2;2;2;2;2;2	2;2;2;2;2;2;2;2;2;2	Complement decay-accelerating factor	CD55	10	2	5.2	35.695	326	326;444;550;364;381;384;439;440;525;551	0	3.1368	516000	407580	438200	412410	403940	829470	494210	409510	444020	423470	422410	792110	2	2	2	2	2	2	0	0	0	0	0	0	0	0	0	0	0	0	0	0	0	0	0
E9PNW4;E9PR17;P13987;H0YET2	E9PNW4;E9PR17;P13987	3;3;3;1	3;3;3;1	3;3;3;1	CD59 glycoprotein	CD59	4	3	29.6	11.985	108	108;130;128;52	0	14.012	2087600	1847800	1839400	1701500	1728000	1956600	2003300	1840500	1871500	1747600	1756700	1889600	14	14	14	14	14	14	311490	295010	309400	218910	166240	322100	282660	252790	279570	281220	223910	222220	245400	236140	172330	204240	216580
E9PM31;H0YEE2;E9PJK1;E9PRJ8;H0YDL9;H0YDJ9;E9PIF1;A6NMH8;P60033	E9PM31;H0YEE2;E9PJK1;E9PRJ8;H0YDL9;H0YDJ9;E9PIF1;A6NMH8;P60033	1;1;1;1;1;1;1;1;1	1;1;1;1;1;1;1;1;1	1;1;1;1;1;1;1;1;1	Tetraspanin;CD81 antigen	CD81	9	1	21.7	10.027	92	92;148;165;209;221;225;242;274;236	0	6.5796	51061	45575	45167	45379	33616	37146	49007	45369	46019	46050	34621	35898	1	1	1	1	1	1	0	0	0	0	0	0	51061	45575	45167	45379	33616	37146	0	0	0	0	0
A6NNI4;G8JLH6;P21926;A0A087WU13;F5GXT1	A6NNI4;G8JLH6;P21926;A0A087WU13	7;7;7;4;3	7;7;7;4;3	7;7;7;4;3	Tetraspanin;CD9 antigen	CD9	5	7	40.9	17.764	159	159;228;228;182;141	0	24.596	18911000	15665000	14825000	13543000	13543000	13599000	18126000	15665000	15128000	13909000	13723000	13176000	45	45	45	45	45	45	2982600	2601400	2644400	2053600	2034000	2451800	1994300	1680500	1678200	1769300	1264900	1259100	3739100	3728300	3190000	2487700	2692500
A0A096LP69;P14209-3;P14209	A0A096LP69;P14209-3;P14209	1;1;1	1;1;1	1;1;1	CD99 antigen	CD99	3	1	5.4	18.777	184	184;169;185	0.0092521	0.88195	38826	24797	21471	20546	22995	22387	37074	25288	22053	21122	23185	21709	2	2	2	2	2	2	0	0	0	0	0	0	0	0	0	0	0	0	21149	15683	12197	11890	12310
Q16543;K7EKQ2;K7EQA9;K7EL68;REV__B4DFN3;REV__Q13563-3;REV__Q13563	Q16543;K7EKQ2;K7EQA9	6;5;4;1;1;1;1	6;5;4;1;1;1;1	6;5;4;1;1;1;1	Hsp90 co-chaperone Cdc37;Hsp90 co-chaperone Cdc37, N-terminally processed	CDC37	7	6	14.3	44.468	378	378;353;230;184;386;912;968	0	11.557	892310	855820	725780	629910	617630	722200	857560	846870	745330	648510	629390	696950	7	7	7	7	7	7	110000	104870	95001	65206	55136	93879	299970	242190	238190	239650	191230	216060	0	0	0	0	0
P60953;P60953-1;Q5JYX0;F8WET9;B1AH79;G3V4H1;G3V476;P84095;Q9H4E5-2;P17081;Q9H4E5	P60953;P60953-1;Q5JYX0	10;8;7;1;1;1;1;1;1;1;1	10;8;7;1;1;1;1;1;1;1;1	9;7;6;0;0;0;0;0;0;0;0	Cell division control protein 42 homolog	CDC42	11	10	62.8	21.258	191	191;191;136;50;86;153;178;191;192;205;214	0	58.5	19874000	17502000	14859000	12610000	13688000	14154000	19070000	17413000	15254000	13033000	13841000	13702000	73	73	73	73	73	73	3706000	3280800	2967100	2486400	2259500	2796600	1708500	1425800	1404900	1408400	1020900	1195800	2320400	2998000	2349700	1821100	1770000
Q99459	Q99459	6	6	6	Cell division cycle 5-like protein	CDC5L	1	6	8.6	92.25	802	802	0	9.8465	1003300	924490	788450	739960	664080	579500	963480	917130	810270	756540	673220	563850	6	6	6	6	6	6	222560	162560	172550	117550	100790	138420	75255	49902	74927	78766	49585	54833	416720	398940	263690	280390	283780
A0A087WXI5;P12830;A0A087WX17;A0A087WU43;P12830-2;H3BNC6;H3BVI7;J3QKP1	A0A087WXI5;P12830;A0A087WX17;A0A087WU43;P12830-2;H3BNC6	10;10;8;8;8;5;3;2	10;10;8;8;8;5;3;2	10;10;8;8;8;5;3;2	Cadherin-1;E-Cad/CTF1;E-Cad/CTF2;E-Cad/CTF3	CDH1	8	10	16.8	100.03	903	903;882;647;647;821;537;414;155	0	53.906	7422700	6206800	5871500	5304400	4971600	5486900	7116000	6202800	5990100	5442000	5065500	5302700	25	25	25	25	25	25	1502500	1314600	1370600	973700	711740	1281800	1392100	1020300	1181000	1136500	803840	868890	859190	925810	665590	628770	667090
P22223-2;P22223	P22223-2;P22223	1;1	1;1	1;1	Cadherin-3	CDH3	2	1	1.4	86.551	784	784;829	0.00047551	2.3792	0	0	0	0	0	0	0	0	0	0	0	0	0	0	0	0	0	0	0	0	0	0	0	0	0	0	0	0	0	0	0	0	0	0	0
Q96JB5;Q96JB5-4;J3QQY1;Q96JB5-2;J3QL95;J3KRI2;J3KRK4;J3KS63;J3QS62;J3QL86;Q96JB5-3;J3QQS7;J3KTA5;J3QRM1	Q96JB5;Q96JB5-4;J3QQY1;Q96JB5-2	7;7;6;4;3;3;3;3;3;2;2;1;1;1	7;7;6;4;3;3;3;3;3;2;2;1;1;1	7;7;6;4;3;3;3;3;3;2;2;1;1;1	CDK5 regulatory subunit-associated protein 3	CDK5RAP3	14	7	10.1	56.92	506	506;531;281;419;103;105;118;124;196;123;281;58;64;272	0	7.136	3621600	3219900	2895700	2627000	2503300	2969100	3475600	3203100	2964000	2696200	2555100	2864300	13	13	13	13	13	13	1030200	916870	850500	684530	486140	886110	367100	286580	295480	307170	228620	248800	437220	463720	345920	330210	346650
Q92903;D6RGC8	Q92903	3;1	3;1	3;1	Phosphatidate cytidylyltransferase 1	CDS1	2	3	9.3	53.303	461	461;81	0	9.4667	2222700	2006700	2035800	1911600	1525500	2129300	2133700	1996700	2069200	1950300	1578800	2046800	12	12	12	12	12	12	407580	351600	426090	234970	156160	461080	342710	280730	343520	333620	258810	224590	208610	240330	169640	164900	165050
Q9UKY7-2;Q9UKY7;D6RFH2;D6RDN0;D6R9V8;H0Y8K3;Q9UKY7-3;D6R973;D6RAV0	Q9UKY7-2;Q9UKY7;D6RFH2;D6RDN0;D6R9V8;H0Y8K3;Q9UKY7-3	3;3;2;2;2;2;2;1;1	3;3;2;2;2;2;2;1;1	3;3;2;2;2;2;2;1;1	Protein CDV3 homolog	CDV3	9	3	17.8	22.079	213	213;258;108;108;156;188;110;53;92	0.00048031	2.4561	2923500	2800600	2485500	2109400	2166200	2371900	2809600	2772700	2543900	2176900	2198700	2292700	7	7	7	7	7	7	847680	801850	719030	599960	484450	689450	0	0	0	0	0	0	415740	447900	364140	319410	337030
Q9BXW7-2;Q9BXW7	Q9BXW7-2;Q9BXW7	1;1	1;1	1;1	Cat eye syndrome critical region protein 5	CECR5	2	1	2.3	43.588	393	393;423	0.0063067	0.98774	88634	59388	63510	51309	68826	86686	84687	60439	64246	53594	69592	83510	1	1	1	1	1	1	0	0	0	0	0	0	0	0	0	0	0	0	0	0	0	0	0
G5EA30;Q92879-5;Q92879-2;Q92879-3;Q92879-6;Q92879;Q92879-4;F5H4Y5;E9PQK4;E9PSH0;F5H0D8;E9PKU1;V9GYD9;Q5VZZ6;A0A0J9YX66;A0A1B0GU44;E9PC62;A0A1B0GUN8;A0A0J9YXJ0;O95319-5;O95319-2;O95319;O95319-4;O95319-3;V9GY47;A0A0J9YXK1	G5EA30;Q92879-5;Q92879-2;Q92879-3;Q92879-6;Q92879;Q92879-4;F5H4Y5;E9PQK4;E9PSH0;F5H0D8;E9PKU1;V9GYD9;Q5VZZ6;A0A0J9YX66;A0A1B0GU44;E9PC62;A0A1B0GUN8;A0A0J9YXJ0;O95319-5;O95319-2;O95319;O95319-4;O95319-3	3;3;3;3;3;3;3;2;2;2;2;2;2;2;2;2;2;2;2;2;2;2;2;2;1;1	3;3;3;3;3;3;3;2;2;2;2;2;2;2;2;2;2;2;2;2;2;2;2;2;1;1	3;3;3;3;3;3;3;2;2;2;2;2;2;2;2;2;2;2;2;2;2;2;2;2;1;1	CUGBP Elav-like family member 1;CUGBP Elav-like family member 2	CELF1;CELF2	26	3	5.4	55.142	514	514;468;482;483;485;486;512;78;87;95;103;114;440;502;514;520;521;526;533;488;490;508;509;521;70;94	0	6.4256	1301900	1169000	1012900	922410	1170500	1113400	1249700	1161700	1039600	954640	1174600	1080400	10	10	10	10	10	10	0	0	0	0	0	0	0	0	0	0	0	0	360680	379630	301980	289730	295840
Q9NYQ6	Q9NYQ6	2	2	2	Cadherin EGF LAG seven-pass G-type receptor 1	CELSR1	1	2	1.2	329.48	3014	3014	0	28.53	0	0	0	0	0	0	0	0	0	0	0	0	0	0	0	0	0	0	0	0	0	0	0	0	0	0	0	0	0	0	0	0	0	0	0
I3L2J8;Q9UPN4-3;Q9UPN4-2;Q9UPN4;I3L2X7	I3L2J8;Q9UPN4-3;Q9UPN4-2;Q9UPN4;I3L2X7	2;2;2;2;1	2;2;2;2;1	2;2;2;2;1	Centrosomal protein of 131 kDa	CEP131	5	2	1.3	117.7	1047	1047;1044;1080;1083;524	0.0036541	1.2071	119810	103860	68094	71240	82224	61384	114930	103230	71558	72972	82254	60052	1	1	1	1	1	1	0	0	0	0	0	0	0	0	0	0	0	0	119810	103860	68094	71240	82224
Q66GS9;Q66GS9-2	Q66GS9	3;1	3;1	3;1	Centrosomal protein of 135 kDa	CEP135	2	3	2.7	133.49	1140	1140;249	0	5.6104	220740	185340	204890	189250	141170	153480	211630	185480	207200	192870	145260	148380	1	1	1	1	1	1	0	0	0	0	0	0	220740	185340	204890	189250	141170	153480	0	0	0	0	0
J3KNF5;O15078;F8W0V9;F8W097;F8VS29;A0A0A0MS86;O15078-2	J3KNF5;O15078;F8W0V9;F8W097;F8VS29;A0A0A0MS86;O15078-2	2;2;1;1;1;1;1	2;2;1;1;1;1;1	2;2;1;1;1;1;1	Centrosomal protein of 290 kDa	CEP290	7	2	0.6	290.54	2481	2481;2479;107;164;613;806;1539	0.0055314	1.0111	267080	188630	222380	158740	204690	643790	255370	191360	223430	167540	218830	611810	4	4	4	4	4	4	96098	67375	78190	41225	74121	352550	102280	57312	78710	60406	82100	219610	0	0	0	0	0
Q9BYV8-3;Q9BYV8;Q9BYV8-5;Q9BYV8-2	Q9BYV8-3;Q9BYV8;Q9BYV8-5;Q9BYV8-2	2;2;1;1	2;2;1;1	2;2;1;1	Centrosomal protein of 41 kDa	CEP41	4	2	22.2	14.544	135	135;373;285;301	0	3.4076	0	0	0	0	0	0	0	0	0	0	0	0	0	0	0	0	0	0	0	0	0	0	0	0	0	0	0	0	0	0	0	0	0	0	0
Q5SZE2;Q5SZE3;H0YKH6;Q5SZE4;Q5SZE1;Q96G23;H0YNU7	Q5SZE2;Q5SZE3;H0YKH6;Q5SZE4;Q5SZE1;Q96G23;H0YNU7	2;2;2;2;2;2;1	2;2;2;2;2;2;1	2;2;2;2;2;2;1	Ceramide synthase 2	CERS2	7	2	19.5	15.32	128	128;192;222;249;304;380;377	0	2.8088	0	0	0	0	0	0	0	0	0	0	0	0	0	0	0	0	0	0	0	0	0	0	0	0	0	0	0	0	0	0	0	0	0	0	0
P23141-3;P23141;P23141-2;H3BSU0;H3BQV8;A0A140TA63;Q9UKY3;H3BQR4;Q9UKY3-2	P23141-3;P23141;P23141-2	20;20;20;5;5;5;4;1;1	20;20;20;5;5;5;4;1;1	20;20;20;5;5;5;4;1;1	Liver carboxylesterase 1	CES1	9	20	40.1	62.392	566	566;567;568;84;131;134;287;44;151	0	114.77	29557000	28573000	26024000	23649000	23217000	24924000	28410000	28279000	26616000	24285000	23591000	24105000	98	98	98	98	98	98	7473100	6478700	6666500	5043400	4215700	7140100	941270	793070	847270	811530	612490	677150	6138500	6730100	5240200	4624300	4886500
P41208;Q12798	P41208	6;1	6;1	6;1	Centrin-2	CETN2	2	6	52.9	19.738	172	172;172	0	69.489	4917600	4224100	3993100	3513600	3538700	3756300	4716500	4213600	4072600	3616700	3590900	3633900	23	23	23	23	23	23	871530	733330	754370	554320	474050	758060	1236900	1037100	1116700	1096700	801170	875410	742360	753770	600800	489480	563450
E5RFM2;E5RK82;E5RJF8;O15182	E5RFM2;E5RK82;E5RJF8;O15182	1;1;1;1	1;1;1;1	1;1;1;1	Centrin-3	CETN3	4	1	16.3	18.047	153	153;156;191;167	0	3.1516	133280	115880	116290	118680	78884	98506	127860	115570	118420	120110	82057	94916	1	1	1	1	1	1	0	0	0	0	0	0	133280	115880	116290	118680	78884	98506	0	0	0	0	0
Q5VTH2	Q5VTH2	4	4	4	Protein Flattop	CFAP126	1	4	20.9	19.293	177	177	0	10.341	2223100	2032400	1925800	1664200	1796900	1965300	2134600	2019200	1963500	1718400	1820500	1899800	13	13	13	13	13	13	513140	468180	487030	363570	312750	534120	0	0	0	0	0	0	463060	511840	375710	353900	394740
Q9Y6A4;H3BPA3	Q9Y6A4	4;1	4;1	4;1	Cilia- and flagella-associated protein 20	CFAP20	2	4	34.2	22.774	193	193;108	0	25.044	1573800	1409600	1288900	1181200	1205900	1278100	1510600	1401800	1318200	1213800	1223000	1236500	18	18	18	18	18	18	266560	239280	227710	156480	139850	250090	67389	59218	66756	63550	48747	52242	421080	419340	301990	309410	348150
B5MC35;B5MD16;B5MCA1;Q96G28;Q96G28-2	B5MC35;B5MD16;B5MCA1;Q96G28;Q96G28-2	2;2;2;2;2	2;2;2;2;2	2;2;2;2;2	Cilia- and flagella-associated protein 36	CFAP36	5	2	15.6	24.971	218	218;223;313;342;367	0.00045331	2.0234	122170	100980	102640	100570	80828	72891	117090	101070	104390	102340	82418	70849	2	2	2	2	2	2	0	0	0	0	0	0	56112	40007	43811	45007	30714	30255	0	0	0	0	0
Q5TA04;H7BZT8;Q8NDM7-3;Q8NDM7-2;Q8NDM7	Q5TA04;H7BZT8;Q8NDM7-3;Q8NDM7-2;Q8NDM7	1;1;1;1;1	1;1;1;1;1	1;1;1;1;1	Cilia- and flagella-associated protein 43	CFAP43	5	1	0.9	98.698	870	870;997;939;1636;1665	0.0016814	1.4358	0	0	0	0	0	0	0	0	0	0	0	0	0	0	0	0	0	0	0	0	0	0	0	0	0	0	0	0	0	0	0	0	0	0	0
H0Y896;Q96MT7-2	H0Y896;Q96MT7-2	1;1	1;1	1;1		CFAP44	2	1	2.6	49.55	419	419;1854	1	-2	0	0	0	0	0	0	0	0	0	0	0	0	0	0	0	0	0	0	0	0	0	0	0	0	0	0	0	0	0	0	0	0	0	0	0
Q9UL16;A0A087X182;Q9UL16-2;A0A087WUV1	Q9UL16;A0A087X182;Q9UL16-2	6;5;4;2	6;5;4;2	6;5;4;2	Cilia- and flagella-associated protein 45	CFAP45	4	6	9.3	65.729	551	551;431;466;141	0	7.1843	1503600	1246700	1279400	1151500	1025800	1092900	1441300	1247700	1298800	1180000	1046200	1057100	11	11	11	11	11	11	285500	244820	269340	201510	131980	257060	644270	510090	583580	554850	429420	401960	209060	200400	141890	144070	179370
Q8N1V2;Q8N1V2-2;Q8N1V2-3;V9GY13	Q8N1V2;Q8N1V2-2;Q8N1V2-3	14;14;13;1	14;14;13;1	14;14;13;1	Cilia- and flagella-associated protein 52	CFAP52	4	14	23.2	68.297	620	620;630;552;127	0	32.721	5029700	4265200	3928800	3539900	3855900	3929500	4823000	4257300	4015200	3647500	3896700	3805700	27	27	27	27	27	27	372800	339030	328660	260360	263050	310060	1105600	917230	956230	1026000	737730	765240	545440	566580	416010	355080	431730
Q96M91;REV__Q8IUG5-2;REV__Q8IUG5;REV__A0A075B6F5;REV__F5GXR6	Q96M91	4;1;1;1;1	4;1;1;1;1	4;1;1;1;1	Cilia- and flagella-associated protein 53	CFAP53	5	4	7.6	61.834	514	514;2080;2567;2567;2568	0	4.8647	2137000	2210500	1757800	1525800	1596700	1246100	2056900	2176500	1813500	1572600	1604400	1217100	12	12	12	12	12	12	145550	124080	118820	107430	81915	107690	142670	117230	118610	117050	93205	91817	1396700	1513600	1131800	925720	1042900
A0A087WVY5;Q96MR6;Q96MR6-2	A0A087WVY5;Q96MR6;Q96MR6-2	7;7;4	7;7;4	7;7;4	Cilia- and flagella-associated protein 57	CFAP57	3	7	5.4	149.03	1283	1283;1250;698	0	6.0169	879540	664490	650100	619210	542940	702190	841820	669170	662380	632680	557850	676070	5	5	5	5	5	5	175860	161630	145330	124900	95566	159690	220320	159530	181900	204420	114680	130280	0	0	0	0	0
Q5T655;Q9H4Y4	Q5T655;Q9H4Y4	4;2	4;2	4;2	Cilia- and flagella-associated protein 58	CFAP58	2	4	3.6	103.42	872	872;92	0	4.6181	106780	93556	80651	64882	81032	73597	102450	93121	82662	67556	81249	71520	2	2	2	2	2	2	40484	36120	36940	26329	28027	37315	0	0	0	0	0	0	66292	57436	43712	38553	53005
F8WBX7;H7C002;A5D8W1-4;A5D8W1-3;A5D8W1-2;A5D8W1-5;A5D8W1	F8WBX7;H7C002;A5D8W1-4;A5D8W1-3;A5D8W1-2;A5D8W1-5;A5D8W1	1;1;1;1;1;1;1	1;1;1;1;1;1;1	1;1;1;1;1;1;1	Cilia- and flagella-associated protein 69	CFAP69	7	1	11.8	13.346	119	119;515;227;229;895;923;941	0.0016771	1.4169	323400	200400	281750	184090	135920	317220	308680	206040	280380	191840	145040	302420	1	1	1	1	1	1	0	0	0	0	0	0	0	0	0	0	0	0	0	0	0	0	0
Q5T0N1-2;Q5T0N1;X6R507;X6RID7;A0A087WSW1;Q5T0N1-3	Q5T0N1-2;Q5T0N1;X6R507	3;3;2;1;1;1	3;3;2;1;1;1	3;3;2;1;1;1	Cilia- and flagella-associated protein 70	CFAP70	6	3	3.7	122.27	1091	1091;1121;361;498;590;119	0	7.7598	0	0	0	0	0	0	0	0	0	0	0	0	0	0	0	0	0	0	0	0	0	0	0	0	0	0	0	0	0	0	0	0	0	0	0
Q9UEE9;Q9UEE9-2	Q9UEE9;Q9UEE9-2	2;1	2;1	2;1	Craniofacial development protein 1	CFDP1	2	2	5.7	33.592	299	299;217	0.0078217	0.95338	0	0	0	0	0	0	0	0	0	0	0	0	0	0	0	0	0	0	0	0	0	0	0	0	0	0	0	0	0	0	0	0	0	0	0
P23528;G3V1A4;E9PP50;E9PK25;E9PQB7;E9PLJ3;E9PS23;Q9Y281-3;Q9Y281	P23528;G3V1A4;E9PP50;E9PK25;E9PQB7;E9PLJ3;E9PS23	14;13;13;13;10;8;8;3;3	14;13;13;13;10;8;8;3;3	13;12;12;12;9;8;8;2;2	Cofilin-1	CFL1	9	14	77.1	18.502	166	166;149;159;204;122;79;90;149;166	0	68.248	23515000	20783000	19793000	17810000	16485000	20367000	22565000	20694000	20183000	18274000	16870000	19629000	98	98	98	98	98	98	4966200	4505600	4683400	3110900	2518000	4887400	3771600	3266100	3477000	3574400	2494500	2719200	2727200	2671700	1989500	2080400	2200800
Q9P2M7;Q9P2M7-2	Q9P2M7;Q9P2M7-2	2;1	2;1	2;1	Cingulin	CGN	2	2	1.8	136.38	1197	1197;771	0	3.7672	0	0	0	0	0	0	0	0	0	0	0	0	0	0	0	0	0	0	0	0	0	0	0	0	0	0	0	0	0	0	0	0	0	0	0
C9JRZ6;Q9NX63;F8WAR4;F8WD73	C9JRZ6;Q9NX63;F8WAR4	9;9;7;2	9;9;7;2	9;9;7;2	MICOS complex subunit MIC19	CHCHD3	4	9	34.9	26.694	232	232;227;241;63	0	8.9975	1593200	1467000	1347300	1293600	1189000	1277600	1530000	1456400	1378400	1322400	1211400	1235500	22	22	22	22	22	22	365610	343300	321040	254600	217520	316180	278980	229020	237440	252710	192800	212450	123120	116760	97342	95901	108200
F5GWX5;A0A0C4DGG9;Q14839;Q14839-2;Q8TDI0;K7EMY3;F2Z2R5;Q12873-2;Q12873;Q12873-3;F6T542;F5H6N4;H7C2H0	F5GWX5;A0A0C4DGG9;Q14839;Q14839-2;Q8TDI0;K7EMY3	8;8;8;8;5;4;3;3;3;3;1;1;1	8;8;8;8;5;4;3;3;3;3;1;1;1	8;8;8;8;5;4;3;3;3;3;1;1;1	Chromodomain-helicase-DNA-binding protein 4;Chromodomain-helicase-DNA-binding protein 5	CHD4;CHD5	13	8	4.6	217.1	1905	1905;1937;1912;1940;1954;1060;1225;1966;2000;2059;110;354;525	0	7.0241	554410	408340	425910	325100	371880	423580	530440	412290	431060	338720	376520	409030	4	4	4	4	4	4	83757	78128	76156	60061	51701	69299	134430	114930	129220	119290	90586	103000	0	0	0	0	0
G3V2T9	G3V2T9	1	1	1		CHD8	1	1	11.2	10.754	98	98	1	-2	0	0	0	0	0	0	0	0	0	0	0	0	0	0	0	0	0	0	0	0	0	0	0	0	0	0	0	0	0	0	0	0	0	0	0
Q9BWS9-3;Q9BWS9;Q9BWS9-2;H0YCC4;H0YC89;E9PI70;E9PIP0;E9PRL3;E9PPH0;E9PPA0;H0YDL6;E9PKF1	Q9BWS9-3;Q9BWS9;Q9BWS9-2	6;6;6;2;2;2;2;2;2;2;1;1	6;6;6;2;2;2;2;2;2;2;1;1	6;6;6;2;2;2;2;2;2;2;1;1	Chitinase domain-containing protein 1	CHID1	12	6	16.9	41.677	362	362;393;418;84;108;115;119;131;162;224;69;84	0	7.8952	1790200	1582200	1504400	1277800	1333000	1635400	1717900	1575400	1533000	1319600	1357600	1576500	9	9	9	9	9	9	512310	471610	499950	309680	278830	532560	207960	156850	177610	181160	128550	138570	122940	115260	88230	82419	86897
Q9Y259	Q9Y259	1	1	1	Choline/ethanolamine kinase	CHKB	1	1	2.8	45.271	395	395	0.0036378	1.1623	244330	222150	207870	195830	123220	189680	234580	220760	212290	198810	129660	181980	1	1	1	1	1	1	244330	222150	207870	195830	123220	189680	0	0	0	0	0	0	0	0	0	0	0
F8VUA2;F8VVT7;Q9HD42	F8VUA2;F8VVT7;Q9HD42	1;1;1	1;1;1	1;1;1	Charged multivesicular body protein 1a	CHMP1A	3	1	4.4	19.531	181	181;187;196	0.0092951	0.90065	0	0	0	0	0	0	0	0	0	0	0	0	0	0	0	0	0	0	0	0	0	0	0	0	0	0	0	0	0	0	0	0	0	0	0
Q7LBR1	Q7LBR1	2	2	2	Charged multivesicular body protein 1b	CHMP1B	1	2	7	22.109	199	199	0.0017065	1.5351	493080	513330	427160	464440	430350	370220	474660	505460	440820	471970	435530	360390	3	3	3	3	3	3	0	0	0	0	0	0	113380	84958	92408	99468	74877	72939	0	0	0	0	0
M0R1L7;O43633;M0QXX8;M0R1T5	M0R1L7;O43633;M0QXX8;M0R1T5	2;2;1;1	2;2;1;1	2;2;1;1	Charged multivesicular body protein 2a	CHMP2A	4	2	10.7	18.739	159	159;222;55;227	0	3.1679	1076300	849490	874830	770700	709840	702220	1030800	853150	887650	791220	721320	680660	4	4	4	4	4	4	0	0	0	0	0	0	453420	386600	436880	424060	333650	304580	223720	192760	126740	143200	151890
Q9UQN3-2;Q9UQN3;C9J0A7;A0A087WW88	Q9UQN3-2;Q9UQN3;C9J0A7	3;3;2;1	3;3;2;1	3;3;2;1	Charged multivesicular body protein 2b	CHMP2B	4	3	15.1	19.1	172	172;213;183;179	0	4.5544	171710	128470	144730	124030	130410	151660	164320	129670	146090	128040	132520	146380	2	2	2	2	2	2	0	0	0	0	0	0	43195	36720	37802	40448	32042	32475	0	0	0	0	0
Q9H444;P59074;Q96CF2	Q9H444	5;1;1	5;1;1	5;1;1	Charged multivesicular body protein 4b	CHMP4B	3	5	22.8	24.95	224	224;171;233	0	17.442	2239400	1924800	1820100	1769900	1552500	1459600	2147800	1919900	1858900	1805600	1578600	1416900	11	11	11	11	11	11	252750	226820	243290	182460	174240	239610	829200	613990	696330	748030	488210	521910	614590	564040	442270	407850	472020
Q9NZZ3;Q9NZZ3-2	Q9NZZ3;Q9NZZ3-2	4;3	4;3	4;3	Charged multivesicular body protein 5	CHMP5	2	4	28.3	24.57	219	219;171	0	2.8465	1498600	1436300	1326900	1388800	1089800	1018900	1440200	1422400	1358800	1408200	1113600	989270	6	6	6	6	6	6	0	0	0	0	0	0	673730	536640	587380	603830	437470	477180	0	0	0	0	0
Q9UHD1;Q9UHD1-2;E9PHZ2;E9PPQ5;E9PIZ4;E9PSD5	Q9UHD1;Q9UHD1-2;E9PHZ2	5;4;3;2;1;1	5;4;3;2;1;1	5;4;3;2;1;1	Cysteine and histidine-rich domain-containing protein 1	CHORDC1	6	5	16.6	37.489	332	332;313;144;184;116;120	0	12.319	1425500	1100200	1114000	914670	901030	1078900	1364800	1106600	1130300	944730	918780	1040600	6	6	6	6	6	6	273060	232630	229530	164950	148510	226820	218230	162500	208120	200970	123700	138260	292950	288570	229740	187670	194400
X6R700;Q9Y3Y2-4;Q9Y3Y2;Q9Y3Y2-3;A0A087X1B7;Q5T7Y7	X6R700;Q9Y3Y2-4;Q9Y3Y2;Q9Y3Y2-3;A0A087X1B7;Q5T7Y7	2;2;2;2;1;1	2;2;2;2;1;1	2;2;2;2;1;1	Chromatin target of PRMT1 protein	CHTOP	6	2	7.2	23.661	223	223;202;248;249;76;101	0.00046104	2.1135	947610	750010	713640	600030	698630	778230	907630	752480	727160	622000	706410	751930	8	8	8	8	8	8	119350	115980	110480	78912	75622	103800	73115	45124	58980	62723	38565	48258	71134	68652	54655	48321	51987
Q99828;Q99828-2	Q99828;Q99828-2	8;8	8;8	8;8	Calcium and integrin-binding protein 1	CIB1	2	8	55	21.703	191	191;231	0	26.093	5598400	4378200	4675400	3964700	3943300	4373300	5361200	4401800	4731900	4088100	4009000	4226000	28	28	28	28	28	28	623040	536320	548050	446680	429100	587050	370770	319890	373330	376980	265760	288600	765000	773880	619770	545470	640930
K7EPM4;K7EQR7;D6W5Y5;Q14011;Q14011-2;K7EMY9;K7EJV1;K7ENX8;K7EJV5;K7ELT6;K7ER40;Q14011-3;K7ELV6;K7EQX4;K7ENN6;F6WMK9;K7EIF7;K7EQL0;H7C515	K7EPM4;K7EQR7;D6W5Y5;Q14011;Q14011-2;K7EMY9;K7EJV1;K7ENX8;K7EJV5;K7ELT6;K7ER40;Q14011-3	8;8;8;8;8;7;6;4;4;4;4;4;3;2;2;2;2;2;1	8;8;8;8;8;7;6;4;4;4;4;4;3;2;2;2;2;2;1	6;6;6;6;6;5;4;3;3;3;3;3;3;1;1;2;1;1;0	Cold-inducible RNA-binding protein	CIRBP	19	8	46.4	18.152	168	168;202;297;172;263;159;148;80;105;135;173;244;89;32;38;58;60;79;82	0	35.647	5552700	5083500	4752400	4252400	3917700	4743300	5331800	5049400	4851200	4363700	4007100	4573600	28	28	28	28	28	28	666890	593940	585440	422720	341350	556730	669860	570150	558010	604620	427060	500830	843950	987200	782310	653780	618940
Q9NZ45	Q9NZ45	5	5	5	CDGSH iron-sulfur domain-containing protein 1	CISD1	1	5	44.4	12.199	108	108	0	23.977	5326100	4340400	4143400	3591300	3900600	4358100	5103800	4345800	4222700	3708400	3953700	4210500	15	15	15	15	15	15	261700	249600	292630	161300	108520	253460	532720	466230	463850	469520	352520	407680	800440	805320	503680	585180	649290
Q07065	Q07065	14	14	14	Cytoskeleton-associated protein 4	CKAP4	1	14	28.2	66.022	602	602	0	41.783	4018600	3504400	3394700	3120400	2815400	3202300	3855300	3493100	3459100	3195500	2875900	3092500	27	27	27	27	27	27	697080	628670	642730	454110	375000	665090	1485700	1170200	1246000	1266300	892010	1000100	359840	350730	288980	258980	261980
Q14008-2;Q14008;Q14008-3	Q14008-2;Q14008;Q14008-3	4;4;4	4;4;4	4;4;4	Cytoskeleton-associated protein 5	CKAP5	3	4	1.9	218.52	1972	1972;2032;2039	0.000481	2.4682	1476900	1231600	1158700	1005500	970380	1082100	1415800	1231000	1181900	1034700	987890	1045500	6	6	6	6	6	6	458420	421780	435440	295600	203280	420980	321310	241620	288690	269810	219890	211260	371850	361420	231840	244880	289930
P12277;H0YJG0;G3V4N7;H0YJK0;G3V461;P06732	P12277;H0YJG0	14;8;6;3;3;2	14;8;6;3;3;2	13;7;5;3;3;1	Creatine kinase B-type	CKB	6	14	53	42.644	381	381;179;217;90;128;381	0	122.27	35949000	31992000	28573000	26432000	27132000	29097000	34501000	31821000	29270000	27153000	27522000	28141000	103	103	103	103	103	103	7814300	7245100	6383800	5235900	4599300	6862700	4720300	4068900	3889900	3957900	2839600	3408000	5634600	5774200	4550000	4166800	4453100
P12532;P12532-2;F8WCN3;C9JSQ1;C9J6W7;C9JT96;P17540;H0YJJ7;C9JJX8;C9J995;H3BNI9;C9J8F6;H3BSA1;P19784	P12532;P12532-2;F8WCN3	9;9;7;3;2;2;2;1;1;1;1;1;1;1	8;8;6;3;2;2;1;0;1;1;1;1;1;1	7;7;6;3;2;2;0;0;1;1;0;1;0;0	Creatine kinase U-type, mitochondrial	CKMT1A;CKMT1B	14	9	28.1	47.036	417	417;448;298;241;203;221;419;20;103;129;135;148;230;350	0	43.255	9131400	7990300	7449900	6269300	6600300	7421900	8760900	7959700	7600100	6478100	6699200	7169300	32	32	32	32	32	32	1551300	1436000	1452700	1037000	819900	1397200	743370	624240	638300	647600	438120	491050	947500	1017400	778630	678870	733870
Q9UQC9	Q9UQC9	1	1	1	Calcium-activated chloride channel regulator 2;Calcium-activated chloride channel regulator 2, 109 kDa form;Calcium-activated chloride channel regulator 2, 35 kDa form	CLCA2	1	1	1.1	103.94	943	943	0.0017153	1.5712	28762	37616	49489	24910	25711	30853	27835	36803	49276	26683	26173	29755	1	1	1	1	1	1	0	0	0	0	0	0	0	0	0	0	0	0	28762	37616	49489	24910	25711
O15551	O15551	1	1	1	Claudin-3	CLDN3	1	1	6.4	23.318	220	220	0.0040032	1.1044	0	0	0	0	0	0	0	0	0	0	0	0	0	0	0	0	0	0	0	0	0	0	0	0	0	0	0	0	0	0	0	0	0	0	0
Q2KHT3-2;Q2KHT3	Q2KHT3-2;Q2KHT3	1;1	1;1	1;1	Protein CLEC16A	CLEC16A	2	1	0.9	103.55	906	906;1053	0.0089286	0.92364	1745500	1594700	1477900	1313100	1253800	1363800	1676000	1584100	1509300	1349000	1275900	1318500	6	6	6	6	6	6	0	0	0	0	0	0	475260	371390	394680	381090	276730	322490	220860	340430	306580	201780	170050
O00299;A6PVS0;O15247;Q9Y696	O00299	16;1;1;1	16;1;1;1	15;0;0;0	Chloride intracellular channel protein 1	CLIC1	4	16	75.1	26.922	241	241;133;247;253	0	145.95	32480000	31140000	28054000	25605000	25309000	28668000	31215000	30832000	28716000	26296000	25755000	27688000	90	90	90	90	90	90	7225700	6862500	6710100	4608900	3882700	6687200	2865900	2331300	2633000	2660200	1838500	2180300	5828000	5984000	4629200	4333500	4856700
Q96NY7-2;Q96NY7	Q96NY7-2;Q96NY7	16;16	16;16	14;14	Chloride intracellular channel protein 6	CLIC6	2	16	29.3	70.995	686	686;704	0	37.713	8642600	7398200	6847600	6275200	6092700	7090200	8288800	7380200	6997300	6440200	6210100	6843200	46	46	46	46	46	46	1428000	1292000	1292600	986590	719850	1310000	2013400	1599100	1715000	1784700	1219000	1447400	1152300	1195800	912180	851290	885010
Q14677-2;Q14677;Q14677-3;H0YD52;P51826;P51826-2	Q14677-2;Q14677;Q14677-3	5;5;5;1;1;1	5;5;5;1;1;1	5;5;5;1;1;1	Clathrin interactor 1	CLINT1	6	5	8.5	68.166	625	625;625;643;133;1226;1251	0	8.6655	2743800	2364100	2099800	2012000	1941100	1943300	2631700	2356400	2152900	2059400	1969500	1883000	14	14	14	14	14	14	429030	380720	393560	247120	215310	357640	782140	629590	648510	676460	475210	496480	611020	562980	369640	432210	477240
F5H1T5;F6VGP8;F5H6A0;J3KP58;P30622-2;P30622-1;P30622;F5H367;F5H270	F5H1T5;F6VGP8;F5H6A0;J3KP58;P30622-2;P30622-1;P30622	3;3;3;3;3;3;3;1;1	3;3;3;3;3;3;3;1;1	3;3;3;3;3;3;3;1;1	CAP-Gly domain-containing linker protein 1	CLIP1	9	3	7.4	36.962	350	350;428;803;1316;1392;1427;1438;83;108	0.0017029	1.5177	254890	243100	199590	197060	256740	193260	244930	240570	205900	203240	255900	189010	1	1	1	1	1	1	0	0	0	0	0	0	0	0	0	0	0	0	254890	243100	199590	197060	256740
Q96JQ2;G3V3D8;G3V5U3;G3V4C0	Q96JQ2;G3V3D8	4;2;1;1	4;2;1;1	4;2;1;1	Calmin	CLMN	4	4	3.7	111.65	1002	1002;97;101;132	0	12.522	1068000	893630	819580	734580	782970	779740	1023900	892750	837760	756570	791310	755660	9	9	9	9	9	9	259510	237340	213010	219920	168370	214140	83132	62316	61315	64580	45752	58911	221000	230080	184420	157670	187620
M0QYV5;M0R208;Q16740	M0QYV5;M0R208;Q16740	1;1;1	1;1;1	1;1;1	ATP-dependent Clp protease proteolytic subunit;ATP-dependent Clp protease proteolytic subunit, mitochondrial	CLPP	3	1	5	16.991	160	160;190;277	0.0096117	0.85755	0	0	0	0	0	0	0	0	0	0	0	0	0	0	0	0	0	0	0	0	0	0	0	0	0	0	0	0	0	0	0	0	0	0	0
O76031;H0YK07;H0YM48	O76031;H0YK07;H0YM48	2;1;1	2;1;1	2;1;1	ATP-dependent Clp protease ATP-binding subunit clpX-like, mitochondrial	CLPX	3	2	2.4	69.223	633	633;130;268	0.0013146	1.7204	269350	211410	247800	199340	248380	180760	257950	212720	249430	207450	247710	177010	2	2	2	2	2	2	0	0	0	0	0	0	165660	107890	168330	128710	127980	87109	0	0	0	0	0
P09496-2;P09496-4;P09496-3;P09496;F8WF69;P09496-5;C9J8P9	P09496-2;P09496-4;P09496-3;P09496;F8WF69;P09496-5;C9J8P9	8;7;7;7;5;5;4	8;7;7;7;5;5;4	8;7;7;7;5;5;4	Clathrin light chain A	CLTA	7	8	31.2	23.662	218	218;230;236;248;260;166;196	0	8.406	9494000	8203200	7614400	6777900	6481300	7725300	9106800	8178300	7775900	6964000	6615600	7451800	33	33	33	33	33	33	1786900	1542300	1582100	1149400	935160	1562200	961970	842560	914200	1060600	721330	871250	1613100	1678800	1269900	1125300	1147200
P09497-2;P09497;D6RJD1;H0Y9Q6	P09497-2;P09497	7;6;3;1	7;6;3;1	7;6;3;1	Clathrin light chain B	CLTB	4	7	30.3	23.181	211	211;229;125;81	0	12.143	3626700	3115200	2924300	2594700	2594200	2853100	3478400	3107300	2984200	2669300	2636200	2757500	20	20	20	20	20	20	244360	227110	247100	165110	135520	248990	754420	593220	662560	665720	485690	514970	882110	944780	703960	656830	677640
A0A087WVQ6;Q00610-2;Q00610;J3KS13;A0A087WX41;P53675-2;P53675;K7EJJ5;J3KRF5;J3QL20;J3KSQ2	A0A087WVQ6;Q00610-2;Q00610	67;67;67;22;14;14;14;9;5;4;4	67;67;67;22;14;14;14;9;5;4;4	67;67;67;22;14;14;14;9;5;4;4	Clathrin heavy chain;Clathrin heavy chain 1	CLTC	11	67	49.8	192.06	1679	1679;1639;1675;612;1260;1583;1640;222;131;97;122	0	323.31	60741000	53923000	50281000	47382000	43792000	49350000	58292000	53665000	51375000	48491000	44675000	47668000	290	290	290	290	290	290	11433000	10105000	10274000	7793900	5776200	10547000	8584700	7225500	7783200	7828000	5851000	6333000	10520000	10308000	7860200	7574900	8067700
P10909-4;P10909;P10909-5;P10909-2;P10909-3;H0YC35;H0YLK8;H0YAS8;E7ERK6;E5RG36;E5RGB0;E5RH61;E5RJZ5;E7ETB4	P10909-4;P10909;P10909-5;P10909-2;P10909-3;H0YC35;H0YLK8	8;8;8;8;6;5;4;3;3;2;2;2;2;2	8;8;8;8;6;5;4;3;3;2;2;2;2;2	8;8;8;8;6;5;4;3;3;2;2;2;2;2	Clusterin;Clusterin beta chain;Clusterin alpha chain;Clusterin	CLU	14	8	19.7	48.803	416	416;449;460;501;274;284;297;140;204;82;129;135;139;271	0	55.696	5448100	4863200	4836700	4224300	4762300	4651700	5228900	4841400	4917800	4364100	4800900	4510500	26	26	26	26	26	26	769500	660370	676790	503370	465260	758260	251880	200390	227920	281040	186080	237960	1059900	1059700	973410	768630	1045300
I3L3S9;J3KNW5;Q96AJ1;I3L121;Q96AJ1-2;I3L1J4	I3L3S9;J3KNW5;Q96AJ1;I3L121;Q96AJ1-2;I3L1J4	4;4;4;3;3;2	4;4;4;3;3;2	4;4;4;3;3;2	Clusterin-associated protein 1	CLUAP1	6	4	10.9	44.612	387	387;432;413;151;247;201	0	5.1273	376340	298180	321350	270600	292050	334100	360470	299530	325060	279830	296340	322590	2	2	2	2	2	2	0	0	0	0	0	0	141470	121410	126670	135390	96839	101500	0	0	0	0	0
Q8NFW8;Q8NFW8-2;F5H296;F5GYM0	Q8NFW8;Q8NFW8-2	8;4;3;1	8;4;3;1	8;4;3;1	N-acylneuraminate cytidylyltransferase	CMAS	4	8	19.6	48.379	434	434;263;88;97	0	28.211	4663200	4143200	3886900	3440000	3437900	3799900	4475200	4123400	3966500	3539400	3494200	3672200	31	31	31	31	31	31	1065900	927350	899270	668170	532880	889640	445970	331740	369270	369900	265240	291360	449630	450240	386870	349900	349570
Q96DG6	Q96DG6	4	4	4	Carboxymethylenebutenolidase homolog	CMBL	1	4	16.7	28.048	245	245	0	10.024	482430	379510	385080	328000	349420	400050	462030	381180	390910	338830	354720	386260	4	4	4	4	4	4	0	0	0	0	0	0	0	0	0	0	0	0	152890	149080	140910	117180	120130
P30085;P30085-2;Q5T0D2	P30085;P30085-2	10;8;4	10;8;4	10;8;4	UMP-CMP kinase	CMPK1	3	10	57.1	22.222	196	196;147;169	0	36.333	6454900	5562900	5227600	4860400	4571400	4865800	6191400	5547600	5337700	4979300	4651700	4707000	34	34	34	34	34	34	948290	781070	778590	655180	561700	767750	1487600	1230500	1253500	1313800	915840	1040900	813390	885600	655570	607060	645060
P62633-2;P62633-8;P62633-5;P62633;P62633-4;P62633-6;P62633-7;P62633-3	P62633-2;P62633-8;P62633-5;P62633;P62633-4;P62633-6;P62633-7;P62633-3	3;3;3;3;3;3;2;2	3;3;3;3;3;3;2;2	3;3;3;3;3;3;2;2	Cellular nucleic acid-binding protein	CNBP	8	3	18.8	18.742	170	170;171;172;177;178;179;160;167	0	26.123	690460	655110	600500	512890	545030	597670	663430	649150	613410	529660	552550	577700	10	10	10	10	10	10	61981	56468	61270	39375	28632	60208	110270	89341	105920	104720	75376	77973	169300	193130	159110	121660	123430
Q96KP4;Q96KP4-2;J3QKT2;J3QRA8;J3KSV5;A0A087WYZ1;J3QQN6;J3QR27;J3QLU1;J3QKQ0;J3QRD0;J3QL02;J3QRH4;J3KSS4;A0A087WVS2;J3KRD5;J3KRJ8;J3QRP4	Q96KP4;Q96KP4-2;J3QKT2	21;17;13;8;8;8;7;7;7;7;7;7;5;4;4;3;3;2	21;17;13;8;8;8;7;7;7;7;7;7;5;4;4;3;3;2	21;17;13;8;8;8;7;7;7;7;7;7;5;4;4;3;3;2	Cytosolic non-specific dipeptidase	CNDP2	18	21	56.8	52.878	475	475;391;249;138;149;157;89;122;123;128;134;138;204;55;124;88;109;89	0	174.39	42210000	36896000	34481000	30606000	30293000	34348000	40497000	36758000	35197000	31478000	30827000	33173000	121	121	121	121	121	121	8936900	7849800	7424400	6063600	5290400	7895400	3890000	3481100	3371900	3525700	2500400	2868700	6336300	6596300	5116600	4709900	4969000
B4DDF4;B4DUT8;Q99439-2;Q99439;K7ES69;A0A087X271;A0A087X1X5;A0A087WV51;H3BQH0;H3BVI6	B4DDF4;B4DUT8;Q99439-2;Q99439;K7ES69;A0A087X271;A0A087X1X5	5;5;5;5;4;4;3;2;2;2	5;5;5;5;4;4;3;2;2;2	4;4;4;4;3;3;3;2;2;2	Calponin;Calponin-2	CNN2	10	5	19.5	32.616	298	298;330;270;309;148;179;191;66;154;218	0	27.222	3599500	3335800	2928600	2531400	2496800	2943500	3457100	3309000	3000300	2607200	2544500	2840100	23	23	23	23	23	23	810360	741560	726090	542880	485620	761020	642030	552240	528330	534570	380450	522220	850820	886470	750070	593280	647760
Q15417;Q15417-3;Q15417-2;E9PDU6	Q15417;Q15417-3;Q15417-2	3;2;2;1	2;1;2;1	2;1;2;1	Calponin-3	CNN3	4	3	10.9	36.413	329	329;283;288;185	0	4.7307	0	0	0	0	0	0	0	0	0	0	0	0	0	0	0	0	0	0	0	0	0	0	0	0	0	0	0	0	0	0	0	0	0	0	0
O75175-2;O75175	O75175-2;O75175	1;1	1;1	1;1	CCR4-NOT transcription complex subunit 3	CNOT3	2	1	1.6	64.052	609	609;753	0	2.8289	66386	40943	45442	34040	40954	48676	63361	41988	45825	35569	41458	46956	1	1	1	1	1	1	0	0	0	0	0	0	0	0	0	0	0	0	0	0	0	0	0
P09543-2;P09543;C9K0L8;K7ERZ0;K7EN66;K7ERC4	P09543-2;P09543;C9K0L8;K7ERZ0	4;4;2;2;1;1	4;4;2;2;1;1	4;4;2;2;1;1	2,3-cyclic-nucleotide 3-phosphodiesterase	CNP	6	4	12	45.098	401	401;421;144;153;120;164	0	8.7288	1423900	1362300	1139000	1425900	1031800	1448600	1368400	1348100	1177900	1433400	1073300	1392300	9	9	9	9	9	9	212170	264390	168320	265360	127430	278930	129120	100050	113730	110460	100510	83988	175920	152270	120330	123780	133210
F8W031;F8VXJ7;Q9Y2B0;F8W1K5;F8VP03;H0YIH9;H0YI18;F8W1U5;Q9Y2B0-2	F8W031;F8VXJ7;Q9Y2B0;F8W1K5;F8VP03	4;3;3;2;2;1;1;1;1	3;3;3;2;1;1;1;1;1	3;3;3;2;1;1;1;1;1	Protein canopy homolog 2	CNPY2	9	4	19.4	29.224	263	263;168;182;102;105;41;80;82;84	0	13.643	406710	340370	347820	277950	271870	310050	389910	340410	352610	287440	276830	299390	5	5	5	5	5	5	0	0	0	0	0	0	73591	56230	59342	58853	40920	46310	69487	72352	61561	40779	43424
Q9BT09;A0A0C4DFY8	Q9BT09;A0A0C4DFY8	2;1	2;1	2;1	Protein canopy homolog 3	CNPY3	2	2	7.9	30.748	278	278;143	0.0020755	1.349	205540	133860	157710	127820	126630	163130	196320	136710	158690	132160	129450	157080	2	2	2	2	2	2	0	0	0	0	0	0	70628	49744	54606	53787	38716	44410	0	0	0	0	0
K7ESK6;K7ES73;K7EN91;Q13057;Q13057-2;K7EP09;K7EPT0	K7ESK6;K7ES73;K7EN91;Q13057;Q13057-2;K7EP09;K7EPT0	2;2;2;2;2;1;1	2;2;2;2;2;1;1	2;2;2;2;2;1;1	Bifunctional coenzyme A synthase;Phosphopantetheine adenylyltransferase;Dephospho-CoA kinase	COASY	7	2	13.3	13.793	128	128;147;219;564;593;90;98	0.00046019	2.1035	764830	604570	530210	457670	599200	520490	732550	606160	543360	475430	599240	506510	2	2	2	2	2	2	0	0	0	0	0	0	0	0	0	0	0	0	337540	348020	247900	243870	267880
H0Y9J1;A0A0A0MRE4;Q9Y5P4-2;Q9Y5P4;Q9Y5P4-3	H0Y9J1;A0A0A0MRE4;Q9Y5P4-2;Q9Y5P4;Q9Y5P4-3	1;1;1;1;1	1;1;1;1;1	1;1;1;1;1	Collagen type IV alpha-3-binding protein	COL4A3BP	5	1	6.3	13.988	126	126;234;598;624;752	0.0033017	1.3051	0	0	0	0	0	0	0	0	0	0	0	0	0	0	0	0	0	0	0	0	0	0	0	0	0	0	0	0	0	0	0	0	0	0	0
H7C377;H0Y7J4;Q8N668	H7C377;H0Y7J4;Q8N668	1;1;1	1;1;1	1;1;1	COMM domain-containing protein 1	COMMD1	3	1	53.1	3.5069	32	32;38;190	0.00047755	2.4084	138650	100520	110850	95246	90804	94725	132630	101680	112010	98013	92290	91681	2	2	2	2	2	2	0	0	0	0	0	0	0	0	0	0	0	0	0	0	0	0	0
H3BTV9;H3BRX0;H3BQF2;H3BM91;Q9H0A8-3;Q9H0A8-2;Q9H0A8	H3BTV9;H3BRX0;H3BQF2;H3BM91;Q9H0A8-3;Q9H0A8-2;Q9H0A8	1;1;1;1;1;1;1	1;1;1;1;1;1;1	1;1;1;1;1;1;1	COMM domain-containing protein 4	COMMD4	7	1	15.4	5.8128	52	52;110;146;211;113;140;199	0.0040193	1.1234	190920	173860	190130	118870	88833	170030	183300	173040	191430	124230	93613	162540	1	1	1	1	1	1	190920	173860	190130	118870	88833	170030	0	0	0	0	0	0	0	0	0	0	0
E9PJ95;Q9P000	E9PJ95;Q9P000	1;1	1;1	1;1	COMM domain-containing protein 9	COMMD9	2	1	13.5	20.687	185	185;198	0.0004817	2.4945	196240	149490	163680	113440	139620	172330	187850	150630	165030	119230	141430	166090	2	2	2	2	2	2	67337	55462	64617	42540	46971	60110	0	0	0	0	0	0	0	0	0	0	0
P21964-2;P21964;E7EMS6;E7EUU8;F8WBW9;H7BZ45	P21964-2;P21964;E7EMS6;E7EUU8;F8WBW9	8;8;6;5;4;1	8;8;6;5;4;1	8;8;6;5;4;1	Catechol O-methyltransferase	COMT	6	8	64.7	24.449	221	221;271;223;235;199;152	0	124.19	12340000	10754000	9877900	8862600	8901100	9707400	11838000	10714000	10096000	9113100	9041200	9384400	64	64	64	64	64	64	2130100	1801500	1851500	1298100	1168700	1806600	1167000	1004500	977980	995640	735730	861560	2018800	2169800	1839200	1544400	1558900
P53621;P53621-2	P53621;P53621-2	19;19	19;19	19;19	Coatomer subunit alpha;Xenin;Proxenin	COPA	2	19	16.4	138.34	1224	1224;1233	0	51.924	14584000	12224000	11512000	10549000	10053000	11633000	13981000	12214000	11750000	10821000	10252000	11229000	62	62	62	62	62	62	2233500	1946800	1917700	1475100	1159100	2040600	1982300	1693700	1721200	1770500	1205400	1443000	2377200	2393300	1940400	1651100	1762600
P53618;E9PP73;E9PP63;E9PKQ1	P53618	13;6;1;1	13;6;1;1	13;6;1;1	Coatomer subunit beta	COPB1	4	13	16.6	107.14	953	953;485;132;137	0	34.729	4900100	4000200	3902500	3548900	3109900	3577700	4695800	4005500	3974100	3633700	3182000	3454000	19	19	19	19	19	19	757290	648030	615520	536690	438110	632330	917680	659930	806700	864650	533730	562100	479860	530980	457850	351310	372310
P35606-2;P35606;H0YAC7;H0Y938;D6RBZ7;D6RCL6;D6RBG7;D6RBT6;D6R997	P35606-2;P35606	12;12;3;2;1;1;1;1;1	12;12;3;2;1;1;1;1;1	12;12;3;2;1;1;1;1;1	Coatomer subunit beta	COPB2	9	12	14.5	99.045	877	877;906;118;177;77;86;89;111;152	0	22.797	6160900	5346300	5044200	4901700	4446600	5149000	5910000	5329300	5152600	5006700	4543900	4970200	33	33	33	33	33	33	301550	255620	258120	173720	112930	245970	1397100	1134800	1189800	1263000	888360	1058500	608250	644920	470850	480010	500510
M0QXB4;O14579-2;O14579;O14579-3;M0R061	M0QXB4;O14579-2;O14579;O14579-3	6;6;6;5;2	6;6;6;5;2	6;6;6;5;2	Coatomer subunit epsilon	COPE	5	6	18.1	36.923	331	331;257;308;256;146	0	9.8627	1788000	1625800	1479200	1317700	1315100	1490500	1716600	1615100	1512600	1355300	1337800	1439500	14	14	14	14	14	14	473240	445220	447530	331820	293630	482310	299220	243630	251280	241040	183170	223680	276350	296010	224010	210440	222230
Q9Y678;H0Y8G2;H0Y8X7	Q9Y678	9;1;1	9;1;1	6;1;1	Coatomer subunit gamma-1	COPG1	3	9	12.4	97.717	874	874;76;188	0	23.471	3008100	2740900	2456400	2264700	2295000	2484800	2888200	2722200	2515600	2326000	2329800	2402600	23	23	23	23	23	23	472250	418050	417160	303360	258220	416620	525070	444070	459180	475460	348190	363880	306490	318020	250400	207600	240050
Q9UBF2-2;Q9UBF2;H3BS45;F5H1S1;Q92521	Q9UBF2-2;Q9UBF2	9;9;1;1;1	6;6;1;1;1	6;6;1;1;1	Coatomer subunit gamma-2	COPG2	5	9	13.4	81.482	726	726;871;255;555;554	0	10.942	1389500	1028400	1021900	914010	963320	1168900	1329500	1037500	1039400	941560	980290	1127000	10	10	10	10	10	10	0	0	0	0	0	0	52794	41369	49541	51857	37735	40762	81855	94104	61441	65421	66674
P61201;P61201-2;H0YKU5;B4DIH5;H0YMC2;H0YM03	P61201;P61201-2;H0YKU5;B4DIH5	4;4;3;3;1;1	4;4;3;3;1;1	4;4;3;3;1;1	COP9 signalosome complex subunit 2	COPS2	6	4	8.8	51.596	443	443;450;263;379;55;183	0	3.8843	4788200	4645400	3991100	3507700	3681600	4130500	4602700	4594200	4096000	3615600	3736900	3990200	20	20	20	20	20	20	978530	942550	993250	555240	427310	923340	265520	194430	207970	221900	154610	159410	655680	595350	413130	446340	502810
Q9UNS2;Q9UNS2-2;C9JLV5;H7C3P9;J3QL22;J3QS85;J3KTQ1;J3QKR0;K7ES36	Q9UNS2;Q9UNS2-2;C9JLV5;H7C3P9	4;3;2;2;1;1;1;1;1	4;3;2;2;1;1;1;1;1	4;3;2;2;1;1;1;1;1	COP9 signalosome complex subunit 3	COPS3	9	4	8.7	47.873	423	423;403;318;345;20;31;107;116;122	0	12.555	2179500	1936500	1607100	1504300	1547100	1830600	2091600	1925100	1654800	1544800	1574400	1766100	5	5	5	5	5	5	790650	737040	624090	592800	392260	691080	0	0	0	0	0	0	437590	495900	317700	343680	389790
D6RAX7;Q9BT78-2;Q9BT78;D6RFN0;D6RD63	D6RAX7;Q9BT78-2;Q9BT78;D6RFN0	5;5;5;4;2	5;5;5;4;2	5;5;5;4;2	COP9 signalosome complex subunit 4	COPS4	5	5	16.2	47.726	420	420;352;406;438;275	0	11.771	1813000	1538500	1449900	1171400	1217000	1263700	1738500	1535900	1477300	1212500	1232700	1223300	11	11	11	11	11	11	211470	179600	167520	114110	96295	162340	369800	305910	297540	281110	204020	248780	422570	449820	378390	291760	298780
Q92905;E5RFS1;E5RG35;E5RK55;E5RHF2;E5RHH5	Q92905	4;1;1;1;1;1	4;1;1;1;1;1	4;1;1;1;1;1	COP9 signalosome complex subunit 5	COPS5	6	4	12.9	37.578	334	334;57;68;78;151;197	0	6.1129	624240	408680	411590	307180	437720	533530	596250	416460	417370	323090	441320	514370	2	2	2	2	2	2	0	0	0	0	0	0	0	0	0	0	0	0	0	0	0	0	0
E7EM64;Q7L5N1;H7C3T0	E7EM64;Q7L5N1;H7C3T0	2;2;1	2;2;1	2;2;1	COP9 signalosome complex subunit 6	COPS6	3	2	6.1	36.064	326	326;327;123	0	4.8445	1219800	1057300	942890	879970	886910	920360	1170100	1053500	966110	903030	899330	890920	4	4	4	4	4	4	0	0	0	0	0	0	0	0	0	0	0	0	265800	275630	225300	202150	202050
H7C3S9;E9PGT6;Q99627-2;Q99627	H7C3S9;E9PGT6;Q99627-2;Q99627	3;3;3;3	3;3;3;3	3;3;3;3	COP9 signalosome complex subunit 8	COPS8	4	3	57.8	8.9341	83	83;173;160;209	0	13.965	1691800	1238800	1150800	994200	1087500	1098700	1618500	1249900	1174800	1026800	1098600	1064300	8	8	8	8	8	8	301660	255620	257230	192270	186200	212230	252260	183070	168810	172530	99632	143420	38653	46808	34083	32211	35767
F8W651;F8VVA7;P61923;P61923-4;F8VXB1;F8VUC5;F8W156;F8VXR1;F8VYZ4;P61923-5;F8VYK5;P61923-2;P61923-3	F8W651;F8VVA7;P61923;P61923-4;F8VXB1;F8VUC5;F8W156;F8VXR1;F8VYZ4;P61923-5	3;3;3;3;2;2;2;2;2;2;1;1;1	3;3;3;3;2;2;2;2;2;2;1;1;1	3;3;3;3;2;2;2;2;2;2;1;1;1	Coatomer subunit zeta-1	COPZ1	13	3	31.9	13.393	119	119;198;177;185;92;95;107;138;163;160;89;126;154	0	39.776	3046300	2522900	2152600	1887400	2199300	2068700	2919900	2520500	2210300	1951400	2212200	2008200	10	10	10	10	10	10	402020	304680	228430	310730	281620	259190	211430	209800	134130	141760	112140	202810	209800	315220	289390	206870	167650
O75208;H3BPY0;H3BRC0;H3BSJ5;H3BNT2	O75208;H3BPY0;H3BRC0;H3BSJ5;H3BNT2	2;1;1;1;1	2;1;1;1;1	2;1;1;1;1	Ubiquinone biosynthesis protein COQ9, mitochondrial	COQ9	5	2	8.5	35.509	318	318;89;207;283;303	0	3.8336	719870	593090	563040	521020	532790	596730	689950	593340	574540	535210	541280	576480	4	4	4	4	4	4	0	0	0	0	0	0	0	0	0	0	0	0	0	0	0	0	0
Q9BR76;A0A087WW53;F5H390;F5H0D2;A9Z1Z3-3;A9Z1Z3	Q9BR76;A0A087WW53;F5H390	8;5;5;3;1;1	8;5;5;3;1;1	8;5;5;3;1;1	Coronin-1B;Coronin	CORO1B	6	8	14.3	54.234	489	489;260;282;139;1367;1794	0	15.634	4987600	3881600	3973200	3507000	3498500	3715000	4775900	3902100	4033200	3608400	3551400	3593900	17	17	17	17	17	17	270190	232070	232440	157960	123800	234440	1619200	1203800	1501000	1383300	982420	1014900	388740	366470	258260	263440	292940
B4E3S0;Q9ULV4;Q9ULV4-2;Q9ULV4-3;H0YHL7	B4E3S0;Q9ULV4;Q9ULV4-2;Q9ULV4-3;H0YHL7	5;5;5;5;3	5;5;5;5;3	5;5;5;5;3	Coronin;Coronin-1C	CORO1C	5	5	16	41.603	369	369;474;480;527;165	0	5.6598	272170	229410	221130	146810	157270	219880	260960	229180	224450	154110	160820	211350	3	3	3	3	3	3	130010	118030	118490	69653	56011	107840	0	0	0	0	0	0	57220	54872	41449	36548	38611
Q92828	Q92828	1	1	1	Coronin-2A	CORO2A	1	1	3.6	59.763	525	525	0.00045188	1.9922	183050	206110	175700	117750	123050	132580	176510	202140	179790	123350	124750	128210	1	1	1	1	1	1	0	0	0	0	0	0	0	0	0	0	0	0	183050	206110	175700	117750	123050
A0A0A6YYL4;P57737-2;P57737-4;P57737;P57737-3;E7EP81;I3L167;I3L442;I3L212	A0A0A6YYL4;P57737-2;P57737-4;P57737;P57737-3;E7EP81;I3L167	4;4;4;4;4;2;2;1;1	4;4;4;4;4;2;2;1;1	4;4;4;4;4;2;2;1;1	Coronin;Coronin-7	CORO7-PAM16;CORO7	9	4	5.6	114.16	1048	1048;840;907;925;1048;367;535;190;205	0	8.4414	604150	563430	524260	386740	329180	489500	580320	558970	533900	400650	340570	469940	4	4	4	4	4	4	367040	329090	305000	243310	194850	330610	0	0	0	0	0	0	237120	234330	219260	143430	134330
H3BT58;Q14019	H3BT58;Q14019	1;1	1;1	1;1	Coactosin-like protein	COTL1	2	1	11	8.2242	73	73;142	0.00088928	1.8305	405610	408040	308940	319320	334380	259040	390180	402250	320770	326290	335940	253080	3	3	3	3	3	3	0	0	0	0	0	0	0	0	0	0	0	0	405610	408040	308940	319320	334380
H7C4E5;C9J8T6;Q14061	H7C4E5;C9J8T6;Q14061	1;1;1	1;1;1	1;1;1	Cytochrome c oxidase copper chaperone	COX17	3	1	22.4	6.3023	58	58;98;63	0	4.6138	397580	327460	297450	264010	282640	281490	381050	327460	304190	272090	285600	272790	3	3	3	3	3	3	149200	131910	121780	116280	88763	96681	0	0	0	0	0	0	0	0	0	0	0
P13073;H3BN72;H3BNV9;Q86WV2;H3BPG0;H3BNI5	P13073;H3BN72;H3BNV9;Q86WV2;H3BPG0	8;5;5;4;4;1	8;5;5;4;4;1	8;5;5;4;4;1	Cytochrome c oxidase subunit 4 isoform 1, mitochondrial	COX4I1	6	8	39.6	19.576	169	169;126;139;83;108;43	0	21.641	7627700	6921400	6828400	6326900	5374200	6580400	7323000	6882500	6950700	6467600	5518300	6343400	31	31	31	31	31	31	1756600	1615300	1586900	1113600	861800	1664700	1918200	1670100	1754100	1839000	1285700	1440600	916360	897560	779230	785970	784050
H3BNX8;P20674;H3BRM5;H3BRI0;H3BV69	H3BNX8;P20674	5;5;2;2;2	5;5;2;2;2	5;5;2;2;2	Cytochrome c oxidase subunit 5A, mitochondrial	COX5A	5	5	32	17.235	153	153;150;69;84;111	0	17.768	14584000	12771000	11764000	10033000	10694000	11467000	13992000	12720000	12012000	10363000	10833000	11090000	24	24	24	24	24	24	1951900	1619900	1662100	1306600	1228100	1619300	1584500	1288600	1340500	1334400	931110	1099200	2774200	2996100	2246900	2053900	2223500
P10606	P10606	7	7	7	Cytochrome c oxidase subunit 5B, mitochondrial	COX5B	1	7	44.2	13.696	129	129	0	25.664	6348200	5340900	5080800	4418400	4419600	5045400	6086500	5335600	5179000	4550700	4496700	4871800	34	34	34	34	34	34	1150200	1012000	938080	756780	711280	1016300	1272600	1044400	1022600	1061400	801360	980900	644880	734410	659610	515200	501480
P14854;K7EQD3	P14854	7;3	7;3	7;3	Cytochrome c oxidase subunit 6B1	COX6B1	2	7	75.6	10.192	86	86;40	0	41.911	7169700	6212800	5785700	5305700	4956700	5707300	6877600	6193000	5909700	5439200	5058100	5509800	31	31	31	31	31	31	1588800	1421200	1415600	971710	742510	1475000	1116200	841610	1008000	996160	694560	715720	1000400	1004200	708480	712100	741460
P09669	P09669	2	2	2	Cytochrome c oxidase subunit 6C	COX6C	1	2	21.3	8.7813	75	75	0	3.0614	953150	774670	811250	726140	758920	1033600	913330	776530	822640	748020	775920	994020	3	3	3	3	3	3	315200	295180	275840	237070	196280	328030	0	0	0	0	0	0	0	0	0	0	0
D6RIE3;D6RGV5;H0UI06;P14406;D6R9C3	D6RIE3;D6RGV5;H0UI06;P14406	3;3;3;3;1	3;3;3;3;1	3;3;3;3;1	Cytochrome c oxidase subunit 7A2, mitochondrial	COX7A2	5	3	27.5	10.264	91	91;103;115;83;53	0	14.036	5548900	4844300	4719100	4148300	3769800	4577400	5323500	4828600	4803800	4259400	3858400	4413400	20	20	20	20	20	20	991990	884790	944510	563670	441910	1033300	925220	756170	766580	783650	567110	649360	588590	534350	452920	415720	457060
O14548;E5RFH8;E5RJZ1;H0YBD2	O14548;E5RFH8;E5RJZ1;H0YBD2	2;1;1;1	2;1;1;1	2;1;1;1	Cytochrome c oxidase subunit 7A-related protein, mitochondrial	COX7A2L	4	2	14	12.615	114	114;39;79;95	0.00048828	2.6464	1557200	1112000	1088000	902360	1159600	1337400	1489100	1124700	1106700	939420	1170300	1291100	5	5	5	5	5	5	0	0	0	0	0	0	0	0	0	0	0	0	0	0	0	0	0
D6R9Z7;P15954	D6R9Z7;P15954	2;2	2;2	2;2	Cytochrome c oxidase subunit 7C, mitochondrial	COX7C	2	2	26.8	6.3824	56	56;63	0	2.8864	2406900	1861000	1759900	1623800	1643100	1722500	2304500	1870200	1796200	1667600	1666400	1666900	14	14	14	14	14	14	128690	103440	125250	75202	77206	99930	267720	205530	228660	212620	155870	168180	175430	199700	147280	121570	126900
E9PFZ2;P00450	E9PFZ2;P00450	1;1	1;1	1;1	Ceruloplasmin	CP	2	1	1.5	108.82	946	946;1065	0	7.2212	1259900	1131100	1117600	1015200	1037200	934290	1209400	1125500	1137400	1043400	1046900	908150	7	7	7	7	7	7	0	0	0	0	0	0	131210	105610	120940	118330	80428	102000	445500	416610	368600	320540	363380
O75976-2;O75976	O75976-2;O75976	2;2	2;2	2;2	Carboxypeptidase D	CPD	2	2	1.5	126.49	1133	1133;1380	0.0032626	1.233	0	0	0	0	0	0	0	0	0	0	0	0	0	0	0	0	0	0	0	0	0	0	0	0	0	0	0	0	0	0	0	0	0	0	0
F2Z2V0;B0QZ18;Q99829;E7ENH5;A6PVH9;Q5JX45;Q5JX58;Q5JX59;Q5JX60;Q5JX44;Q5JX56;Q5JX61;Q5JX52;Q5JX55;Q5JX54;Q5JX57;E7EV27;H0Y524;Q5JX53	F2Z2V0;B0QZ18;Q99829;E7ENH5;A6PVH9;Q5JX45;Q5JX58;Q5JX59;Q5JX60;Q5JX44;Q5JX56;Q5JX61;Q5JX52;Q5JX55	10;10;10;9;9;8;7;7;7;7;6;6;6;5;4;4;4;3;2	10;10;10;9;9;8;7;7;7;7;6;6;6;5;4;4;4;3;2	10;10;10;9;9;8;7;7;7;7;6;6;6;5;4;4;4;3;2	Copine-1	CPNE1	19	10	20.3	58.634	533	533;542;537;427;481;386;201;209;231;304;174;213;305;152;136;137;138;208;66	0	13.119	2705700	2294100	2272200	2148300	1991100	1940300	2594500	2291500	2313200	2197800	2021800	1881500	12	12	12	12	12	12	284940	268650	258160	222900	227940	264890	376900	286750	306070	310740	221890	258850	0	0	0	0	0
O75131;A0A087WYQ3;A0A087WXR6;E5RHZ0;A0A087WUS8;H0YB26;E5RFT7;Q9HCH3-2;Q96FN4-2;Q96FN4;Q8IYJ1;Q96A23;O95741;Q9UBL6-2;Q96A23-2;Q9HCH3;O95741-2;Q9UBL6	O75131	14;6;5;5;4;4;3;1;1;1;1;1;1;1;1;1;1;1	14;6;5;5;4;4;3;1;1;1;1;1;1;1;1;1;1;1	13;6;5;5;4;4;3;0;0;0;0;0;0;0;0;0;0;0	Copine-3	CPNE3	18	14	31.8	60.13	537	537;234;139;153;135;262;79;301;446;548;553;557;557;558;575;593;612;633	0	47.522	7113400	6520700	5891000	5328400	5075000	5640600	6830500	6474300	6027700	5468800	5168700	5450200	39	39	39	39	39	39	1737000	1521400	1480900	1077300	841950	1559600	575210	437350	470150	485670	343320	362700	1104500	1135100	834550	844060	909400
P36551	P36551	1	1	1	Oxygen-dependent coproporphyrinogen-III oxidase, mitochondrial	CPOX	1	1	2.4	50.151	454	454	0.00047081	2.272	57187	65228	59149	48849	49367	40292	55161	63963	60432	50439	49724	39292	1	1	1	1	1	1	0	0	0	0	0	0	0	0	0	0	0	0	0	0	0	0	0
H0YJF4;Q9P2I0	H0YJF4;Q9P2I0	1;1	1;1	1;1	Cleavage and polyadenylation specificity factor subunit 2	CPSF2	2	1	7.4	30.095	269	269;782	0	4.0165	0	0	0	0	0	0	0	0	0	0	0	0	0	0	0	0	0	0	0	0	0	0	0	0	0	0	0	0	0	0	0	0	0	0	0
G5E9W3;Q9UKF6	G5E9W3;Q9UKF6	1;1	1;1	1;1	Cleavage and polyadenylation specificity factor subunit 3	CPSF3	2	1	1.5	73.476	647	647;684	0.0047695	1.0506	329880	345150	280110	211700	250570	215270	317580	339680	288050	220810	251300	209560	1	1	1	1	1	1	0	0	0	0	0	0	0	0	0	0	0	0	329880	345150	280110	211700	250570
F8WJN3;Q16630-3;Q16630;Q16630-2	F8WJN3;Q16630-3;Q16630;Q16630-2	1;1;1;1	1;1;1;1	1;1;1;1	Cleavage and polyadenylation specificity factor subunit 6	CPSF6	4	1	3.3	52.269	478	478;478;551;588	0	9.7742	817230	653520	644120	588110	629710	699180	782880	655430	655680	605360	638480	675600	5	5	5	5	5	5	148700	122190	133190	102630	98061	143410	0	0	0	0	0	0	97635	102680	94320	81631	78680
F5H669;Q8N684-2;Q8N684;Q8N684-3;F5H6M0;F5H047;J3QT54	F5H669;Q8N684-2;Q8N684;Q8N684-3;F5H6M0;F5H047	4;4;4;4;2;2;1	4;4;4;4;2;2;1	4;4;4;4;2;2;1	Cleavage and polyadenylation specificity factor subunit 7	CPSF7	7	4	12	41.265	374	374;462;471;514;219;288;204	0	8.235	510670	456750	440310	437030	457080	472130	490140	454500	449390	447620	462780	457090	5	5	5	5	5	5	0	0	0	0	0	0	0	0	0	0	0	0	0	0	0	0	0
P50416-2;P50416;H3BMD2	P50416-2;P50416	3;3;1	3;3;1	3;3;1	Carnitine O-palmitoyltransferase 1, liver isoform	CPT1A	3	3	5	86.238	756	756;773;78	0	3.5206	290570	216500	240720	183880	202620	269070	278050	218560	242770	191410	206570	258910	4	4	4	4	4	4	142610	117150	133680	97176	83707	132580	0	0	0	0	0	0	0	0	0	0	0
A0A1B0GTB8;A0A1B0GWC0;A0A1B0GVF3;P23786;A0A1B0GV75;A0A1B0GTM0	A0A1B0GTB8;A0A1B0GWC0;A0A1B0GVF3;P23786;A0A1B0GV75	9;9;9;9;8;2	9;9;9;9;8;2	9;9;9;9;8;2	Carnitine O-palmitoyltransferase 2, mitochondrial	CPT2	6	9	16.9	71.181	635	635;647;670;658;598;223	0	22.147	2411400	1841300	1920100	1682300	1704800	2010400	2308300	1854000	1946800	1732800	1735600	1939700	10	10	10	10	10	10	0	0	0	0	0	0	0	0	0	0	0	0	0	0	0	0	0
P29373;Q5SYZ4;B5MCB5;P29762	P29373;Q5SYZ4	4;3;1;1	4;3;1;1	4;3;1;1	Cellular retinoic acid-binding protein 2	CRABP2	4	4	23.9	15.693	138	138;82;113;137	0	4.5722	550200	443540	456400	469090	362470	345350	527140	444780	464190	475870	370860	335120	3	3	3	3	3	3	0	0	0	0	0	0	350530	266030	345510	320270	212030	232780	199670	177510	110890	148810	150440
P50238;K4DIB9;H3BRQ4	P50238	5;1;1	4;1;1	4;1;1	Cysteine-rich protein 1	CRIP1	3	5	42.9	8.5328	77	77;46;49	0	5.5762	6341500	5941900	5503500	5112900	5293200	5492600	6091800	5893000	5625000	5252200	5361900	5316900	25	25	25	25	25	25	747550	724220	737830	478250	425110	743150	1057600	887440	964790	1020300	763330	742850	1144500	1087700	745010	903150	1044900
P52943;H0YFA4;P52943-2;H0YHD8	P52943;H0YFA4;P52943-2	7;6;6;3	7;6;6;3	6;5;5;2	Cysteine-rich protein 2	CRIP2	4	7	45.2	22.492	208	208;192;282;104	0	26.407	6376300	5916300	5331700	5086200	5231700	5331700	6124100	5869600	5461200	5216700	5298000	5163700	28	28	28	28	28	28	1036600	981900	950120	664930	584950	969560	828180	701900	765150	803000	569350	636180	1520600	1519200	1028000	1172000	1317900
I3L297;P46108-2;P46108	I3L297;P46108-2;P46108	1;1;1	1;1;1	1;1;1	Adapter molecule crk	CRK	3	1	4.9	25.503	223	223;204;304	0.0016708	1.3967	0	0	0	0	0	0	0	0	0	0	0	0	0	0	0	0	0	0	0	0	0	0	0	0	0	0	0	0	0	0	0	0	0	0	0
P46109	P46109	1	1	1	Crk-like protein	CRKL	1	1	3	33.777	303	303	0.00047664	2.3978	930930	781590	719380	628770	655750	719510	892530	780670	734880	648160	665260	695460	8	8	8	8	8	8	125180	108810	102120	85289	64094	107280	96909	84683	70663	75822	56170	60214	193850	199770	169070	138340	146780
Q5TZA2;Q5TZA2-2;B1AKD8;A0A087WW81;Q8IVE0;A0A087WU09;Q86T23;Q5JWS6;Q5JWS5;A6PVI9;Q0P5T2;A0A140T9G8;Q5SQH8-4;E9PHT2;REV__P27987-2;E7ETF9;G3XAI2;REV__Q9NRC6;P07942;Q9BV73-2;Q9BV73	Q5TZA2;Q5TZA2-2;B1AKD8	90;68;64;33;6;5;2;1;1;1;1;1;1;1;1;1;1;1;1;1;1	90;68;64;33;6;5;2;1;1;1;1;1;1;1;1;1;1;1;1;1;1	88;66;63;33;6;5;2;1;1;1;1;1;1;1;0;1;1;1;1;1;1	Rootletin	CROCC	21	90	44.8	228.52	2017	2017;1313;1311;838;287;204;111;114;164;339;433;433;496;538;644;684;1810;3674;1786;2386;2442	0	323.31	50271000	42727000	41048000	36452000	36740000	41536000	48207000	42659000	41829000	37510000	37358000	40117000	272	272	272	272	272	272	8893500	8097000	8074600	5805500	4914100	8123800	11353000	9249400	9733100	9900400	7159600	8219100	5470900	5396400	4071400	4004300	4432400
Q9Y2S2-2;Q9Y2S2;A0A087WW38	Q9Y2S2-2;Q9Y2S2;A0A087WW38	3;3;2	3;3;2	3;3;2	Lambda-crystallin homolog	CRYL1	3	3	9.1	33.358	297	297;319;148	0	5.6135	736430	664520	512310	505820	593170	594120	706940	659540	530860	520050	597630	575680	5	5	5	5	5	5	107790	95215	96169	77415	56316	92347	0	0	0	0	0	0	279010	263840	211110	205810	211080
Q14894;I3NI53;I3L2W5;I3L3J9;I3L325	Q14894;I3NI53;I3L2W5	4;3;3;1;1	4;3;3;1;1	4;3;3;1;1	Ketimine reductase mu-crystallin	CRYM	5	4	20.4	33.775	314	314;140;165;25;241	0	14.242	788730	664530	645470	591740	543320	655360	756230	663940	657580	606410	555730	631980	7	7	7	7	7	7	174160	149520	142050	120950	98135	164790	154510	117280	119950	129720	93385	110210	0	0	0	0	0
Q08257;A6NP24;Q08257-3;C9JH92;Q08257-2	Q08257;A6NP24;Q08257-3;C9JH92;Q08257-2	6;5;5;4;3	6;5;5;4;3	6;5;5;4;3	Quinone oxidoreductase	CRYZ	5	6	17.9	35.206	329	329;243;295;206;192	0	15.245	1743600	1524500	1322900	1186600	1363700	1473100	1672800	1517700	1357300	1225200	1378100	1424400	7	7	7	7	7	7	226840	219050	180150	158610	140450	211810	0	0	0	0	0	0	311660	327890	229010	218860	247460
B4DJV2;O75390;A0A0C4DGI3;H0YIC4;F8VPF9;F8VPA1;F8VTT8;F8W1S4;F8W4S1;H0YH82;F8W642;F8VZK9;F8VX07;F8VRP1;F8VX68;F8VWQ5;F8VRI6;F8VR34;F8W0J2;F8VU34	B4DJV2;O75390;A0A0C4DGI3	11;11;10;5;3;3;3;3;3;3;2;2;2;2;2;2;2;2;1;1	11;11;10;5;3;3;3;3;3;3;2;2;2;2;2;2;2;2;1;1	10;10;10;5;3;3;2;3;2;3;2;2;2;2;2;1;2;1;0;0	Citrate synthase;Citrate synthase, mitochondrial	CS	20	11	30.5	50.431	453	453;466;400;123;140;144;149;157;178;190;66;80;114;117;120;132;140;146;75;142	0	44.54	14051000	11918000	11590000	10658000	10413000	11781000	13474000	11902000	11808000	10938000	10601000	11378000	54	54	54	54	54	54	1780500	1546400	1762500	1009400	846200	1675000	1674300	1340200	1575500	1588700	1134700	1198700	2620800	2377900	1767600	1890700	2114500
O75534-2;O75534;O75534-3;O75534-4;E9PLT0;E9PKN4;E9PLD4	O75534-2;O75534;O75534-3;O75534-4;E9PLT0	4;4;4;4;3;1;1	4;4;4;4;3;1;1	4;4;4;4;3;1;1	Cold shock domain-containing protein E1	CSDE1	7	4	4.6	85.746	767	767;798;813;844;668;46;94	0	5.4517	0	0	0	0	0	0	0	0	0	0	0	0	0	0	0	0	0	0	0	0	0	0	0	0	0	0	0	0	0	0	0	0	0	0	0
P55060-3;P55060;P55060-4;P55060-2	P55060-3;P55060;P55060-4	8;8;7;3	8;8;7;3	8;8;7;3	Exportin-2	CSE1L	4	8	8.1	107.78	945	945;971;915;195	0	9.7218	2616400	2318100	2220100	2024000	1778500	2032300	2510800	2308000	2263500	2072100	1819100	1962300	14	14	14	14	14	14	647860	590370	585180	440100	319020	590810	0	0	0	0	0	0	587790	578220	445800	436550	459600
P48729-3;P48729;P48729-2;E5RG27;D6RGE5;D6REM4;Q8N752	P48729-3;P48729;P48729-2;E5RG27;D6RGE5	4;4;3;2;2;1;1	4;4;3;2;2;1;1	4;4;3;2;2;1;1	Casein kinase I isoform alpha	CSNK1A1	7	4	11.1	37.567	325	325;337;365;78;89;236;337	0	8.3132	2386600	1998100	1940800	1803300	1721500	1940900	2288000	1997200	1977600	1848400	1754000	1874700	12	12	12	12	12	12	450520	394470	408140	298080	242050	428820	417140	328090	362820	359490	278460	277710	110570	109480	84508	86673	93797
E7EU96;P68400;Q8NEV1;P68400-2	E7EU96;P68400;Q8NEV1	5;5;4;2	4;4;3;2	4;4;3;2	Casein kinase II subunit alpha;Casein kinase II subunit alpha 3	CSNK2A1;CSNK2A3	4	5	20.5	45.31	385	385;391;391;255	0	19.142	3763300	3241700	2993700	2708400	2715300	2877900	3609600	3232300	3059000	2783500	2755700	2784200	13	13	13	13	13	13	248430	222740	215630	152560	106330	200940	273430	264590	238290	244070	184280	251460	332920	362250	293650	250350	276410
Q5SRQ3;Q5SRQ6;P67870;N0E472;A0A0G2JM12	Q5SRQ3;Q5SRQ6;P67870;N0E472;A0A0G2JM12	3;3;3;2;2	3;3;3;2;2	3;3;3;2;2	Casein kinase II subunit beta	CSNK2B-LY6G5B-1181;CSNK2B;CSNK2B-LY6G5B--991	5	3	17.5	26.673	228	228;234;215;304;304	0	4.6323	1120800	1081800	957940	889680	827780	955970	1077300	1070500	981840	911370	844940	922830	5	5	5	5	5	5	418700	397790	383360	291140	239120	416870	86220	86337	59021	66842	48475	86779	229120	233630	196880	194460	206920
E9PP21;P21291;E9PND2	E9PP21;P21291;E9PND2	2;2;1	2;2;1	2;2;1	Cysteine and glycine-rich protein 1	CSRP1	3	2	20	16.94	160	160;193;153	0	12.884	463430	432720	395940	380240	354030	384980	445150	429190	405170	388830	360640	372200	5	5	5	5	5	5	97605	71642	93245	73965	45357	93976	139640	139060	119870	128540	98127	112780	166680	170810	133160	132830	147060
P01034	P01034	2	2	2	Cystatin-C	CST3	1	2	21.2	15.799	146	146	0.00048216	2.5035	117020	108840	105680	72488	83954	74541	112390	108040	107270	76029	84332	72489	1	1	1	1	1	1	0	0	0	0	0	0	0	0	0	0	0	0	117020	108840	105680	72488	83954
P04080;A0A1W2PS52;A0A1W2PQG6	P04080;A0A1W2PS52	8;5;2	8;5;2	8;5;2	Cystatin-B	CSTB	3	8	94.9	11.139	98	98;83;54	0	22.628	11340000	10202000	8867100	8088400	7446100	8378700	10886000	10137000	9097000	8290500	7597100	8093400	33	33	33	33	33	33	2836700	2228900	2146800	1773700	1331700	1986000	1599100	1395500	1443600	1450100	958720	1084400	1328800	1449700	986010	929240	937890
E7EWR4;P33240-2;P33240;E9PID8;Q9H0L4;A0A0A0MT56	E7EWR4;P33240-2;P33240;E9PID8;Q9H0L4	5;5;5;4;3;2	5;5;5;4;3;2	5;5;5;4;3;2	Cleavage stimulation factor subunit 2;Cleavage stimulation factor subunit 2 tau variant	CSTF2;CSTF2T	6	5	8	62.942	597	597;560;577;438;616;225	0	8.5766	1650400	1556500	1315300	1212600	1152200	1082300	1585600	1541800	1352200	1242900	1167600	1050700	7	7	7	7	7	7	449760	401770	365140	300720	226470	323490	219380	167120	178810	185420	150920	156580	287240	308550	227850	202090	212560
Q96RT6;G3V599;O15320-9;O15320-8;O15320-6;O15320-7;O15320-2;O15320-4;O15320-3;O15320-10;O15320;O15320-5;Q96PC5	Q96RT6;G3V599;O15320-9;O15320-8;O15320-6;O15320-7;O15320-2;O15320-4;O15320-3;O15320-10;O15320;O15320-5;Q96PC5	2;1;1;1;1;1;1;1;1;1;1;1;1	2;1;1;1;1;1;1;1;1;1;1;1;1	2;1;1;1;1;1;1;1;1;1;1;1;1	cTAGE family member 2;cTAGE family member 5;Melanoma inhibitory activity protein 2	CTAGE1;CTAGE5;MIA2	13	2	2.3	85.28	745	745;1339;672;724;729;732;761;771;775;792;804;809;1412	1	-2	0	0	0	0	0	0	0	0	0	0	0	0	0	0	0	0	0	0	0	0	0	0	0	0	0	0	0	0	0	0	0	0	0	0	0
Q8IX94;Q86UF2;P0CG41;A4FU28;A4D2H0	Q8IX94;Q86UF2;P0CG41;A4FU28;A4D2H0	1;1;1;1;1	1;1;1;1;1	1;1;1;1;1	cTAGE family member 4;cTAGE family member 6;cTAGE family member 8;cTAGE family member 9;cTAGE family member 15	CTAGE4;CTAGE6;CTAGE8;CTAGE9;CTAGE15	5	1	0.8	87.988	777	777;777;777;777;777	1	-2	0	0	0	0	0	0	0	0	0	0	0	0	0	0	0	0	0	0	0	0	0	0	0	0	0	0	0	0	0	0	0	0	0	0	0
Q13363-2;Q13363;D6RAX2;E7ESU7;E7EPF8;E9PGB1	Q13363-2;Q13363;D6RAX2;E7ESU7;E7EPF8	5;5;4;3;3;1	5;5;4;3;3;1	2;2;2;1;1;1	C-terminal-binding protein 1	CTBP1	6	5	10.5	46.404	429	429;440;186;171;202;145	0	11.756	4829600	4475900	4280100	3969300	3744800	4402000	4638500	4443500	4365500	4068000	3822600	4247600	22	22	22	22	22	22	801630	752060	733340	553650	389290	798390	663670	605620	757160	640280	498860	500360	891740	878830	655500	689260	743030
Q5SQP8;P56545;P56545-3;P56545-2;A0A087WYL1;H0Y9M9;H0Y8U5;H0Y8W7	Q5SQP8;P56545;P56545-3;P56545-2;A0A087WYL1	4;4;4;4;2;1;1;1	1;1;1;1;0;0;0;0	1;1;1;1;0;0;0;0	C-terminal-binding protein 2	CTBP2	8	4	7	56.101	513	513;445;513;985;117;145;184;287	0.00046318	2.1371	352130	292140	267000	244580	232740	280630	337530	292020	273050	250900	237710	270620	3	3	3	3	3	3	105370	94252	88787	77255	56231	97467	0	0	0	0	0	0	103320	112440	89449	78810	80414
Q01459	Q01459	4	4	4	Di-N-acetylchitobiase	CTBS	1	4	12.2	43.759	385	385	0	8.3518	2193700	1935400	1831000	1618900	1606500	1889100	2105000	1927300	1867500	1665600	1636700	1822800	11	11	11	11	11	11	929070	788110	795180	653680	548580	838890	0	0	0	0	0	0	463870	454710	358330	349580	407250
A0A0J9YWJ4;K7EJD2;A0A0J9YWB6;A0A0A0MR03;Q9Y5B0-4;Q9Y5B0	A0A0J9YWJ4;K7EJD2;A0A0J9YWB6;A0A0A0MR03;Q9Y5B0-4;Q9Y5B0	1;1;1;1;1;1	1;1;1;1;1;1	1;1;1;1;1;1	RNA polymerase II subunit A C-terminal domain phosphatase	CTDP1	6	1	1.2	80.498	737	737;799;805;842;867;961	0.00049068	2.6889	0	0	0	0	0	0	0	0	0	0	0	0	0	0	0	0	0	0	0	0	0	0	0	0	0	0	0	0	0	0	0	0	0	0	0
P35221;P35221-2;G3XAM7;P35221-3;E5RGY7;E5RIB1;E5RJ41;A0A0A0MRI5;P26232-4;P26232-6;E5RG03;A0A0A0MTJ6;E5RGD2;H0YBB8;E5RFM5;E5RJP7;E5RHV7;E5RGY6;E5RFG3;E5RFM3;E5RJL0;E5RFK9;E5RIE0;E5RJZ2;E5RIT8;A0A087WZL6;REV__H0YA25;E5RGU3;E5RHJ5;REV__Q9Y343-2;REV__Q9Y343;B9A010;REV__A8MXB7;REV__E7EW15;REV__Q9P2T0-2;REV__Q9P2T0;REV__Q9NR96-2;REV__Q9NR96-5;REV__Q9NR96;REV__Q9NR96-3;REV__Q9NR96-4;REV__H0Y858	P35221;P35221-2;G3XAM7;P35221-3	39;39;33;24;8;8;7;7;7;7;5;5;4;4;3;3;3;3;2;2;2;2;2;1;1;1;1;1;1;1;1;1;1;1;1;1;1;1;1;1;1;1	39;39;33;24;8;8;7;7;7;7;5;5;4;4;3;3;3;3;2;2;2;2;2;1;1;1;1;1;1;1;1;1;1;1;1;1;1;1;1;1;1;1	27;27;23;16;5;7;6;0;0;0;5;0;3;1;2;2;3;3;1;2;2;1;2;1;1;0;0;0;0;0;0;0;0;0;0;0;1;1;1;1;1;1	Catenin alpha-1	CTNNA1	42	39	51.9	100.07	906	906;930;841;536;136;215;161;569;537;584;156;476;128;129;110;119;123;139;91;94;101;105;117;37;55;64;68;71;75;159;169;190;202;257;355;379;975;1017;1032;1055;1056;1186	0	213.74	28699000	25328000	23838000	21564000	19989000	22978000	27539000	25219000	24327000	22117000	20404000	22184000	151	151	151	151	151	151	5418100	4887300	4888600	3518000	2727900	4739300	4583800	3702400	4053500	4065900	2955500	3128600	3942100	3973100	2929800	2759400	3014600
P26232-2;P26232-5;P26232;P26232-3;C9IZ88	P26232-2;P26232-5;P26232;P26232-3	12;12;12;10;1	1;1;1;1;1	1;1;1;1;1	Catenin alpha-2	CTNNA2	5	12	13.6	100.45	905	905;939;953;860;117	0.0017014	1.5149	0	0	0	0	0	0	0	0	0	0	0	0	0	0	0	0	0	0	0	0	0	0	0	0	0	0	0	0	0	0	0	0	0	0	0
B4DGU4;P35222;E7EMJ5	B4DGU4;P35222	16;16;1	12;12;1	12;12;1	Catenin beta-1	CTNNB1	3	16	21.3	84.765	774	774;781;149	0	36.222	7304400	6524600	6066300	5670300	5592500	5902900	7010600	6490700	6199000	5815000	5678600	5711500	46	46	46	46	46	46	1272700	1156400	1161500	833140	637890	1123700	787170	618920	694430	686290	479250	520370	1144200	1160700	875580	869240	970240
A0A087WUB9;Q8WYA6-3;Q8WYA6-2;Q8WYA6-4;Q8WYA6	A0A087WUB9;Q8WYA6-3;Q8WYA6-2;Q8WYA6-4;Q8WYA6	1;1;1;1;1	1;1;1;1;1	1;1;1;1;1	Beta-catenin-like protein 1	CTNNBL1	5	1	1.4	65.702	568	568;311;376;536;563	0.0051587	1.0343	145340	132030	94063	81822	130250	138470	139540	130900	97911	85681	130340	133960	1	1	1	1	1	1	0	0	0	0	0	0	0	0	0	0	0	0	0	0	0	0	0
C9JZR2;O60716-21;O60716-19;O60716-18;O60716-17;O60716-13;O60716-11;O60716-10;O60716-9;O60716-5;O60716-3;O60716-2;O60716;O60716-24;O60716-23;O60716-22;O60716-20;O60716-16;O60716-15;O60716-14;O60716-12;O60716-8;O60716-7;O60716-6;O60716-4;O60716-29;O60716-27;O60716-26;O60716-25;O60716-32;O60716-31;O60716-30;O60716-28;H0YC95;E9PKY0;E9PRE2;E9PKL1;D6R9A8;B4DRK2;E9PHB5;E7EPC8;A0A0D9SF60;Q99569-2;Q9UQB3-…	C9JZR2;O60716-21;O60716-19;O60716-18;O60716-17;O60716-13;O60716-11;O60716-10;O60716-9;O60716-5;O60716-3;O60716-2;O60716;O60716-24;O60716-23;O60716-22;O60716-20;O60716-16;O60716-15;O60716-14;O60716-12;O60716-8;O60716-7;O60716-6;O60716-4;O60716-29;O60716-27;O60716-26;O60716-25;O60716-32;O60716-31;O60716-30;O60716-28	24;24;24;24;24;24;24;24;24;24;24;24;24;23;23;23;23;23;23;23;23;23;23;23;23;22;22;22;22;21;21;21;21;3;3;2;1;1;1;1;1;1;1;1;1;1	24;24;24;24;24;24;24;24;24;24;24;24;24;23;23;23;23;23;23;23;23;23;23;23;23;22;22;22;22;21;21;21;21;3;3;2;1;1;1;1;1;1;1;1;1;1	24;24;24;24;24;24;24;24;24;24;24;24;24;23;23;23;23;23;23;23;23;23;23;23;23;22;22;22;22;21;21;21;21;3;3;2;1;1;1;1;1;1;1;1;1;1	Catenin delta-1	CTNND1	46	24	29	104.85	938	938;832;838;861;867;879;885;908;914;933;939;962;968;811;817;840;846;858;864;887;893;912;918;941;947;610;616;639;645;589;595;618;624;123;126;261;128;320;888;912;1134;1208;1149;1167;1192;1225	0	101.73	20182000	17562000	16350000	14600000	14108000	15464000	19361000	17501000	16694000	15000000	14354000	14948000	98	98	98	98	98	98	3909700	3512700	3530700	2467200	1932900	3399800	2658500	2132500	2148700	2190400	1584200	1745500	2840100	2756300	2078700	2005500	2195200
Q9NRF8	Q9NRF8	1	1	1	CTP synthase 2	CTPS2	1	1	2	65.677	586	586	0.0051485	1.0285	0	0	0	0	0	0	0	0	0	0	0	0	0	0	0	0	0	0	0	0	0	0	0	0	0	0	0	0	0	0	0	0	0	0	0
X6R5C5;X6R8A1;P10619-2;P10619;REV__Q96K17-3;REV__E9PL10;REV__Q96K17;REV__Q9BT17-2;REV__E7EVK2;REV__Q9BT17;REV__E9PI62	X6R5C5;X6R8A1;P10619-2;P10619	4;4;4;4;1;1;1;1;1;1;1	4;4;4;4;1;1;1;1;1;1;1	4;4;4;4;1;1;1;1;1;1;1	Carboxypeptidase;Lysosomal protective protein;Lysosomal protective protein 32 kDa chain;Lysosomal protective protein 20 kDa chain	CTSA	11	4	9.6	54.255	481	481;498;463;480;78;145;158;267;283;334;339	0	9.6459	4710800	3630700	4847200	2942800	3149900	3361200	4510200	3664200	4831800	3106800	3189700	3251200	17	17	17	17	17	17	1085600	984250	909720	688680	565230	870260	341170	256730	309210	286560	186170	202400	343270	365150	351170	229850	258050
P07858;E9PKQ7;E9PNL5;E9PHZ5;E9PLY3;E9PSG5;E9PQM1;E9PR54;E9PJ67;E9PCB3;R4GMQ5;E9PS78	P07858	9;4;4;4;4;4;4;2;2;2;1;1	9;4;4;4;4;4;4;2;2;2;1;1	9;4;4;4;4;4;4;2;2;2;1;1	Cathepsin B;Cathepsin B light chain;Cathepsin B heavy chain	CTSB	12	9	28.9	37.821	339	339;136;143;148;165;170;175;98;101;110;76;92	0	47.469	14616000	12932000	12495000	11125000	11405000	13018000	14026000	12878000	12729000	11452000	11593000	12570000	75	75	75	75	75	75	2930500	2542900	2603900	1970000	1828500	2792100	2500000	2433700	2411800	2295700	1818700	2199400	1379400	1559400	1274900	1093700	1142500
P53634;H0YCY8;P53634-2;P53634-3	P53634;H0YCY8	7;5;2;2	7;5;2;2	7;5;2;2	Dipeptidyl peptidase 1;Dipeptidyl peptidase 1 exclusion domain chain;Dipeptidyl peptidase 1 heavy chain;Dipeptidyl peptidase 1 light chain	CTSC	4	7	16.6	51.853	463	463;244;137;141	0	25.004	9721600	8054500	8535100	7781800	7174300	8359600	9318400	8063900	8650700	7977200	7328100	8068000	42	42	42	42	42	42	817980	736860	802800	514450	352120	881310	1762100	1312700	1841100	1708600	1307500	1130300	1255900	1102300	759170	871820	1049500
A0A1B0GW44;A0A1B0GVD5;A0A1B0GWE8;P07339;A0A1B0GVP3;A0A1B0GV23;A0A1B0GU92;A0A1B0GU03;C9JH19;H7C469;F8WD96;F8W787;H7C1V0;A0A1B0GVF1;A0A1B0GV01	A0A1B0GW44;A0A1B0GVD5;A0A1B0GWE8;P07339;A0A1B0GVP3;A0A1B0GV23;A0A1B0GU92;A0A1B0GU03;C9JH19;H7C469;F8WD96	17;17;17;17;15;15;15;15;12;11;10;7;5;1;1	17;17;17;17;15;15;15;15;12;11;10;7;5;1;1	17;17;17;17;15;15;15;15;12;11;10;7;5;1;1	Cathepsin D;Cathepsin D light chain;Cathepsin D heavy chain	CTSD	15	17	42.2	43.688	405	405;409;410;412;405;406;557;582;299;336;276;199;189;73;94	0	89.344	35805000	31547000	29485000	26983000	26786000	29473000	34357000	31412000	30111000	27709000	27227000	28486000	126	126	126	126	126	126	6928000	6056400	6271300	4529000	4119900	6390400	3932500	3371300	3639800	3676400	2616200	2943800	5611000	5920200	4208400	4328300	4520000
A0A087X0D5;P09668;E9PKT6	A0A087X0D5;P09668	7;7;3	7;7;3	7;7;3	Pro-cathepsin H;Cathepsin H mini chain;Cathepsin H;Cathepsin H heavy chain;Cathepsin H light chain	CTSH	3	7	30	36.269	323	323;335;134	0	38.154	11477000	10837000	10304000	9462100	8510900	9986700	11027000	10745000	10511000	9690100	8704300	9636700	29	29	29	29	29	29	2768500	2637500	2526200	1874500	1411000	2673000	1436400	1278100	1368500	1385600	1084700	1019900	1812700	1901600	1353600	1328300	1485200
P25774;P25774-2;U3KPS4;U3KQE7	P25774;P25774-2	3;2;1;1	3;2;1;1	3;2;1;1	Cathepsin S	CTSS	4	3	10	37.495	331	331;281;96;117	0	7.0372	601020	503500	503540	396360	360290	496750	576200	503390	510980	409620	370550	477620	5	5	5	5	5	5	362700	328170	299060	229340	195290	300420	0	0	0	0	0	0	64142	61479	61527	49480	54692
Q9UBR2	Q9UBR2	4	4	4	Cathepsin Z	CTSZ	1	4	10.6	33.868	303	303	0	12.848	2147200	2045100	1971000	1734200	1865200	1709700	2063300	2027000	2008000	1788100	1880000	1661000	14	14	14	14	14	14	649690	596720	666390	456990	360480	604220	176720	149760	190300	187690	145560	127370	303490	261050	191350	219280	261560
Q14247-3;Q14247;Q14247-2;H0YCD9;H0YEV2	Q14247-3;Q14247;Q14247-2	10;10;10;3;2	10;10;10;3;2	10;10;10;3;2	Src substrate cortactin	CTTN	5	10	19.1	57.466	513	513;550;634;265;128	0	22.167	5751200	5321600	5096100	4442400	4152500	4860200	5523400	5283600	5192400	4566400	4239800	4690200	40	40	40	40	40	40	1466000	1386600	1361500	930250	759360	1364600	912950	784790	861540	818750	590100	673020	379970	394150	278670	279370	313780
A0A0C4DGX4;Q13616	A0A0C4DGX4;Q13616	1;1	1;1	1;1	Cullin-1	CUL1	2	1	1.2	87.387	752	752;776	0	2.7039	188520	150200	113840	118530	188530	169740	180580	150320	118270	122980	187730	164990	2	2	2	2	2	2	0	0	0	0	0	0	0	0	0	0	0	0	0	0	0	0	0
Q5T2B7;Q5T2B5;A0A0A0MTN0;Q13617;Q13617-2	Q5T2B7;Q5T2B5;A0A0A0MTN0;Q13617;Q13617-2	1;1;1;1;1	1;1;1;1;1	1;1;1;1;1	Cullin-2	CUL2	5	1	8.9	10.639	90	90;706;758;745;764	0.0017219	1.6026	0	0	0	0	0	0	0	0	0	0	0	0	0	0	0	0	0	0	0	0	0	0	0	0	0	0	0	0	0	0	0	0	0	0	0
Q13618-3;Q13618-2;Q13618;A0A087WTG3;H7C399	Q13618-3;Q13618-2;Q13618;A0A087WTG3	4;4;4;3;1	4;4;4;3;1	4;4;4;3;1	Cullin-3	CUL3	5	4	6	81.092	702	702;744;768;342;111	0	11.354	2000500	1637500	1645200	1447500	1512900	1646500	1917200	1639900	1671800	1491600	1534300	1591800	11	11	11	11	11	11	230270	206990	216350	179050	142360	227170	101820	67799	82622	85825	58959	75294	333690	324580	270440	242570	279410
Q13619;A0A0A0MR50;K4DI93;Q13619-2;Q13620-3;Q13620-1;Q13620;A0A087WWN2;A6NE76	Q13619;A0A0A0MR50;K4DI93;Q13619-2;Q13620-3;Q13620-1;Q13620	4;3;3;3;3;3;3;1;1	4;3;3;3;3;3;3;1;1	4;3;3;3;3;3;3;1;1	Cullin-4A;Cullin-4B	CUL4A;CUL4B	9	4	4.9	87.679	759	759;667;900;659;717;895;913;174;234	0	7.557	1059800	882800	797760	649300	713920	868390	1016000	882090	815130	673200	725470	837250	8	8	8	8	8	8	144310	124460	130200	90571	64945	135230	0	0	0	0	0	0	176040	165340	129980	108500	124020
Q93034	Q93034	4	4	4	Cullin-5	CUL5	1	4	4.6	90.954	780	780	0	4.7458	0	0	0	0	0	0	0	0	0	0	0	0	0	0	0	0	0	0	0	0	0	0	0	0	0	0	0	0	0	0	0	0	0	0	0
C9IZG4;O60888-3;O60888;O60888-2;C9IZQ5	C9IZG4;O60888-3;O60888;O60888-2;C9IZQ5	2;2;2;2;1	2;2;2;2;1	2;2;2;2;1	Protein CutA	CUTA	5	2	23.7	14.401	135	135;156;179;198;155	0	16.35	2919000	2499800	2272000	2123700	2284700	2287200	2799500	2493200	2325300	2183200	2308700	2216200	21	21	21	21	21	21	498430	428320	406720	392100	387180	388020	336310	297220	309740	307970	223810	253390	529060	568780	498290	393780	440320
Q9P013	Q9P013	2	2	2	Spliceosome-associated protein CWC15 homolog	CWC15	1	2	15.3	26.624	229	229	0.0016835	1.4383	146190	119740	101480	133360	85895	85530	140110	119710	104950	133430	88855	82889	2	2	2	2	2	2	0	0	0	0	0	0	0	0	0	0	0	0	0	0	0	0	0
P02778	P02778	1	1	1	C-X-C motif chemokine 10;CXCL10(1-73)	CXCL10	1	1	7.1	10.881	98	98	1	-2	0	0	0	0	0	0	0	0	0	0	0	0	0	0	0	0	0	0	0	0	0	0	0	0	0	0	0	0	0	0	0	0	0	0	0
Q6UXB2	Q6UXB2	6	6	6	VEGF coregulated chemokine 1	CXCL17	1	6	37	13.819	119	119	0	8.5707	10455000	10035000	7750100	6501400	8234100	6899500	10048000	9921700	8010500	6755600	8235200	6722200	26	26	26	26	26	26	1638000	1563800	1335800	1157000	1305200	1023400	1948000	2377300	1660100	1770500	1772400	1570700	673280	966100	1067600	533280	611740
D6RF92;P80162;P42830	D6RF92;P80162;P42830	1;1;1	1;1;1	1;1;1	C-X-C motif chemokine;C-X-C motif chemokine 6;Small-inducible cytokine B6, N-processed variant 1;Small-inducible cytokine B6, N-processed variant 2;Small-inducible cytokine B6, N-processed variant 3;C-X-C motif chemokine 5;ENA-78(8-78);ENA-78(9-78)	CXCL6;CXCL5	3	1	7.1	11.901	113	113;114;114	0.0016764	1.4147	395490	300350	268200	251310	272860	509360	378560	302080	274810	258840	282750	487100	1	1	1	1	1	1	0	0	0	0	0	0	0	0	0	0	0	0	0	0	0	0	0
P00167-2;P00167;P00167-3;J3KNC7	P00167-2;P00167;P00167-3	6;6;5;1	6;6;5;1	6;6;5;1	Cytochrome b5	CYB5A	4	6	76.5	11.268	98	98;134;124;60	0	28.903	5473500	4710200	4417400	4137600	3948400	4287100	5249900	4697700	4511600	4239100	4018000	4144900	28	28	28	28	28	28	827060	757880	736790	509070	359660	770730	1164400	873880	1141400	1060500	823530	755310	652620	654210	426700	509660	579880
D6RFH4;H3BUX2;J3KNF8;O43169;J3QR91	D6RFH4;H3BUX2;J3KNF8;O43169;J3QR91	2;2;2;2;1	2;2;2;2;1	2;2;2;2;1	Cytochrome b5 type B	CYB5B	5	2	16	14.846	131	131;140;150;146;64	0	3.4258	375560	240460	222850	204360	215660	242370	358610	245320	227720	210220	218870	234130	7	7	7	7	7	7	43704	36975	31912	26676	23966	35237	63636	28316	35163	38673	26881	27726	63694	35522	25885	26715	28285
I3NI34;Q6P9G0-2;Q6P9G0	I3NI34;Q6P9G0-2;Q6P9G0	1;1;1	1;1;1	1;1;1	Cytochrome b5 domain-containing protein 1	CYB5D1	3	1	13	11.843	100	100;157;228	0	2.8103	0	0	0	0	0	0	0	0	0	0	0	0	0	0	0	0	0	0	0	0	0	0	0	0	0	0	0	0	0	0	0	0	0	0	0
Q9UHQ9;H7C0R7	Q9UHQ9;H7C0R7	10;6	10;6	10;6	NADH-cytochrome b5 reductase 1	CYB5R1	2	10	53.8	34.094	305	305;226	0	61.388	9351700	7710100	7289100	6619400	7239900	7675500	8963100	7712700	7438300	6819300	7324300	7425700	41	41	41	41	41	41	1467200	1210900	1249000	945500	812610	1342900	919240	697810	720880	742890	597220	660620	778410	814670	613480	624580	693220
Q6BCY4	Q6BCY4	1	1	1	NADH-cytochrome b5 reductase 2	CYB5R2	1	1	8.3	31.458	276	276	0	5.2169	0	0	0	0	0	0	0	0	0	0	0	0	0	0	0	0	0	0	0	0	0	0	0	0	0	0	0	0	0	0	0	0	0	0	0
P00387-2;P00387;P00387-3;B1AHF3	P00387-2;P00387;P00387-3;B1AHF3	7;7;7;4	7;7;7;4	7;7;7;4	NADH-cytochrome b5 reductase 3;NADH-cytochrome b5 reductase 3 membrane-bound form;NADH-cytochrome b5 reductase 3 soluble form	CYB5R3	4	7	27	31.628	278	278;301;334;147	0	62.623	6560400	5980800	5505500	5356600	5325700	5533100	6298900	5941400	5633100	5483600	5403200	5355900	26	26	26	26	26	26	1207000	1073600	1033800	843580	790820	1095300	1082900	978570	1033500	1063600	807750	834350	324150	454720	370210	294990	276650
P08574	P08574	4	4	4	Cytochrome c1, heme protein, mitochondrial	CYC1	1	4	16	35.422	325	325	0	9.555	2750400	2253700	2423000	2195800	2141400	2678100	2635900	2258500	2453700	2255400	2187900	2580400	11	11	11	11	11	11	313130	259010	298710	214660	204330	338030	214490	193130	193170	213970	162950	198880	259270	273970	235640	230020	241340
C9JFR7;P99999;CON__P62894	C9JFR7;P99999	6;6;2	6;6;2	6;6;2	Cytochrome c	CYCS	3	6	57.4	11.333	101	101;105;105	0	46.281	13045000	11067000	11590000	10128000	9586900	11143000	12509000	11060000	11748000	10413000	9781100	10755000	37	37	37	37	37	37	3265600	2845200	2994900	2112300	2154100	3127500	1225300	1046800	1247300	1236100	835380	970990	2208600	2473100	2213100	1983200	1940100
Q7L576;A0A0G2JR96;A0A0G2JQT1;H7C229;Q7L576-3;Q7L576-2;Q96F07-2;Q96F07;A0A0G2JRX2;A0A087WU52;A0A0G2JRV9;A0A087WWL1;A0A087WVE1;A0A087WTQ3;A0A087WWZ1;E7EVJ5;E7EW33;A0A087WV63;A0A0G2JRF5;A0A087WWY5;H0YL50;A0A0G2JQH3;A0A087WVZ5	Q7L576;A0A0G2JR96;A0A0G2JQT1	10;6;6;4;4;4;4;4;3;3;3;3;3;3;3;3;2;1;1;1;1;1;1	10;6;6;4;4;4;4;4;3;3;3;3;3;3;3;3;2;1;1;1;1;1;1	10;6;6;4;4;4;4;4;3;3;3;3;3;3;3;3;2;1;1;1;1;1;1	Cytoplasmic FMR1-interacting protein 1	CYFIP1	23	10	9.2	145.18	1253	1253;862;862;1117;447;822;1253;1278;151;151;161;161;188;222;295;1227;1057;71;77;77;176;185;185	0	20.142	3545400	2857600	2708500	2424000	2445700	2785300	3396800	2863200	2762700	2493400	2487300	2689600	21	21	21	21	21	21	558090	526430	492740	382240	287480	490960	722270	569770	608420	615150	441160	492810	128350	146790	119420	101590	111060
Q96SQ9;Q96SQ9-2;M0R057;M0R2G8	Q96SQ9;Q96SQ9-2;M0R057	4;4;2;1	4;4;2;1	4;4;2;1	Cytochrome P450 2S1	CYP2S1	4	4	9.1	55.816	504	504;564;187;165	0	9.4976	1827200	1676700	1511100	1312500	1326200	1450000	1754600	1664600	1545600	1352100	1346800	1401700	6	6	6	6	6	6	340050	314120	313220	236690	189600	301280	0	0	0	0	0	0	418830	449870	366570	300720	334470
Q8IZB0;P13584;P13584-2;Q8WWV1	Q8IZB0;P13584;P13584-2	4;4;4;1	4;4;4;1	4;4;4;1	Cytochrome P450 4B1	CYP4B1	4	4	8.9	57.241	497	497;511;512;295	0	4.5185	428550	404580	386590	305080	235490	326820	411730	401190	393360	313990	244040	314190	2	2	2	2	2	2	321920	292000	289780	180720	134790	258960	0	0	0	0	0	0	0	0	0	0	0
Q8N118-3;Q8N118-2;Q8N118	Q8N118-3;Q8N118-2;Q8N118	3;3;3	3;3;3	3;3;3	Cytochrome P450 4X1	CYP4X1	3	3	5.9	50.943	444	444;508;509	0.0017414	1.6859	375940	363320	285780	235390	262590	203910	361350	359120	294870	243780	263230	199190	2	2	2	2	2	2	0	0	0	0	0	0	0	0	0	0	0	0	375940	363320	285780	235390	262590
F5H895;A0A0B4J239;F5GXX5;P61803	F5H895;A0A0B4J239;F5GXX5;P61803	2;2;2;2	2;2;2;2	2;2;2;2	Dolichyl-diphosphooligosaccharide--protein glycosyltransferase subunit DAD1	DAD1	4	2	33.8	7.2883	65	65;78;85;113	0	8.5736	896840	745230	698940	648080	636530	698670	859690	745010	713750	664860	647240	675320	5	5	5	5	5	5	169420	155990	160140	105130	87343	161100	0	0	0	0	0	0	286960	271050	195380	216700	233110
Q3LXA3;H0YCY6;Q3LXA3-2;I3L252;E9PJG8;E9PQR1	Q3LXA3;H0YCY6;Q3LXA3-2	20;16;16;8;6;2	20;16;16;8;6;2	20;16;16;8;6;2	Bifunctional ATP-dependent dihydroxyacetone kinase/FAD-AMP lyase (cyclizing);ATP-dependent dihydroxyacetone kinase;FAD-AMP lyase (cyclizing)	DAK;TKFC	6	20	48.5	58.946	575	575;533;534;219;162;57	0	143.96	20129000	16563000	15937000	13338000	14149000	14935000	19292000	16574000	16225000	13788000	14328000	14451000	85	85	85	85	85	85	3157600	2720500	2644500	2031300	1716100	2498200	2232900	1676100	1823500	1854500	1222500	1413100	2690400	2735100	2390900	1758100	1928000
P51397	P51397	1	1	1	Death-associated protein 1	DAP	1	1	7.8	11.164	102	102	0.0013187	1.7312	796010	657240	575050	476440	600480	702970	762960	656910	589040	495710	606670	678370	3	3	3	3	3	3	134200	109500	116940	89205	81892	108620	0	0	0	0	0	0	0	0	0	0	0
V9GYF7;V9GZ61;V9GYW1;V9GYA7;P51398-2;P51398-3;P51398	V9GYF7;V9GZ61;V9GYW1;V9GYA7;P51398-2;P51398-3;P51398	1;1;1;1;1;1;1	1;1;1;1;1;1;1	1;1;1;1;1;1;1	28S ribosomal protein S29, mitochondrial	DAP3	7	1	33.3	5.3239	45	45;106;140;210;357;364;398	0	2.8763	253010	227140	210060	173680	161660	224340	242860	225880	214330	179100	166150	215670	1	1	1	1	1	1	253010	227140	210060	173680	161660	224340	0	0	0	0	0	0	0	0	0	0	0
P14868-2;P14868;H7BZ35;C9J7S3;C9JLC1;C9JQM9;H7C278	P14868-2;P14868;H7BZ35	16;16;8;6;6;3;2	16;16;8;6;6;3;2	16;16;8;6;6;3;2	Aspartate--tRNA ligase, cytoplasmic	DARS	7	16	39.2	45.771	401	401;501;188;175;182;135;179	0	38.719	9340200	8624200	7806400	7375300	6495400	7443900	8969900	8559100	7991500	7537800	6643700	7187200	54	54	54	54	54	54	2252800	2112700	2054600	1485400	1092400	2021600	1964300	1567000	1692400	1786400	1213500	1337000	1002200	1005700	722280	724700	781050
Q6PI48	Q6PI48	3	3	3	Aspartate--tRNA ligase, mitochondrial	DARS2	1	3	3.9	73.562	645	645	0.00046232	2.1266	883430	614230	640340	544130	724950	746900	844510	623010	649150	566310	728160	723150	2	2	2	2	2	2	0	0	0	0	0	0	0	0	0	0	0	0	0	0	0	0	0
K7EQ55;K7EK33;Q96EP5-2;Q96EP5;K7EQ02	K7EQ55;K7EK33;Q96EP5-2;Q96EP5;K7EQ02	6;6;6;6;5	6;6;6;6;5	6;6;6;6;5	DAZ-associated protein 1	DAZAP1	5	6	22.2	43.312	406	406;406;378;407;327	0	18.336	7962500	7290700	6717200	6245500	5830000	6392900	7645700	7240700	6867300	6397400	5939900	6179300	37	37	37	37	37	37	1703000	1500700	1548800	1198100	981930	1567900	990490	834100	829650	900130	603170	732640	1416300	1511500	1208300	1072300	1173900
B8ZWD1;A0A0A0MTI5;P07108;P07108-3;P07108-2;P07108-4;P07108-5;P07108-6	B8ZWD1;A0A0A0MTI5;P07108;P07108-3;P07108-2;P07108-4;P07108-5	7;7;7;7;7;7;7;2	7;7;7;7;7;7;7;2	7;7;7;7;7;7;7;2	Acyl-CoA-binding protein	DBI	8	7	68	11.15	97	97;143;87;88;104;129;148;123	0	26.622	20764000	18564000	17032000	15560000	14151000	15799000	19929000	18464000	17412000	15942000	14442000	15264000	53	53	53	53	53	53	3569400	2998200	3326900	2066500	1681100	2948600	3148000	2750600	2800600	2819800	1997200	2250200	3739300	3133900	2048800	2500000	2646200
Q9UJU6;B4DDD6;Q9UJU6-2;Q9UJU6-3;H0Y5J4;Q9UJU6-5;Q9UJU6-6;Q9UJU6-4;F8WBG8;F8WC20;F8WBB2;F8WFE1	Q9UJU6;B4DDD6;Q9UJU6-2;Q9UJU6-3;H0Y5J4;Q9UJU6-5;Q9UJU6-6;Q9UJU6-4	7;6;6;6;5;5;5;4;2;1;1;1	7;6;6;6;5;5;5;4;2;1;1;1	7;6;6;6;5;5;5;4;2;1;1;1	Drebrin-like protein	DBNL	12	7	18.8	48.207	430	430;406;431;439;359;327;382;336;128;50;62;87	0	6.1862	1862100	1805300	1550700	1538400	1482000	1378800	1789900	1785400	1594300	1571700	1500600	1338900	8	8	8	8	8	8	217620	197320	183010	153400	133100	180430	0	0	0	0	0	0	211750	214710	182640	175480	174860
P11182;Q5VVL7	P11182;Q5VVL7	5;3	5;3	5;3	Lipoamide acyltransferase component of branched-chain alpha-keto acid dehydrogenase complex, mitochondrial	DBT	2	5	14.1	53.486	482	482;320	0	9.8928	1376900	1184800	1184600	1039600	987410	1240100	1320600	1182400	1204000	1068900	1010100	1194700	7	7	7	7	7	7	340510	310810	312050	219990	188900	359080	151370	134760	131350	145280	112790	130760	250670	250020	192290	194090	223610
A2VCK2	A2VCK2	4	4	4	Doublecortin domain-containing protein 2B	DCDC2B	1	4	11.2	37.664	349	349	0	4.5849	476220	394180	408870	385920	389390	374710	456460	394580	415160	395770	393940	363490	4	4	4	4	4	4	0	0	0	0	0	0	149430	146770	145610	147240	128610	100790	0	0	0	0	0
Q96DC0;P42126;H3BS70;P42126-2	Q96DC0;P42126;H3BS70;P42126-2	7;7;6;6	7;7;6;6	7;7;6;6	Enoyl-CoA delta isomerase 1, mitochondrial	DCI;ECI1	4	7	36.6	26.982	243	243;302;224;285	0	24.15	5359700	4988800	4700500	4492300	4151700	4526600	5148000	4950600	4800800	4594000	4230900	4376000	28	28	28	28	28	28	1025900	920370	935340	636370	568440	971100	1087400	905610	960400	981560	729980	764130	435190	452600	415330	340530	388270
Q96C86	Q96C86	7	7	7	m7GpppX diphosphatase	DCPS	1	7	24.6	38.608	337	337	0	15.838	3774800	3388700	3352100	2735700	3055200	3125200	3623300	3372100	3406100	2836300	3085200	3026400	20	20	20	20	20	20	301150	265340	258340	194100	150860	286070	147750	113680	138710	138790	98330	115010	1004100	1175900	1247100	719760	759470
E7EX90;Q14203-5;Q14203-2;Q14203-3;Q14203-4;Q14203-6;Q14203;Q6AWB1;E7EWF7	E7EX90;Q14203-5;Q14203-2;Q14203-3;Q14203-4;Q14203-6;Q14203;Q6AWB1	12;12;12;12;12;12;12;7;4	12;12;12;12;12;12;12;7;4	12;12;12;12;12;12;12;7;4	Dynactin subunit 1	DCTN1;DKFZp686E0752	9	12	12	139.09	1256	1256;1139;1144;1236;1253;1271;1278;890;191	0	36.046	1346100	1200500	1186100	1168600	966030	1074400	1291900	1195100	1208400	1189900	989870	1038100	16	16	16	16	16	16	269620	245750	253550	187620	203130	260250	648030	508340	542590	565800	390190	434430	18258	15751	11159	10750	11974
Q13561;Q13561-3;Q13561-2;H0YI98;F8W1I6;F8VW18;F8VX93;H0YHL1;F8VRV7	Q13561;Q13561-3;Q13561-2;H0YI98;F8W1I6;F8VW18	14;14;14;11;11;7;4;2;1	14;14;14;11;11;7;4;2;1	14;14;14;11;11;7;4;2;1	Dynactin subunit 2	DCTN2	9	14	42.1	44.23	401	401;403;406;268;315;278;135;128;152	0	40.544	16163000	13915000	12388000	11200000	11693000	12329000	15503000	13871000	12689000	11525000	11847000	11930000	51	51	51	51	51	51	1867800	1626300	1644400	1187500	912100	1679000	1105800	885310	886410	948620	628160	739200	2923300	3039300	2336600	2045500	2150100
X6RA56;X6RCK5;A0A0A0MRV8;X6RLR1;O75935-3;O75935-2;O75935	X6RA56;X6RCK5;A0A0A0MRV8;X6RLR1;O75935-3;O75935-2;O75935	2;2;2;2;2;2;2	2;2;2;2;2;2;2	2;2;2;2;2;2;2	Dynactin subunit 3	DCTN3	7	2	14.1	16.091	142	142;151;160;176;158;176;186	0	4.7273	127400	106340	71478	80851	125120	115600	122130	105990	75087	83496	124760	112280	1	1	1	1	1	1	0	0	0	0	0	0	0	0	0	0	0	0	0	0	0	0	0
E5RK21;E5RGG1;H9KVE0;Q9UJW0-2;Q9UJW0;Q9UJW0-3	E5RK21;E5RGG1;H9KVE0;Q9UJW0-2;Q9UJW0;Q9UJW0-3	1;1;1;1;1;1	1;1;1;1;1;1	1;1;1;1;1;1	Dynactin subunit 4	DCTN4	6	1	12.1	10.546	91	91;114;134;403;460;467	0.00047348	2.3203	216610	143060	148690	108690	143030	159950	206920	145720	150450	114090	144090	154530	1	1	1	1	1	1	0	0	0	0	0	0	0	0	0	0	0	0	0	0	0	0	0
Q9H773	Q9H773	1	1	1	dCTP pyrophosphatase 1	DCTPP1	1	1	7.6	18.681	170	170	0.0039984	1.0929	0	0	0	0	0	0	0	0	0	0	0	0	0	0	0	0	0	0	0	0	0	0	0	0	0	0	0	0	0	0	0	0	0	0	0
C9JVE2;Q96GG9	C9JVE2;Q96GG9	1;1	1;1	1;1	DCN1-like protein;DCN1-like protein 1	DCUN1D1	2	1	5.3	28.305	244	244;259	0.00088731	1.8151	394580	446560	383370	267360	283890	271360	380530	437860	392280	279400	286610	263290	1	1	1	1	1	1	0	0	0	0	0	0	0	0	0	0	0	0	394580	446560	383370	267360	283890
J3KS22;J3QS36;Q7Z4W1;J3KRZ4;J3QS45;J3KSZ5;J3QL34	J3KS22;J3QS36;Q7Z4W1;J3KRZ4;J3QS45;J3KSZ5;J3QL34	6;6;6;5;4;4;4	6;6;6;5;4;4;4	6;6;6;5;4;4;4	L-xylulose reductase	DCXR	7	6	29.1	23.803	223	223;225;244;141;100;143;176	0	25.518	2671300	2334600	2256000	1998700	1931600	2204300	2562900	2326700	2297900	2054500	1967800	2128500	12	12	12	12	12	12	729600	652840	652330	448160	359030	644210	0	0	0	0	0	0	470430	455170	385590	362330	381030
O94760;B4DYP1;O94760-2	O94760;B4DYP1;O94760-2	9;7;7	9;7;7	8;6;6	N(G),N(G)-dimethylarginine dimethylaminohydrolase 1	DDAH1	3	9	43.2	31.121	285	285;185;182	0	36.505	8409500	7616600	6749800	6018400	6393800	6806500	8073300	7566900	6914300	6200500	6475900	6584200	33	33	33	33	33	33	1320400	1104000	1100600	781080	634410	1178100	1003100	906130	832220	879490	628260	757150	1943800	1987500	1525800	1492200	1609600
H0Y7N1;A0A140T971;Q5SSV3;Q5SRR8;O95865	H0Y7N1;A0A140T971;Q5SSV3;Q5SRR8;O95865	2;2;2;2;2	1;1;1;1;1	1;1;1;1;1	N(G),N(G)-dimethylarginine dimethylaminohydrolase 2	DDAH2	5	2	10.6	19.962	188	188;225;226;236;285	0	2.7386	14825	16976	13040	14231	17263	12768	14301	16619	13540	14574	17238	12496	1	1	1	1	1	1	0	0	0	0	0	0	0	0	0	0	0	0	14825	16976	13040	14231	17263
Q16531;F5GY55;Q16531-2;F5GYG8;F5GWI0;F5GZY8;F5H2L3	Q16531;F5GY55	19;16;9;1;1;1;1	19;16;9;1;1;1;1	19;16;9;1;1;1;1	DNA damage-binding protein 1	DDB1	7	19	18.2	126.97	1140	1140;1092;451;109;139;146;165	0	36.295	8018300	7118300	6746200	6610700	6117700	6967200	7695000	7085500	6890400	6752900	6243000	6728000	51	51	51	51	51	51	1136400	934620	969860	681450	547920	1108100	1483200	1065900	1281800	1242400	938650	1053200	1307500	1229000	890600	929350	1064400
Q5TDH0;Q5TDH0-3;Q5TDH0-2;H0YII4;H0YI90	Q5TDH0;Q5TDH0-3;Q5TDH0-2	7;6;4;1;1	7;6;4;1;1	7;6;4;1;1	Protein DDI1 homolog 2	DDI2	5	7	24.8	44.522	399	399;419;211;99;103	0	10.956	3674100	3104100	2969400	2594000	2630300	3083300	3522900	3100200	3026000	2672200	2677200	2975300	19	19	19	19	19	19	846780	793270	745590	558370	507850	772270	484890	419260	416800	428480	339120	385700	385860	343260	271360	259580	286610
A0A0C4DGS1;P39656-3;P39656;P39656-2;U3KQ84	A0A0C4DGS1;P39656-3;P39656;P39656-2;U3KQ84	9;9;9;7;6	9;9;9;7;6	9;9;9;7;6	Dolichyl-diphosphooligosaccharide--protein glycosyltransferase 48 kDa subunit	DDOST	5	9	20.3	48.799	439	439;438;456;419;154	0	29.251	15260000	13202000	11639000	10871000	10891000	11540000	14638000	13154000	11935000	11154000	11053000	11165000	57	57	57	57	57	57	2393900	2125400	2030500	1500000	1174700	2020700	2125500	1731600	1855800	1891900	1376700	1524700	3353800	3345300	2434300	2432200	2606800
Q96HY6;A0A0A0MRX2;Q96HY6-2	Q96HY6;A0A0A0MRX2;Q96HY6-2	6;4;4	6;4;4	6;4;4	DDRGK domain-containing protein 1	DDRGK1	3	6	25.8	35.61	314	314;298;313	0	29.72	1334900	1110200	1038600	875570	956490	1014200	1279600	1109700	1059400	905550	967690	981220	15	15	15	15	15	15	42417	42096	33660	22685	26070	39339	121480	119440	105950	102530	75615	86012	453960	432140	392430	314760	336670
P30046;J3KQ18;B5MC82;P30046-2;A6NHG4	P30046;J3KQ18;B5MC82;P30046-2;A6NHG4	7;6;5;5;5	7;6;5;5;5	5;4;5;5;5	D-dopachrome decarboxylase;D-dopachrome decarboxylase-like protein	DDT;DDTL	5	7	47.5	12.712	118	118;132;166;107;134	0	38.23	11604000	10424000	9245700	8527400	8133700	9042300	11138000	10362000	9474500	8743700	8283500	8737200	38	38	38	38	38	38	2526200	2329200	2110200	1786800	1240900	2080500	1406600	1176500	1211100	1202100	893480	970080	1813000	2085800	1556900	1391300	1380000
Q92499;F1T0B3;A0A087X2G1;Q92499-3;Q92499-2	Q92499;F1T0B3;A0A087X2G1;Q92499-3;Q92499-2	16;15;15;14;12	16;15;15;14;12	16;15;15;14;12	ATP-dependent RNA helicase DDX1	DDX1	5	16	26.2	82.431	740	740;659;659;612;622	0	50.907	14054000	12003000	11523000	10128000	10352000	12317000	13478000	11980000	11741000	10433000	10538000	11881000	66	66	66	66	66	66	2427900	2095800	2146400	1575200	1377300	2459200	1576500	1298300	1295200	1353000	996880	1291900	2445700	2520800	1955500	1779200	1969200
A0A1X7SBZ2;A0A1W2PQ51;Q92841;Q92841-1;Q92841-3;Q92841-2;A0A0U1RQJ0	A0A1X7SBZ2;A0A1W2PQ51;Q92841;Q92841-1;Q92841-3;Q92841-2	26;26;26;25;25;24;3	26;26;26;25;25;24;3	17;17;17;16;16;16;2	Probable ATP-dependent RNA helicase DDX17	DDX17	7	26	35.8	80.253	729	729;731;729;650;652;652;56	0	80.638	27778000	24853000	22781000	21119000	20190000	22483000	26661000	24718000	23297000	21650000	20561000	21724000	111	111	111	111	111	111	4562100	4148900	4048900	3081700	2562600	4264700	5524000	4645600	4741500	4805900	3420000	4030700	3498200	3579100	2709900	2517400	2768800
H7C452;Q9NVP1	H7C452;Q9NVP1	1;1	1;1	1;1	ATP-dependent RNA helicase DDX18	DDX18	2	1	7.5	24.563	214	214;670	0	8.4605	122550	107800	106510	98145	94778	99846	117590	107410	108410	100660	96310	96613	2	2	2	2	2	2	0	0	0	0	0	0	0	0	0	0	0	0	0	0	0	0	0
H3BTB3;H3BMQ5;H3BN59;I3L0H8;F6QDS0;H3BQK0;Q9UMR2-2;Q9UMR2-4;Q9NUU7;Q9UMR2	H3BTB3;H3BMQ5;H3BN59;I3L0H8;F6QDS0;H3BQK0;Q9UMR2-2;Q9UMR2-4;Q9NUU7;Q9UMR2	2;2;2;2;2;2;2;2;2;2	2;2;2;2;2;2;2;2;2;2	2;2;2;2;2;2;2;2;2;2	ATP-dependent RNA helicase DDX19B;ATP-dependent RNA helicase DDX19A	DDX19A;DDX19B	10	2	17.8	14.479	129	129;233;261;447;479;484;448;453;478;479	0.0017256	1.625	1083700	926490	866560	841710	924550	1015100	1039300	924410	885820	864410	936250	981180	5	5	5	5	5	5	0	0	0	0	0	0	174650	146550	152340	168070	134240	153370	299470	312760	249080	263200	267470
F8VVA2;Q9BUQ8	F8VVA2;Q9BUQ8	1;1	1;1	1;1	Probable ATP-dependent RNA helicase DDX23	DDX23	2	1	6.6	21.823	182	182;820	0.00047148	2.2804	514660	509080	481970	460620	359120	446740	494920	503350	492040	469190	370420	430500	3	3	3	3	3	3	223940	200690	185120	140860	124000	201930	102560	90313	87703	96397	58381	72041	0	0	0	0	0
Q13838;Q13838-2;Q5STU3;A0A0G2JJZ9;A0A140T9X3;F6WLT2;O00148;A0A140T9X9;A0A140T996;F6S4E6;A0A0A0MT12;F6TRA5;F6UJC5;A0A140TA18;A0A140T9L4;A0A140T973;A0A140T9K1;H0Y400;O00148-2;F6R6M7;K7EQN7;O00148-3;H0YCC6;F6QYI9;A0A0G2JJL7;A0A140T9K2;A0A0G2JHN7;A0A140T9N3;F6U6E2;K7EN69;F6S2B7;K7EPJ3;K7ENP6;A0A0D9SEM9;K7EL56;K7EIL8;F6SXL5	Q13838;Q13838-2;Q5STU3;A0A0G2JJZ9;A0A140T9X3;F6WLT2;O00148;A0A140T9X9;A0A140T996;F6S4E6;A0A0A0MT12;F6TRA5;F6UJC5;A0A140TA18	13;13;12;11;10;9;8;7;7;7;7;7;7;7;5;5;5;5;5;4;4;4;3;3;3;2;2;2;2;2;2;2;1;1;1;1;1	13;13;12;11;10;9;8;7;7;7;7;7;7;7;5;5;5;5;5;4;4;4;3;3;3;2;2;2;2;2;2;2;1;1;1;1;1	12;12;11;11;10;8;8;7;7;6;6;6;7;7;5;5;5;5;5;3;4;4;3;3;3;2;1;2;1;2;1;2;1;1;1;1;1	Spliceosome RNA helicase DDX39B;ATP-dependent RNA helicase DDX39A	DDX39B;DDX39A	37	13	33.9	48.991	428	428;443;425;328;325;289;427;179;189;231;235;238;245;247;131;135;138;187;322;197;255;267;141;187;187;64;95;97;125;130;132;189;92;96;108;125;136	0	62.061	20347000	17598000	16920000	15143000	14121000	16789000	19518000	17549000	17242000	15544000	14427000	16196000	69	69	69	69	69	69	4438900	3886600	3884500	2709800	2223000	4056300	3488200	2774100	3172600	3085600	2239400	2290100	2916100	2842000	2091600	2070600	2383800
A0A0D9SFB3;A0A0D9SG12;A0A0D9SF53;O00571;O00571-2;A0A0J9YVQ7;B4DLA0;A0A0J9YYH6;A0A087WX09;A0A087WVZ1	A0A0D9SFB3;A0A0D9SG12;A0A0D9SF53;O00571;O00571-2	13;13;13;13;12;4;3;3;2;2	13;13;13;13;12;4;3;3;2;2	6;6;6;6;5;1;3;2;2;0	ATP-dependent RNA helicase DDX3X	DDX3X	10	13	21.2	70.839	640	640;647;733;662;646;164;139;164;98;138	0	36.793	4936600	4247100	4046800	4080200	3708100	4607200	4734900	4236500	4133800	4161100	3798500	4439800	38	38	38	38	38	38	868200	767300	806750	638500	459690	823540	524430	433720	459840	492210	346960	397770	655300	664780	515190	503770	554250
O15523;O15523-2;C9J8G5;O15523-3;C9J081	O15523;O15523-2	9;8;4;4;3	2;1;2;2;1	2;1;2;2;1	ATP-dependent RNA helicase DDX3Y	DDX3Y	5	9	16.7	73.153	660	660;657;224;291;250	0.0081776	0.93937	98059	78177	81851	75154	63137	70530	93933	78472	83018	76827	64657	68142	2	2	2	2	2	2	0	0	0	0	0	0	78170	60866	64223	62942	47050	50599	0	0	0	0	0
Q86XP3;A0A0A0MSJ0;Q86XP3-2;J3QRI2;J3KTK9	Q86XP3;A0A0A0MSJ0;Q86XP3-2	4;3;3;1;1	4;3;3;1;1	4;3;3;1;1	ATP-dependent RNA helicase DDX42	DDX42	5	4	3.9	102.97	938	938;708;819;104;159	0	5.498	821100	684330	633860	625590	728280	715310	787130	683910	648560	643020	733500	693500	4	4	4	4	4	4	234940	216440	194610	209210	166920	208550	0	0	0	0	0	0	0	0	0	0	0
A0A0C4DG89;Q7L014;D6RJA6;H0Y9U3	A0A0C4DG89;Q7L014;D6RJA6	5;5;3;1	5;5;3;1	5;5;3;1	Probable ATP-dependent RNA helicase DDX46	DDX46	4	5	4.2	117.46	1032	1032;1031;471;70	0	5.5661	2759200	2033000	2022500	1712600	1884100	2201700	2639800	2051600	2055400	1771600	1911800	2124700	9	9	9	9	9	9	224660	182570	203190	123130	98677	212770	265250	207830	233860	238870	183560	189360	200340	203950	146190	162820	166560
J3KTA4;P17844;P17844-2;J3KRZ1;J3QRQ7;J3QSF1;J3KRX8;J3QRN5;J3QLG9;J3QR62;J3QR02	J3KTA4;P17844;P17844-2	23;23;19;10;9;7;3;2;1;1;1	14;14;10;3;6;3;3;2;1;1;1	14;14;10;3;6;3;3;2;1;1;1	Probable ATP-dependent RNA helicase DDX5	DDX5	11	23	40.6	69.086	614	614;614;535;166;212;153;120;65;46;52;99	0	50.145	15876000	13430000	11868000	10308000	9940500	12365000	15223000	13402000	12154000	10609000	10159000	11915000	45	45	45	45	45	45	2962100	2598700	2488800	1904900	1657200	2760400	1558900	1343300	1296300	1292000	938200	1094300	2825900	3079800	2272100	1993600	1883300
P26196;Q8IV96	P26196;Q8IV96	3;2	3;2	3;2	Probable ATP-dependent RNA helicase DDX6	DDX6	2	3	9.7	54.416	483	483;187	0	4.8833	168640	113310	109470	76648	89035	135940	161140	115170	111180	80397	91141	130440	2	2	2	2	2	2	0	0	0	0	0	0	0	0	0	0	0	0	0	0	0	0	0
Q16698-2;Q16698;E5RJG7;E5RFV2;E5RJD2;E5RID6;H0YAW3	Q16698-2;Q16698;E5RJG7;E5RFV2;E5RJD2	9;9;7;7;6;3;1	9;9;7;7;6;3;1	9;9;7;7;6;3;1	2,4-dienoyl-CoA reductase, mitochondrial	DECR1	7	9	37.1	34.994	326	326;335;181;205;151;95;43	0	45.698	16327000	14441000	13284000	11797000	11690000	12710000	15668000	14374000	13573000	12132000	11878000	12288000	66	66	66	66	66	66	2878200	2568100	2624100	1831200	1453100	2636100	1634800	1257200	1513000	1488000	1062300	1095600	2770300	2986500	2188600	2052200	2259000
P35659;B4DFG0;P35659-2;D6RDA2;D6R9L5;H0Y8X0;H0Y993	P35659;B4DFG0;P35659-2;D6RDA2;D6R9L5	10;9;8;7;6;3;2	10;9;8;7;6;3;2	10;9;8;7;6;3;2	Protein DEK	DEK	7	10	25.3	42.674	375	375;347;341;122;151;161;156	0	17.171	5129100	4484300	4391200	4015700	3681400	4295200	4920900	4469500	4471200	4115400	3761300	4145200	35	35	35	35	35	35	1353600	1198500	1318900	878260	725470	1330300	1052800	852460	928700	915380	680970	706090	930930	857470	610450	687040	761040
Q68D51-2;Q68D51-3;Q68D51	Q68D51-2;Q68D51-3;Q68D51	1;1;1	1;1;1	1;1;1	DENN domain-containing protein 2C	DENND2C	3	1	0.7	94.505	816	816;871;928	1	-2	0	0	0	0	0	0	0	0	0	0	0	0	0	0	0	0	0	0	0	0	0	0	0	0	0	0	0	0	0	0	0	0	0	0	0
F8VVL1;O43583	F8VVL1;O43583	4;4	4;4	4;4	Density-regulated protein	DENR	2	4	29.4	17.77	160	160;198	0	6.5839	1310800	984250	1038000	738790	778010	1053000	1254500	992420	1048900	771430	795020	1012800	5	5	5	5	5	5	551530	484700	511410	331040	302150	464000	143950	118770	129980	132630	94423	111710	0	0	0	0	0
E9PPM8;Q9Y315;E9PML7;E9PJ44;E9PJB9;E9PPK3;E9PMH9;G3V158	E9PPM8;Q9Y315;E9PML7	3;3;2;1;1;1;1;1	3;3;2;1;1;1;1;1	3;3;2;1;1;1;1;1	Deoxyribose-phosphate aldolase	DERA	8	3	20	30.517	275	275;318;236;60;66;98;163;230	0	7.672	646270	508080	452710	442240	540660	591600	618940	509690	464310	455660	545500	571870	5	5	5	5	5	5	111540	83721	76025	87373	58300	78653	96923	81008	76615	92883	56966	73343	0	0	0	0	0
O00273-2;O00273;K7ERT1	O00273-2;O00273;K7ERT1	3;3;2	3;3;2	3;3;2	DNA fragmentation factor subunit alpha	DFFA	3	3	11.6	29.41	268	268;331;159	0	6.6217	0	0	0	0	0	0	0	0	0	0	0	0	0	0	0	0	0	0	0	0	0	0	0	0	0	0	0	0	0	0	0	0	0	0	0
P23743;G3V4E1;H0YJH4	P23743;G3V4E1	3;2;1	3;2;1	3;2;1	Diacylglycerol kinase alpha;Diacylglycerol kinase	DGKA	3	3	4.5	82.629	735	735;545;202	0	4.1256	668140	606220	559510	515600	474640	475250	641450	602430	571870	528090	482500	460510	4	4	4	4	4	4	0	0	0	0	0	0	250160	196560	200750	212170	148280	172240	285660	300200	232930	199350	217290
Q9UBM7;E9PRL8;E9PQ71;E9PIP9;E9PJ54;E9PM00	Q9UBM7;E9PRL8;E9PQ71;E9PIP9;E9PJ54;E9PM00	3;2;2;2;2;2	3;2;2;2;2;2	3;2;2;2;2;2	7-dehydrocholesterol reductase	DHCR7	6	3	5.1	54.489	475	475;91;105;107;164;258	0.00046992	2.2475	143460	131190	122500	140310	108600	99235	137750	130320	125560	141660	110980	96416	2	2	2	2	2	2	0	0	0	0	0	0	63999	47245	51777	55853	41718	40139	0	0	0	0	0
Q02127;I3NI32	Q02127;I3NI32	2;1	2;1	2;1	Dihydroorotate dehydrogenase (quinone), mitochondrial	DHODH	2	2	8.1	42.867	395	395;393	0.0099237	0.82767	197470	124960	136700	108250	180160	167250	188530	127830	138100	114130	179360	162420	1	1	1	1	1	1	0	0	0	0	0	0	0	0	0	0	0	0	0	0	0	0	0
A0A087WYV4;Q6UWP2	A0A087WYV4;Q6UWP2	1;1	1;1	1;1	Dehydrogenase/reductase SDR family member 11	DHRS11	2	1	16	5.1951	50	50;260	0.0017324	1.6464	0	0	0	0	0	0	0	0	0	0	0	0	0	0	0	0	0	0	0	0	0	0	0	0	0	0	0	0	0	0	0	0	0	0	0
Q9BTZ2-8;Q9BTZ2-4;Q9BTZ2;P0CG22;H0YNP7	Q9BTZ2-8;Q9BTZ2-4;Q9BTZ2;P0CG22;H0YNP7	2;2;2;2;1	2;2;2;2;1	2;2;2;2;1	Dehydrogenase/reductase SDR family member 4;Putative dehydrogenase/reductase SDR family member 4-like 1	DHRS4;DHRS4L1	5	2	8.4	23.916	226	226;244;278;281;61	0	3.6883	660150	622390	543310	469400	380040	458980	634230	616690	556750	481030	390890	442590	3	3	3	3	3	3	286110	279950	232010	177400	118930	229100	187750	138770	149200	162440	104140	123040	186300	203670	162100	129570	156980
A0A087X0Z7;H0YJ66;Q9Y394-2;Q9Y394;H0YJE4;H0YJR8	A0A087X0Z7;H0YJ66;Q9Y394-2;Q9Y394;H0YJE4;H0YJR8	2;2;2;2;1;1	2;2;2;2;1;1	2;2;2;2;1;1	Dehydrogenase/reductase SDR family member 7	DHRS7	6	2	4.8	42.619	376	376;399;289;339;160;212	1	-2	169130	103890	103050	105200	147650	132290	161420	106460	105090	108670	147490	128610	1	1	1	1	1	1	0	0	0	0	0	0	0	0	0	0	0	0	0	0	0	0	0
A0A0C4DGQ8;Q6IAN0;J3KRS1;J3QKT1	A0A0C4DGQ8;Q6IAN0;J3KRS1	3;3;2;1	3;3;2;1	3;3;2;1	Dehydrogenase/reductase SDR family member 7B	DHRS7B	4	3	11.9	33.524	310	310;325;125;126	0	12.738	1299900	1066000	1013000	900070	906980	1057000	1245800	1066800	1032900	926200	923180	1020100	12	12	12	12	12	12	112090	96555	101170	68705	57601	96623	63695	54134	60677	58608	48273	42334	331330	314320	218640	229080	243850
Q9BPW9;Q9BPW9-4;Q9BPW9-2;Q9BPW9-3	Q9BPW9;Q9BPW9-4;Q9BPW9-2;Q9BPW9-3	5;5;4;3	5;5;4;3	5;5;4;3	Dehydrogenase/reductase SDR family member 9	DHRS9	4	5	17.6	35.227	319	319;379;172;279	0	12.448	3533500	3028100	2826200	2531100	2443100	3153200	3388900	3020700	2885400	2600900	2500100	3036000	15	15	15	15	15	15	1075800	893920	938530	640050	526600	1005700	0	0	0	0	0	0	209530	192400	123710	151830	163200
O43143	O43143	9	9	9	Pre-mRNA-splicing factor ATP-dependent RNA helicase DHX15	DHX15	1	9	12.6	90.932	795	795	0	23.076	5808600	5016200	4650900	4224400	4319000	4434900	5571600	5001100	4751500	4342800	4375700	4294300	32	32	32	32	32	32	753140	681420	683250	485090	408280	653050	864220	672860	735920	723960	537560	579360	961400	969270	779440	694630	770630
H7BXY3;Q7L2E3-3;Q7L2E3;Q7L2E3-2	H7BXY3;Q7L2E3-3;Q7L2E3;Q7L2E3-2	3;3;3;3	3;3;3;3	3;3;3;3	Putative ATP-dependent RNA helicase DHX30	DHX30	4	3	2.7	130.55	1166	1166;1155;1194;1222	0	3.2265	684800	594570	579660	490200	508830	526060	656930	592860	589760	506090	515330	509280	4	4	4	4	4	4	327800	310320	298780	248200	240970	267510	0	0	0	0	0	0	113210	108210	93893	91241	95574
Q08211;Q08211-2	Q08211	31;3	31;3	31;3	ATP-dependent RNA helicase A	DHX9	2	31	29.8	140.96	1270	1270;235	0	95.735	18529000	15778000	15136000	14378000	13847000	15372000	17769000	15751000	15441000	14725000	14096000	14854000	100	100	100	100	100	100	2831600	2471300	2464700	1971000	1602400	2699000	2935300	2273500	2594500	2566800	1942900	1988600	2711500	2671100	2095000	1970000	2188800
F5H796;A0A024RBT2;Q9NR28-2;Q9NR28;F5H0Q4;F5GYH3;F5GX50;F5GXT8;H7BZK7;Q9NR28-3;H7BZQ7	F5H796;A0A024RBT2;Q9NR28-2;Q9NR28;F5H0Q4;F5GYH3;F5GX50;F5GXT8;H7BZK7;Q9NR28-3;H7BZQ7	4;4;4;4;3;3;3;3;3;3;2	4;4;4;4;3;3;3;3;3;3;2	4;4;4;4;3;3;3;3;3;3;2	Diablo homolog, mitochondrial	DIABLO	11	4	28.8	17.698	156	156;166;186;239;77;125;128;133;191;195;120	0	9.4721	783320	573500	599770	537780	573570	688760	749380	579330	608270	554110	583200	664260	3	3	3	3	3	3	0	0	0	0	0	0	276390	222480	211630	218020	166470	222300	0	0	0	0	0
O60832;O60832-2;C9IYT0;H7C0M1;H7BZF2;H7C2Q2;H7C2Q9	O60832;O60832-2;C9IYT0;H7C0M1	7;6;5;4;2;2;1	7;6;5;4;2;2;1	7;6;5;4;2;2;1	H/ACA ribonucleoprotein complex subunit 4	DKC1	7	7	13	57.673	514	514;420;258;229;76;207;169	0	17.193	3296600	2943800	2786200	2532300	2529500	2704900	3164000	2929100	2842800	2601600	2568200	2616200	13	13	13	13	13	13	452180	417680	399530	258870	208240	383130	236590	191810	223800	217780	163350	180750	200610	193050	141550	152850	166680
Q9UFM8;Q9Y639-3;Q9Y639-1;Q9Y639-4;Q9Y639-5;Q9Y639;H3BQ94	Q9UFM8;Q9Y639-3;Q9Y639-1;Q9Y639-4;Q9Y639-5;Q9Y639;H3BQ94	2;2;2;2;2;2;1	2;2;2;2;2;2;1	2;2;2;2;2;2;1	Neuroplastin	DKFZp566H1924;NPTN	7	2	6.2	34.815	308	308;278;282;337;394;398;152	0	4.4152	410420	288110	334280	311590	266370	336840	392400	292360	337270	318490	273750	324470	2	2	2	2	2	2	0	0	0	0	0	0	164030	125800	149550	156650	112680	111440	0	0	0	0	0
P06753-2;Q5HYB6;A0A087WWU8;P06753-3;P06753-6;Q5VU61;D6R904;D6RFM2	P06753-2;Q5HYB6;A0A087WWU8;P06753-3;P06753-6;Q5VU61;D6R904	22;21;19;19;19;18;11;5	22;21;19;19;19;18;11;5	0;0;0;0;0;0;0;0		DKFZp686J1372;TPM3	8	22	64.9	29.032	248	248;232;227;247;248;223;95;49	0	59.975	26168000	23172000	22342000	18792000	17312000	21439000	25112000	23073000	22742000	19349000	17722000	20662000	79	79	79	79	79	79	5612600	5185900	5246600	3219900	2475300	5078200	5503500	4249900	4948900	4725900	3239300	3465000	2579000	2579000	1862100	1817300	1957700
H0YDD4;P10515;E9PEJ4	H0YDD4;P10515;E9PEJ4	9;9;7	9;9;7	9;9;7	Acetyltransferase component of pyruvate dehydrogenase complex;Dihydrolipoyllysine-residue acetyltransferase component of pyruvate dehydrogenase complex, mitochondrial	DLAT	3	9	20	51.201	479	479;647;542	0	22.061	11735000	10301000	9771600	8863400	8284500	9474800	11259000	10262000	9967900	9091400	8452000	9148500	35	35	35	35	35	35	2613100	2321000	2307900	1723300	1442100	2429300	886870	696700	771620	765960	545050	613930	1327200	1315300	1030900	968290	1032300
P09622;E9PEX6;P09622-2;P09622-3;F8WDM5;A0A1W2PR83;F2Z2E3	P09622;E9PEX6;P09622-2;P09622-3	11;10;9;8;2;2;2	11;10;9;8;2;2;2	11;10;9;8;2;2;2	Dihydrolipoyl dehydrogenase, mitochondrial;Dihydrolipoyl dehydrogenase	DLD	7	11	29.7	54.177	509	509;486;410;461;114;114;115	0	121.7	15715000	13671000	13225000	12230000	11395000	12723000	15076000	13629000	13479000	12531000	11617000	12293000	75	75	75	75	75	75	3078100	2741100	2780800	1978600	1651500	2831900	2924200	2309500	2592500	2675900	1964900	2100600	1697100	1643300	1244400	1287200	1442200
A0A0C4DFT3;Q12959-4;Q12959-2;Q12959-5;Q12959-3;Q12959-6;Q12959;Q12959-7;E7EQD7;Q12959-8;Q12959-9;B4E2H8;C9J110;F2Z2L0;C9IYP1;C9JUA9;C9JN61;H7C325;C9JCP6;A8MUT6;F8W750;H7C166;Q92796-3;Q92796-2;E9PIW2;P78352-3;P78352;P78352-2;Q15700;Q15700-4;Q15700-2	A0A0C4DFT3;Q12959-4;Q12959-2;Q12959-5;Q12959-3;Q12959-6;Q12959;Q12959-7;E7EQD7;Q12959-8;Q12959-9	5;5;5;4;4;4;4;4;3;3;3;2;1;1;1;1;1;1;1;1;1;1;1;1;1;1;1;1;1;1;1	5;5;5;4;4;4;4;4;3;3;3;2;1;1;1;1;1;1;1;1;1;1;1;1;1;1;1;1;1;1;1	5;5;5;4;4;4;4;4;3;3;3;2;1;1;1;1;1;1;1;1;1;1;1;1;1;1;1;1;1;1;1	Disks large homolog 1	DLG1	31	5	5.8	99.813	892	892;893;926;853;871;891;904;917;658;788;800;370;35;106;122;123;154;165;179;208;221;286;366;512;811;721;724;767;870;909;975	0	3.9251	1603800	1516200	1258200	1145200	1170000	1197200	1540900	1501300	1295000	1177200	1185300	1159300	11	11	11	11	11	11	451820	389920	340490	328890	290860	364760	63915	55852	53608	58033	37331	41560	523540	577980	457150	365690	400700
P36957;P36957-2;Q86SW4;H0YJF9;G3V3F0;G3V5M3	P36957;P36957-2;Q86SW4	8;6;5;2;2;1	8;6;5;2;2;1	8;6;5;2;2;1	Dihydrolipoyllysine-residue succinyltransferase component of 2-oxoglutarate dehydrogenase complex, mitochondrial	DLST	6	8	16.6	48.755	453	453;367;279;74;104;83	0	25.342	6761600	5616500	5327600	4859200	4879100	5336600	6481500	5615600	5435500	4992300	4956400	5158700	30	30	30	30	30	30	1148200	1020500	1019400	767840	713030	1028600	1350700	1068300	1131300	1185100	833170	900460	957540	983130	751930	725550	765910
H3BP51;Q8NEP3-3;Q8NEP3	H3BP51;Q8NEP3-3;Q8NEP3	1;1;1	1;1;1	1;1;1	Dynein assembly factor 1, axonemal	DNAAF1	3	1	4.9	27.697	247	247;418;725	0.0032814	1.2668	0	0	0	0	0	0	0	0	0	0	0	0	0	0	0	0	0	0	0	0	0	0	0	0	0	0	0	0	0	0	0	0	0	0	0
Q9NVR5-2;Q9NVR5	Q9NVR5-2;Q9NVR5	1;1	1;1	1;1	Protein kintoun	DNAAF2	2	1	1.4	85.599	789	789;837	0.00045683	2.0631	192770	145060	146410	135730	137420	114230	184490	146170	148860	139300	138460	111320	1	1	1	1	1	1	0	0	0	0	0	0	0	0	0	0	0	0	0	0	0	0	0
M0R359;A0A0C4DH50;A0A0C4DH78;A0A0A0MS19;A0A0C4DH81;Q8N9W5-7;Q8N9W5;Q8N9W5-6;Q8N9W5-3	M0R359;A0A0C4DH50;A0A0C4DH78;A0A0A0MS19;A0A0C4DH81;Q8N9W5-7;Q8N9W5;Q8N9W5-6;Q8N9W5-3	1;1;1;1;1;1;1;1;1	1;1;1;1;1;1;1;1;1	1;1;1;1;1;1;1;1;1	Dynein assembly factor 3, axonemal	DNAAF3	9	1	16.2	17.876	160	160;487;541;588;608;487;541;588;608	0	13.098	805670	599610	564360	443870	500920	501010	770950	604290	574910	461300	505310	485470	4	4	4	4	4	4	0	0	0	0	0	0	0	0	0	0	0	0	158490	170890	170880	93186	114880
Q86Y56-2;Q86Y56;E9PGY2;H0Y650;Q86Y56-3	Q86Y56-2;Q86Y56;E9PGY2;H0Y650;Q86Y56-3	4;4;2;2;2	4;4;2;2;2	4;4;2;2;2	Dynein assembly factor 5, axonemal	DNAAF5	5	4	5.8	92.043	843	843;855;280;657;235	0	4.4182	1644800	1426900	1319100	1166600	1033400	1306000	1577900	1422100	1347200	1196700	1060400	1258100	8	8	8	8	8	8	878670	783080	708680	627850	460070	725380	151910	131860	129470	135480	100830	116140	119120	122350	104270	85867	86471
A0A0J9YY17;A0A1C7CYW8;Q8IVF4	A0A0J9YY17;A0A1C7CYW8;Q8IVF4	2;2;2	1;1;1	1;1;1	Dynein heavy chain 10, axonemal	DNAH10	3	2	0.6	366.5	3196	3196;4532;4471	0.00045393	2.0302	0	0	0	0	0	0	0	0	0	0	0	0	0	0	0	0	0	0	0	0	0	0	0	0	0	0	0	0	0	0	0	0	0	0	0
A0A0C4DFR0;A0A087WYC6;Q96DT5;Q9P225-2;Q9P225;U3KQN2	A0A0C4DFR0;A0A087WYC6;Q96DT5	7;7;7;2;2;1	2;2;2;0;0;1	2;2;2;0;0;1	Dynein heavy chain 11, axonemal	DNAH11	6	7	1.5	521.05	4523	4523;4523;4516;4196;4427;174	0.0078003	0.94273	225710	186030	175890	154710	146090	169100	216330	186090	179380	158990	149040	163220	1	1	1	1	1	1	225710	186030	175890	154710	146090	169100	0	0	0	0	0	0	0	0	0	0	0
Q8TE73;H0Y7V4;A0A075B6F3;Q96JB1-2;Q96JB1;H3BLZ4;H9KV43;F5H515;E9PG32;Q6ZR08;Q9P2D7-5;Q0VDD8;Q9P2D7-2;Q9P2D7-4;Q9P2D7;Q0VDD8-4	Q8TE73	66;6;6;6;6;2;1;1;1;1;1;1;1;1;1;1	66;6;6;6;6;2;1;1;1;1;1;1;1;1;1;1	64;5;5;5;5;2;0;0;0;0;0;0;0;0;0;0	Dynein heavy chain 5, axonemal	DNAH5	16	66	16.8	529.01	4624	4624;4188;4707;4454;4490;135;204;648;3960;3092;3164;3507;4261;4265;4330;4515	0	150.33	24424000	20583000	19797000	17302000	17349000	18954000	23418000	20562000	20167000	17815000	17624000	18323000	126	126	126	126	126	126	3475700	3047400	3000500	2272400	1740600	3061700	2852700	2313100	2465800	2486200	1858500	2018700	3843300	4038100	3161700	2801200	3087000
Q8WXX0;Q8WXX0-2	Q8WXX0	3;1	2;1	2;1	Dynein heavy chain 7, axonemal	DNAH7	2	3	0.9	461.15	4024	4024;507	0.000456	2.0566	86122	55288	55231	44133	53608	74267	82240	56433	56075	45974	54570	71399	1	1	1	1	1	1	0	0	0	0	0	0	0	0	0	0	0	0	0	0	0	0	0
E7EP17;Q9NYC9-2;Q9NYC9;J3QQK8;Q9NYC9-3;J3QLM9	E7EP17;Q9NYC9-2;Q9NYC9	31;31;31;4;2;1	30;30;30;4;2;1	26;26;26;4;2;1	Dynein heavy chain 9, axonemal	DNAH9	6	31	8.3	503.34	4410	4410;4410;4486;319;798;284	0	96.553	4487500	3643000	3536500	3090100	3091400	3435700	4300000	3649100	3600700	3181700	3142400	3319800	28	28	28	28	28	28	375180	331050	349360	243010	170720	335650	152000	115460	131450	131900	92792	94618	570720	612910	465880	399850	429000
A0A087WWV9;Q9UI46;Q5T8G8;H0YDT9;Q9UI46-2;H0Y6V0	A0A087WWV9;Q9UI46	11;11;4;2;2;1	11;11;4;2;2;1	11;11;4;2;2;1	Dynein intermediate chain 1, axonemal	DNAI1	6	11	17.2	79.759	703	703;699;289;175;168;142	0	39.872	4391900	3610600	3486300	3108400	3104500	3531100	4209200	3613300	3551800	3197100	3158400	3410000	28	28	28	28	28	28	1010600	883450	873170	712890	573080	875340	754700	631300	648540	653700	456180	525410	101390	113020	93384	87787	101700
J3QRG2;Q9GZS0;Q9GZS0-2;J3KT23	J3QRG2;Q9GZS0;Q9GZS0-2;J3KT23	6;6;5;3	6;6;5;3	6;6;5;3	Dynein intermediate chain 2, axonemal	DNAI2	4	6	13.4	74.847	662	662;605;593;168	0	6.3329	706960	610710	485210	431510	546960	481430	678120	608020	500890	447040	547710	468300	5	5	5	5	5	5	0	0	0	0	0	0	89935	63907	69022	70147	50877	58597	326740	331240	236490	210720	268440
P31689;P31689-2	P31689;P31689-2	11;10	10;9	10;9	DnaJ homolog subfamily A member 1	DNAJA1	2	11	37.8	44.868	397	397;331	0	37.647	3156100	3173600	2220000	2394500	2593200	2767600	3036000	3126700	2321300	2446100	2624900	2677000	16	16	16	16	16	16	668500	514610	444220	526520	372830	444620	865490	1065400	638220	637630	511950	834220	173510	172640	125780	126510	138230
O60884;A0A087WT48	O60884	7;2	7;2	7;2	DnaJ homolog subfamily A member 2	DNAJA2	2	7	20.9	45.745	412	412;134	0	43.696	2289600	2078600	2002900	1809500	1652300	1970400	2198200	2066400	2041000	1855400	1689700	1900700	16	16	16	16	16	16	781250	714770	655560	524450	422750	665970	244790	205650	217260	223520	164290	207970	186720	185160	171560	154750	168700
Q8WW22-3;Q8WW22;Q8WW22-2;C9JDE6;F5H170;F8WF76	Q8WW22-3;Q8WW22;Q8WW22-2;C9JDE6;F5H170	12;12;12;6;6;1	12;12;12;6;6;1	11;11;11;5;5;1	DnaJ homolog subfamily A member 4	DNAJA4	6	12	40.8	41.597	370	370;397;426;211;219;114	0	24.105	6452100	5467500	5338000	4833800	4468100	5030400	6186800	5460800	5435500	4957000	4558100	4859100	35	35	35	35	35	35	680480	596490	634980	439690	323220	634740	1528800	1205100	1345800	1326400	937010	995970	733160	699630	482480	472110	549760
P25685;P25685-2;M0R080;M0QYT3;M0QXK0;M0R1D6;M0QZD0;M0R128;A0A1B0GX60;Q9UDY4	P25685;P25685-2;M0R080	12;9;6;4;4;3;3;2;2;1	12;9;6;4;4;3;3;2;2;1	12;9;6;4;4;3;3;2;2;1	DnaJ homolog subfamily B member 1	DNAJB1	10	12	35.3	38.044	340	340;240;183;116;162;91;107;79;80;337	0	29.898	6955300	6541900	5581100	5292600	5072400	5286200	6682000	6481500	5736700	5419300	5154200	5116500	32	32	32	32	32	32	1338600	1268600	1180900	891940	741530	1145500	901940	766980	726220	792030	540190	697360	1368900	1390600	999320	977000	1073000
Q9UBS4	Q9UBS4	2	2	2	DnaJ homolog subfamily B member 11	DNAJB11	1	2	7.5	40.513	358	358	0	5.4	515330	464180	473230	418110	302850	474280	494680	461950	480390	427100	316470	454880	6	6	6	6	6	6	353480	287450	321910	238270	174260	324850	0	0	0	0	0	0	0	0	0	0	0
P59910;H0YFX2;P59910-2	P59910;H0YFX2;P59910-2	6;4;3	6;4;3	6;4;3	DnaJ homolog subfamily B member 13	DNAJB13	3	6	21.5	36.118	316	316;217;141	0	19	2889100	2402500	2240500	1973900	2203100	2154300	2769400	2401600	2287300	2037700	2221800	2088800	14	14	14	14	14	14	51139	48418	48040	43271	36620	57457	60902	53842	54172	53898	49707	65167	665580	657440	564180	477830	507940
C9JRD2;C9JXB9;P25686-2;P25686;C9J1G2;E7ETU0;C9JX00	C9JRD2;C9JXB9;P25686-2;P25686;C9J1G2;E7ETU0;C9JX00	2;2;2;2;1;1;1	1;1;1;1;1;1;1	1;1;1;1;1;1;1	DnaJ homolog subfamily B member 2	DNAJB2	7	2	11	25.411	228	228;244;277;324;122;132;148	0.0017116	1.5587	0	0	0	0	0	0	0	0	0	0	0	0	0	0	0	0	0	0	0	0	0	0	0	0	0	0	0	0	0	0	0	0	0	0	0
O75190-2;C9J2C4;A0A0J9YX62;O75190-3;O75190;O75190-4;Q8NHS0;C9JDX6;F8WCZ4;C9J2P2;E9PH18;C9JN01;C9JB42;C9JDR7	O75190-2;C9J2C4;A0A0J9YX62;O75190-3;O75190;O75190-4	8;6;6;6;6;5;3;2;2;2;2;1;1;1	8;6;6;6;6;5;3;2;2;2;2;1;1;1	7;5;5;5;5;4;2;2;2;2;2;1;1;1	DnaJ homolog subfamily B member 6	DNAJB6	14	8	22.4	26.899	241	241;228;334;325;326;277;232;125;129;145;211;45;66;98	0	11.519	2809200	2201600	2194800	1937300	1943800	2333400	2690200	2211500	2231400	1994100	1980800	2250400	20	20	20	20	20	20	356940	309810	335350	219810	179450	349550	128490	111940	128060	126310	99654	92174	538110	458540	357320	363740	433640
Q8IXB1-2;Q8IXB1	Q8IXB1-2;Q8IXB1	1;1	1;1	1;1	DnaJ homolog subfamily C member 10	DNAJC10	2	1	3.2	86.135	747	747;793	0	3.2296	204690	186890	179070	163480	147050	160210	196530	185710	182560	167450	150020	154880	4	4	4	4	4	4	60706	50644	54431	38464	39385	50703	36605	32400	28842	33710	26240	30707	39752	49178	42717	35783	32259
Q9NVH1-3;Q9NVH1	Q9NVH1-3;Q9NVH1	1;1	1;1	1;1	DnaJ homolog subfamily C member 11	DNAJC11	2	1	2.6	57.196	507	507;559	0	4.1614	474170	492740	416190	384880	385150	358390	456440	485290	427930	394990	389400	348020	3	3	3	3	3	3	0	0	0	0	0	0	0	0	0	0	0	0	229480	246450	201180	166900	169710
X6R9L0;Q13217	X6R9L0;Q13217	5;5	5;5	5;5	DnaJ homolog subfamily C member 3	DNAJC3	2	5	12.1	51.911	453	453;504	0	8.6487	1377900	1082100	1120300	910420	925700	1229000	1319600	1087200	1135200	941970	946440	1182600	4	4	4	4	4	4	472060	447660	409280	331580	278150	420880	163260	140310	168220	143610	99421	120030	0	0	0	0	0
Q99615-2;Q99615;K7EJE9;K7EK03;K7EJL5;K7EN19;K7EJV7;K7ER44;K7ELJ8;K7EPP7;K7ESP1;K7EIH8	Q99615-2;Q99615;K7EJE9;K7EK03;K7EJL5;K7EN19;K7EJV7;K7ER44;K7ELJ8;K7EPP7;K7ESP1;K7EIH8	2;2;1;1;1;1;1;1;1;1;1;1	2;2;1;1;1;1;1;1;1;1;1;1	2;2;1;1;1;1;1;1;1;1;1;1	DnaJ homolog subfamily C member 7	DNAJC7	12	2	3.9	50.096	438	438;494;74;75;102;104;113;128;137;253;258;261	0.003657	1.2085	0	0	0	0	0	0	0	0	0	0	0	0	0	0	0	0	0	0	0	0	0	0	0	0	0	0	0	0	0	0	0	0	0	0	0
O75937;S4R3J5	O75937	6;1	6;1	6;1	DnaJ homolog subfamily C member 8	DNAJC8	2	6	21.7	29.841	253	253;106	0	5.1102	2305100	2038600	1954500	1753600	1702000	1956400	2212000	2029900	1992200	1801600	1734100	1888800	11	11	11	11	11	11	462240	423870	422380	316160	253910	425840	537960	427410	480060	456530	366830	394100	133860	137920	96321	100100	113920
Q4LDG9;G3V424;Q4LDG9-3;G3V5I4;H0YM28;H0YJD6;G3V2M0;Q4LDG9-2;G3V389	Q4LDG9;G3V424;Q4LDG9-3;G3V5I4;H0YM28;H0YJD6;G3V2M0;Q4LDG9-2	4;3;3;2;2;2;2;2;1	4;3;3;2;2;2;2;2;1	4;3;3;2;2;2;2;2;1	Dynein light chain 1, axonemal	DNAL1	9	4	27.9	21.533	190	190;138;151;57;65;67;103;77;52	0	15.263	1132700	951020	915350	858570	884470	925910	1086000	950310	933460	881420	896360	896070	10	10	10	10	10	10	0	0	0	0	0	0	244250	189060	199120	198060	143750	183160	123460	131970	91174	93417	113490
O96015;B0QXZ5	O96015;B0QXZ5	2;1	2;1	2;1	Dynein light chain 4, axonemal	DNAL4	2	2	17.1	12.009	105	105;68	0	2.9285	1173600	1328000	1080100	1056300	1163300	942310	1131800	1301500	1114600	1083900	1167800	919150	3	3	3	3	3	3	0	0	0	0	0	0	0	0	0	0	0	0	0	0	0	0	0
O14645;O14645-2	O14645;O14645-2	8;7	8;7	8;7	Axonemal dynein light intermediate polypeptide 1	DNALI1	2	8	29.1	29.662	258	258;132	0	14.983	1633200	1321900	1300600	1181900	1153300	1287800	1564900	1324600	1323900	1213600	1173600	1244200	13	13	13	13	13	13	129370	120530	115310	84728	64788	118740	521540	407320	457410	492920	340680	345700	120610	131520	91625	88860	92239
O00115-2;O00115;K7ENE5	O00115-2;O00115;K7ENE5	3;3;2	3;3;2	3;3;2	Deoxyribonuclease-2-alpha	DNASE2	3	3	9.2	33.615	305	305;360;218	0	10.605	247450	210320	193450	180900	169130	186260	237290	209890	197810	185260	172330	180020	3	3	3	3	3	3	0	0	0	0	0	0	74122	60652	66921	64609	47603	52789	0	0	0	0	0
G8JLD5;O00429-4;O00429-5;O00429-3;O00429-2;O00429;O00429-8;O00429-6;B4DDQ3;F8VZ52;F8W1W3;F8VUJ9;H0YHY4;F8VR28;F8VYL3;B4DPZ9;O00429-7	G8JLD5;O00429-4;O00429-5;O00429-3;O00429-2;O00429;O00429-8;O00429-6;B4DDQ3;F8VZ52;F8W1W3;F8VUJ9	4;4;4;4;4;4;4;4;3;3;2;2;1;1;1;1;1	4;4;4;4;4;4;4;4;3;3;2;2;1;1;1;1;1	4;4;4;4;4;4;4;4;3;3;2;2;1;1;1;1;1	Dynamin-1-like protein	DNM1L	17	4	9.1	79.621	712	712;699;710;710;725;736;738;749;180;261;168;172;54;97;117;156;533	0	4.3516	225980	184120	188780	144870	189290	219490	216550	184490	191290	151590	190970	211860	3	3	3	3	3	3	0	0	0	0	0	0	49761	39447	41199	40682	30557	37901	0	0	0	0	0
P50570-3;P50570-2;P50570-5;P50570-4;P50570;A0A1B0GUX5;A0A0D9SFB1;A0A0U1RQP1;A0A0D9SFE4;Q05193-5;Q05193-3;Q05193-2;Q05193;K7EMQ3;A0A1B0GU67;E5RHK8;Q9UQ16-5;Q9UQ16-2;Q9UQ16-3;Q9UQ16;Q9UQ16-4;E5RIK2;K7EPK9	P50570-3;P50570-2;P50570-5;P50570-4;P50570	10;10;10;10;10;4;4;4;4;4;4;4;4;3;3;3;3;3;3;3;3;2;1	10;10;10;10;10;4;4;4;4;4;4;4;4;3;3;3;3;3;3;3;3;2;1	10;10;10;10;10;4;4;4;4;4;4;4;4;3;3;3;3;3;3;3;3;2;1	Dynamin-2	DNM2	23	10	11.5	97.553	866	866;866;869;870;870;320;835;856;864;851;851;864;864;289;356;639;555;859;863;869;873;445;50	0	17.586	3542800	3032400	2686500	2326400	2494800	2769800	3397800	3023800	2750900	2401500	2529400	2676400	18	18	18	18	18	18	779540	664190	665410	485660	383350	731370	408020	312530	344640	321130	231560	261840	648770	649950	475820	450010	511990
C9JBE1;E7ETB3;Q9ULA0;F8WAN0;E5RJ35;E7EPX3;B9ZVU2;E7EMB6;E3W974;C9J1E2	C9JBE1;E7ETB3;Q9ULA0;F8WAN0;E5RJ35;E7EPX3;B9ZVU2;E7EMB6	4;4;4;3;2;2;2;2;1;1	4;4;4;3;2;2;2;2;1;1	4;4;4;3;2;2;2;2;1;1	Aspartyl aminopeptidase	DNPEP	10	4	23.3	36.567	331	331;493;475;273;89;224;270;410;47;137	0	14.734	608210	466350	468730	342740	444740	404650	582260	469240	475200	359400	445440	393210	4	4	4	4	4	4	0	0	0	0	0	0	105460	85025	86515	86973	57617	70117	155640	158420	146300	91596	120070
O43598-2;O43598;H0Y8X4	O43598-2;O43598;H0Y8X4	8;8;7	8;8;7	8;8;7	2-deoxynucleoside 5-phosphate N-hydrolase 1	DNPH1	3	8	66.2	16.187	148	148;174;243	0	43.048	6739100	5892700	5438400	4610300	4678300	5288100	6465600	5869800	5552100	4756800	4755700	5107500	38	38	38	38	38	38	1304900	1210400	1275700	801750	623880	1313300	840110	690730	749150	773440	568210	612120	1075000	1169800	887860	815650	862030
A0A096LNH6;Q14185;Q9H7D0	A0A096LNH6;Q14185;Q9H7D0	1;1;1	1;1;1	1;1;1	Dedicator of cytokinesis protein 1;Dedicator of cytokinesis protein 5	DOCK1;DOCK5	3	1	0.5	217.75	1886	1886;1865;1870	0.00048876	2.66	0	0	0	0	0	0	0	0	0	0	0	0	0	0	0	0	0	0	0	0	0	0	0	0	0	0	0	0	0	0	0	0	0	0	0
F8W681;A0A1W2PQD1;F8WE55;A0A1W2PRR6;A0A1W2PPC6;Q9H3H5-2;Q9H3H5	F8W681;A0A1W2PQD1;F8WE55;A0A1W2PRR6;A0A1W2PPC6;Q9H3H5-2;Q9H3H5	1;1;1;1;1;1;1	1;1;1;1;1;1;1	1;1;1;1;1;1;1	UDP-N-acetylglucosamine--dolichyl-phosphate N-acetylglucosaminephosphotransferase	DPAGT1	7	1	14	6.4096	57	57;69;95;102;377;400;408	0.0099464	0.83397	169320	122030	123090	99000	119600	152610	161940	123380	124910	103050	121370	146980	1	1	1	1	1	1	0	0	0	0	0	0	0	0	0	0	0	0	0	0	0	0	0
Q9BVM2;Q5JQQ4;Q5JQQ2	Q9BVM2;Q5JQQ4	5;4;2	5;4;2	5;4;2	Protein DPCD	DPCD	3	5	34.5	23.239	203	203;170;116	0	26.205	753680	532350	549010	469370	554010	481950	720640	539210	556890	486080	555860	468980	5	5	5	5	5	5	49079	37816	46883	25313	28594	44190	156000	127890	148140	147150	101440	105320	0	0	0	0	0
Q5QPK2;H0Y368;O60762;Q5QPJ9	Q5QPK2;H0Y368;O60762	3;3;3;1	3;3;3;1	3;3;3;1	Dolichol-phosphate mannosyltransferase subunit 1	DPM1	4	3	13.2	32.426	287	287;295;260;221	0	4.6044	2894500	2491200	2296500	1997300	1895400	2326100	2776300	2484100	2345400	2054400	1937300	2242200	12	12	12	12	12	12	776570	681090	685250	454210	363680	740780	24362	16268	19681	20517	14916	14427	338720	362600	249990	238700	273550
Q9P2X0;Q9P2X0-2	Q9P2X0;Q9P2X0-2	1;1	1;1	1;1	Dolichol-phosphate mannosyltransferase subunit 3	DPM3	2	1	10.9	10.094	92	92;122	0.0099693	0.84088	0	0	0	0	0	0	0	0	0	0	0	0	0	0	0	0	0	0	0	0	0	0	0	0	0	0	0	0	0	0	0	0	0	0	0
G3V1D3;G3V180;Q9NY33;Q9NY33-4;E9PQ14;Q9NY33-2;E9PNX5;E9PPK9;E9PKK8	G3V1D3;G3V180;Q9NY33;Q9NY33-4;E9PQ14	16;16;16;14;8;5;4;4;2	16;16;16;14;8;5;4;4;2	16;16;16;14;8;5;4;4;2	Dipeptidyl peptidase 3	DPP3	9	16	28	84.304	756	756;757;737;707;177;317;104;201;170	0	46.546	6357300	5199400	5095200	4616100	4360000	4886900	6092400	5205900	5187200	4736300	4443300	4721000	45	45	45	45	45	45	988780	862460	828370	674300	543580	858920	1668900	1324500	1420000	1429100	1094700	1200500	552920	556900	479390	398220	405390
Q9UHL4;R4GMR2;R4GNE8;R4GN05;R4GMU5;R4GMV4	Q9UHL4	10;3;3;2;1;1	10;3;3;2;1;1	10;3;3;2;1;1	Dipeptidyl peptidase 2	DPP7	6	10	23.6	54.341	492	492;244;272;155;61;120	0	23.719	3060800	2908200	2791500	2483100	2253600	2518000	2941100	2882800	2844600	2547500	2300100	2432700	23	23	23	23	23	23	711440	638630	647990	431710	357560	657550	737180	595370	654700	690400	481890	513420	765320	875810	706980	599050	657190
Q9C005	Q9C005	3	3	3	Protein dpy-30 homolog	DPY30	1	3	32.3	11.25	99	99	0	3.6883	1272700	1061100	1065600	878920	913910	1092800	1220100	1061300	1081900	909000	929990	1054000	12	12	12	12	12	12	208420	185030	208660	128200	94040	199980	233840	200600	222110	194570	176580	164480	114080	111850	72345	83348	93844
Q12882	Q12882	1	1	1	Dihydropyrimidine dehydrogenase [NADP(+)]	DPYD	1	1	1	111.4	1025	1025	0.003264	1.2337	0	0	0	0	0	0	0	0	0	0	0	0	0	0	0	0	0	0	0	0	0	0	0	0	0	0	0	0	0	0	0	0	0	0	0
A0A1C7CYX9;Q16555-2;Q16555;E5RFU4;E9PD68;Q14194;Q14194-2	A0A1C7CYX9;Q16555-2;Q16555	6;6;6;1;1;1;1	6;6;6;1;1;1;1	6;6;6;1;1;1;1	Dihydropyrimidinase-related protein 2	DPYSL2	7	6	14.8	73.502	677	677;536;572;170;570;572;686	0	17.337	804570	768480	707740	643060	545340	540100	773170	761210	723260	657740	556150	523510	6	6	6	6	6	6	224550	201740	212600	157630	127160	187440	101290	76892	90877	83925	53532	65443	238100	237050	160810	156720	172130
Q14195-2;Q14195;D6RF19;H0YBT4	Q14195-2;Q14195	10;7;2;1	10;7;2;1	10;7;2;1	Dihydropyrimidinase-related protein 3	DPYSL3	4	10	17.4	73.91	684	684;570;92;209	0	37.509	2910000	2572000	2375800	2045900	2027100	2032800	2792400	2560200	2425900	2107200	2054700	1969600	19	19	19	19	19	19	197050	146130	163250	122740	95662	159680	641060	478880	518700	517820	353920	416040	384320	484600	368460	279860	298940
Q01658	Q01658	1	1	1	Protein Dr1	DR1	1	1	4.5	19.443	176	176	0.0085437	0.92747	0	0	0	0	0	0	0	0	0	0	0	0	0	0	0	0	0	0	0	0	0	0	0	0	0	0	0	0	0	0	0	0	0	0	0
Q96MC2	Q96MC2	1	1	1	Dynein regulatory complex protein 1	DRC1	1	1	1.2	87.133	740	740	0.00047326	2.3165	75139	63427	69623	47224	31229	62808	72045	63445	70143	48952	33211	59997	1	1	1	1	1	1	75139	63427	69623	47224	31229	62808	0	0	0	0	0	0	0	0	0	0	0
Q9Y295	Q9Y295	1	1	1	Developmentally-regulated GTP-binding protein 1	DRG1	1	1	3.8	40.542	367	367	0	3.8736	0	0	0	0	0	0	0	0	0	0	0	0	0	0	0	0	0	0	0	0	0	0	0	0	0	0	0	0	0	0	0	0	0	0	0
Q8TD84	Q8TD84	1	1	1	Down syndrome cell adhesion molecule-like protein 1	DSCAML1	1	1	0.3	224.46	2053	2053	1	-2	0	0	0	0	0	0	0	0	0	0	0	0	0	0	0	0	0	0	0	0	0	0	0	0	0	0	0	0	0	0	0	0	0	0	0
Q14126;J3KSI6	Q14126	15;3	15;3	15;3	Desmoglein-2	DSG2	2	15	18	122.29	1118	1118;232	0	68.831	5709400	5136800	4736300	4274900	4205700	4533900	5480500	5107300	4839900	4391700	4273600	4384300	37	37	37	37	37	37	1030300	892250	860360	683120	547060	889060	945800	752480	798300	798120	567350	649790	906710	917100	747860	617250	731220
P15924;P15924-3;P15924-2	P15924;P15924-3;P15924-2	76;65;62	75;64;61	75;64;61	Desmoplakin	DSP	3	76	28.4	331.77	2871	2871;2428;2272	0	235.68	40981000	35632000	33910000	29556000	29904000	32734000	39313000	35518000	34566000	30445000	30370000	31642000	200	200	200	200	200	200	8201300	7330800	7459300	5153000	4324900	7408400	5627400	4499500	4849500	4805400	3553100	3806300	7508700	7745400	6042600	5291200	6072000
P60981;P60981-2;F6RFD5	P60981;P60981-2;F6RFD5	14;13;10	13;12;9	13;12;9	Destrin	DSTN	3	14	75.8	18.506	165	165;148;135	0	27.948	8500400	7162900	6815300	6035100	6308200	7123900	8150200	7155000	6949000	6217700	6405300	6880700	32	32	32	32	32	32	1106100	1012800	965800	709040	528110	1094500	1234300	1054900	1132900	1148000	874500	829290	1213500	1150400	813220	892470	972030
D6RB49;A0A1W2PR94;Q6ZMT9-2;Q6ZMT9	D6RB49;A0A1W2PR94;Q6ZMT9-2;Q6ZMT9	2;2;2;2	2;2;2;2	2;2;2;2	Death domain-containing protein 1	DTHD1	4	2	2.4	92.796	821	821;906;616;781	0	2.8062	0	0	0	0	0	0	0	0	0	0	0	0	0	0	0	0	0	0	0	0	0	0	0	0	0	0	0	0	0	0	0	0	0	0	0
Q86Y01	Q86Y01	1	1	1	E3 ubiquitin-protein ligase DTX1	DTX1	1	1	1.5	67.368	620	620	1	-2	0	0	0	0	0	0	0	0	0	0	0	0	0	0	0	0	0	0	0	0	0	0	0	0	0	0	0	0	0	0	0	0	0	0	0
Q9NRD9-2;Q9NRD9	Q9NRD9-2;Q9NRD9	2;2	2;2	2;2	Dual oxidase 1	DUOX1	2	2	1.5	137.6	1197	1197;1551	0.00048804	2.6452	134550	105920	94823	113310	83926	107270	128860	106250	97527	114150	86873	103300	1	1	1	1	1	1	0	0	0	0	0	0	134550	105920	94823	113310	83926	107270	0	0	0	0	0
A0A0C4DGL3;H0YNW5;P33316-2;P33316;H0YMP1;H0YKC5;H0YMM5;H0YNJ9;H0YKI0	A0A0C4DGL3;H0YNW5;P33316-2;P33316;H0YMP1;H0YKC5	3;3;3;3;2;2;1;1;1	3;3;3;3;2;2;1;1;1	3;3;3;3;2;2;1;1;1	Deoxyuridine 5-triphosphate nucleotidohydrolase, mitochondrial	DUT	9	3	22.7	15.395	141	141;167;164;252;107;221;133;143;226	0	5.6229	250740	168820	169720	120600	167930	196640	239590	171630	172020	127110	169180	189760	1	1	1	1	1	1	0	0	0	0	0	0	0	0	0	0	0	0	0	0	0	0	0
X1WI30;A0A0A0MRQ7;Q96IM9	X1WI30;A0A0A0MRQ7;Q96IM9	1;1;1	1;1;1	1;1;1	DPY30 domain-containing protein 2	DYDC2	3	1	12	14.837	125	125;191;177	0	3.5149	465360	282610	268920	209860	311480	294730	444070	289770	273800	220350	311140	286050	1	1	1	1	1	1	0	0	0	0	0	0	0	0	0	0	0	0	0	0	0	0	0
Q14204;H0YJ21	Q14204	106;5	106;5	106;5	Cytoplasmic dynein 1 heavy chain 1	DYNC1H1	2	106	26.9	532.4	4646	4646;180	0	323.31	77676000	65734000	61350000	55540000	54050000	60478000	74481000	65630000	62646000	57035000	55013000	58427000	357	357	357	357	357	357	12987000	11690000	11314000	8831600	7115400	11248000	10638000	8520000	9101800	9103200	6502700	7228500	10264000	10647000	8110100	7598600	7887300
Q13409-6;Q13409-3;Q13409-7;Q13409-2;Q13409-5;Q13409;E7EQL5;E7ET01;E7ETL8;E7EQU2;E7ESD3;E7EMU4;E7EV09;E9PGG1;E7EUM4;E7ERR6;E7ERH4	Q13409-6;Q13409-3;Q13409-7;Q13409-2;Q13409-5;Q13409;E7EQL5	6;6;6;6;6;6;3;2;2;2;2;2;2;1;1;1;1	6;6;6;6;6;6;3;2;2;2;2;2;2;1;1;1;1	6;6;6;6;6;6;3;2;2;2;2;2;2;1;1;1;1	Cytoplasmic dynein 1 intermediate chain 2	DYNC1I2	17	6	18	68.297	611	611;612;630;632;637;638;305;173;184;185;187;214;250;110;137;139;151	0	52.577	2137400	1989100	1858000	1654700	1651700	1688900	2052900	1973700	1896800	1701700	1674700	1635500	18	18	18	18	18	18	369140	323070	303580	255740	252790	304780	428500	359590	384310	399100	309410	331810	419520	505340	404100	327420	347780
Q9Y6G9;E9PHI6	Q9Y6G9;E9PHI6	2;1	2;1	2;1	Cytoplasmic dynein 1 light intermediate chain 1	DYNC1LI1	2	2	3.6	56.578	523	523;407	0	3.4059	638740	588040	603230	458420	329930	572380	613390	584450	610880	472370	346560	548000	1	1	1	1	1	1	638740	588040	603230	458420	329930	572380	0	0	0	0	0	0	0	0	0	0	0
O43237-2;O43237;J3KRZ2;H3BUM4;J3KSD2;J3KRI4;B4E2E0	O43237-2;O43237	6;6;2;2;1;1;1	6;6;2;2;1;1;1	6;6;2;2;1;1;1	Cytoplasmic dynein 1 light intermediate chain 2	DYNC1LI2	7	6	21.2	45.004	415	415;492;92;186;49;167;271	0	27.272	2063400	1688800	1568500	1311200	1436100	1559000	1977500	1690000	1600400	1356900	1453900	1507300	18	18	18	18	18	18	387850	362880	343080	222010	188520	323130	72094	65247	62551	65917	50395	55997	185150	187630	138050	138040	143330
Q8NCM8;Q8NCM8-2;Q8NCM8-3;H0YEX1;H0YDE0	Q8NCM8;Q8NCM8-2	50;49;16;2;2	50;49;16;2;2	49;48;16;2;2	Cytoplasmic dynein 2 heavy chain 1	DYNC2H1	5	50	13.9	492.62	4307	4307;4314;920;224;378	0	87.056	13839000	11281000	11116000	10118000	9834700	10922000	13262000	11298000	11314000	10387000	10008000	10553000	71	71	71	71	71	71	1511600	1301000	1237300	930400	850030	1276300	2902500	2320400	2457700	2518400	1878700	2038700	686700	709300	592860	453600	504030
P63167;F8VXL2;F8VRV5;F8VXI7	P63167;F8VXL2;F8VRV5	6;4;4;1	6;4;4;1	4;4;4;1	Dynein light chain 1, cytoplasmic	DYNLL1	4	6	52.8	10.366	89	89;47;67;42	0	29.697	8238400	7445900	6925500	7658500	7410800	6519200	7908800	7401700	7096900	7786400	7491200	6341500	16	16	16	16	16	16	1269900	1084600	1126400	1006300	618810	1275300	2640400	2265500	2605200	2997600	2658000	1890300	1767500	1549100	996290	1284000	1522300
Q9NP97;B1AKR6;Q8TF09;H3BNG9;H3BPA0;Q7Z4M1;H3BQI1;Q9NP97-2	Q9NP97;B1AKR6;Q8TF09	3;2;2;1;1;1;1;1	3;2;2;1;1;1;1;1	3;2;2;1;1;1;1;1	Dynein light chain roadblock-type 1;Dynein light chain roadblock-type 2	DYNLRB1;DYNLRB2	8	3	38.5	10.921	96	96;148;96;40;44;54;125;47	0	12.496	873720	788270	741730	709030	685610	744150	838730	783760	757650	725960	697310	719480	6	6	6	6	6	6	166200	152440	156920	115620	93433	149820	166490	140860	133610	154530	115590	127540	101140	101330	86298	80046	85047
Q5VTU3;P63172	Q5VTU3;P63172	2;2	2;2	2;2	Dynein light chain Tctex-type 1	DYNLT1	2	2	37	10.2	92	92;113	0	19.392	2108300	1759800	1519000	1326900	1276200	1353900	2021100	1757400	1558200	1364600	1297300	1309800	5	5	5	5	5	5	307790	280200	244250	203310	167050	244710	182260	114320	156510	137560	77914	122290	385090	437420	290020	282100	274090
Q8IYY4;Q8IYY4-2	Q8IYY4;Q8IYY4-2	3;2	3;2	3;2	Zinc finger protein DZIP1L	DZIP1L	2	3	4.7	86.847	767	767;539	0.00045413	2.0336	0	0	0	0	0	0	0	0	0	0	0	0	0	0	0	0	0	0	0	0	0	0	0	0	0	0	0	0	0	0	0	0	0	0	0
H7C2Q8;Q99848	H7C2Q8;Q99848	1;1	1;1	1;1	Probable rRNA-processing protein EBP2	EBNA1BP2	2	1	4.2	40.684	361	361;306	0	4.2828	0	0	0	0	0	0	0	0	0	0	0	0	0	0	0	0	0	0	0	0	0	0	0	0	0	0	0	0	0	0	0	0	0	0	0
Q13011;M0R248;M0QZW4;M0QXS7;M0R1A2;REV__Q86VR7;REV__Q86VR7-2	Q13011;M0R248	11;8;4;1;1;1;1	11;8;4;1;1;1;1	8;5;1;0;0;1;1	Delta(3,5)-Delta(2,4)-dienoyl-CoA isomerase, mitochondrial	ECH1	7	11	35.4	35.816	328	328;267;181;36;55;867;881	0	43.29	14955000	12751000	12672000	10769000	10495000	12777000	14341000	12732000	12878000	11098000	10713000	12319000	67	67	67	67	67	67	3629100	3216500	3320100	2207300	1787700	3284200	1634000	1370400	1451100	1419000	1200700	1148700	856820	900990	671300	647640	692030
Q9NTX5-3;Q9NTX5-6;Q9NTX5-2;Q9NTX5;H0Y525;J3KP84;E9PPG7;E9PRU6;F2Z2D6;E9PJS8;E9PLY6;H0Y5L2;Q9NTX5-4;Q9NTX5-5	Q9NTX5-3;Q9NTX5-6;Q9NTX5-2;Q9NTX5;H0Y525;J3KP84;E9PPG7;E9PRU6;F2Z2D6;E9PJS8;E9PLY6;H0Y5L2;Q9NTX5-4;Q9NTX5-5	2;2;2;2;1;1;1;1;1;1;1;1;1;1	2;2;2;2;1;1;1;1;1;1;1;1;1;1	2;2;2;2;1;1;1;1;1;1;1;1;1;1	Ethylmalonyl-CoA decarboxylase	ECHDC1	14	2	12.8	24.859	226	226;284;301;307;76;125;125;135;139;151;179;255;70;145	0	9.5862	245450	235480	207670	159880	166020	194290	235890	233100	212370	166000	168820	187490	1	1	1	1	1	1	0	0	0	0	0	0	0	0	0	0	0	0	245450	235480	207670	159880	166020
P30084	P30084	12	12	12	Enoyl-CoA hydratase, mitochondrial	ECHS1	1	12	58.3	31.387	290	290	0	107.83	12121000	10902000	9980000	9571400	9599200	10675000	11635000	10839000	10213000	9809000	9756900	10314000	53	53	53	53	53	53	2081000	1888100	1828700	1356100	1209000	2178100	1332300	1086700	1206400	1225400	960410	1041800	2928700	2849800	2091900	2289300	2512400
Q008S8;B7ZBI6	Q008S8;B7ZBI6	2;1	2;1	2;1	Epithelial cell-transforming sequence 2 oncogene-like	ECT2L	2	2	2.5	104.88	904	904;77	0.00047281	2.3085	137670	121310	123060	98647	90563	129490	132100	120900	124810	101870	93242	124410	1	1	1	1	1	1	137670	121310	123060	98647	90563	129490	0	0	0	0	0	0	0	0	0	0	0
Q6P2E9-2;Q6P2E9;I3L2F4	Q6P2E9-2;Q6P2E9	3;3;1	3;3;1	3;3;1	Enhancer of mRNA-decapping protein 4	EDC4	3	3	2.7	109.73	1020	1020;1401;135	0	3.163	0	0	0	0	0	0	0	0	0	0	0	0	0	0	0	0	0	0	0	0	0	0	0	0	0	0	0	0	0	0	0	0	0	0	0
O60869-2;O60869-3;O60869	O60869-2;O60869-3;O60869	7;7;7	7;7;7	7;7;7	Endothelial differentiation-related factor 1	EDF1	3	7	44.6	15.48	139	139;141;148	0	8.7701	3098200	2610800	2575500	2260600	2953300	2645200	2970600	2608900	2620500	2346200	2956000	2571600	22	22	22	22	22	22	538440	470520	501620	343040	436060	491860	543060	426920	486520	471700	345450	369950	221660	205490	161630	157070	174800
Q15075	Q15075	3	3	3	Early endosome antigen 1	EEA1	1	3	1.5	162.46	1411	1411	0.0017109	1.5586	74355	61622	59442	48130	44794	59388	71272	61633	60475	49685	45953	57148	1	1	1	1	1	1	74355	61622	59442	48130	44794	59388	0	0	0	0	0	0	0	0	0	0	0
Q5VTE0;P68104;A0A087WVQ9;P68104-2;A0A087WV01;Q05639;Q5JR01;A6PW80	Q5VTE0;P68104;A0A087WVQ9;P68104-2;A0A087WV01	25;25;23;23;19;10;7;6	25;25;23;23;19;10;7;6	25;25;23;23;19;10;7;6	Putative elongation factor 1-alpha-like 3;Elongation factor 1-alpha 1;Elongation factor 1-alpha	EEF1A1P5;EEF1A1	8	25	60.6	50.184	462	462;462;441;441;426;463;145;106	0	150.43	60268000	56601000	52146000	50438000	43380000	54136000	57897000	56124000	53341000	51467000	44549000	52163000	171	171	171	171	171	171	9131100	8080400	8045300	5846200	4660500	9458100	8319500	6719600	7697400	7898000	5489200	5985900	8384600	8613800	6720800	6159600	6498300
P24534;C9JZW3;F8WF65;F2Z2G2	P24534	8;2;1;1	7;2;1;1	7;2;1;1	Elongation factor 1-beta	EEF1B2	4	8	36.4	24.763	225	225;123;29;68	0	23.91	9192300	8508100	7712600	7014200	6468700	7649500	8828400	8442700	7890400	7191600	6610600	7380000	38	38	38	38	38	38	1138500	1037600	1053200	718020	569140	1082100	1011300	868240	895020	896030	602770	754530	2160700	2256500	1706000	1553900	1634600
E9PK01;P29692-3;P29692;A0A087X1X7;E9PRY8;P29692-2;E9PQZ1;P29692-4;E9PL71;E9PQ49;E9PI39;H0YE72;E9PPR1;E9PL12;E9PN91;H0YE58;E9PMW7;E9PIZ1;E9PK06;H0YCK7;E9PNW6;E9PQC9;E9PKK3;E9PK72;E9PJD0	E9PK01;P29692-3;P29692;A0A087X1X7;E9PRY8;P29692-2;E9PQZ1;P29692-4;E9PL71;E9PQ49;E9PI39;H0YE72;E9PPR1;E9PL12	9;9;9;8;8;8;7;7;6;6;6;5;5;5;4;4;4;3;3;3;2;2;2;2;2	9;9;9;8;8;8;7;7;6;6;6;5;5;5;4;4;4;3;3;3;2;2;2;2;2	8;8;8;7;7;7;6;6;5;5;5;4;5;5;4;3;4;3;3;3;2;2;2;2;2	Elongation factor 1-delta	EEF1D	25	9	38.3	28.821	261	261;257;281;631;697;647;238;262;187;198;204;156;166;168;106;119;130;137;139;210;35;36;39;63;99	0	34.355	8226200	7033200	6353200	5939100	6052400	6309300	7889200	7015000	6504400	6096200	6135400	6106700	39	39	39	39	39	39	751220	629130	629240	475390	418150	601850	1428700	1199000	1211100	1276400	890160	1080600	1506100	1543800	1190800	1085300	1172100
D6RBD7;C9J1V9;O43324-2;O43324;D6RCQ0;H0YAL7	D6RBD7;C9J1V9;O43324-2;O43324;D6RCQ0;H0YAL7	2;2;2;2;1;1	2;2;2;2;1;1	2;2;2;2;1;1	Eukaryotic translation elongation factor 1 epsilon-1	EEF1E1;EEF1E1-BLOC1S5	6	2	14	16.686	150	150;151;139;174;94;136	0	3.0486	659800	652370	622090	619810	578270	657190	634480	645090	635320	632780	589870	634660	4	4	4	4	4	4	0	0	0	0	0	0	0	0	0	0	0	0	0	0	0	0	0
P26641;P26641-2	P26641;P26641-2	25;24	25;24	25;24	Elongation factor 1-gamma	EEF1G	2	25	66.6	50.118	437	437;487	0	97.872	26913000	23427000	21538000	20000000	18558000	22185000	25819000	23342000	22021000	20488000	18967000	21398000	105	105	105	105	105	105	4490200	4067500	4079700	2913200	2073800	4192100	3693300	2948500	3293200	3306500	2315900	2509400	4371000	4394800	3098600	3170000	3317200
P13639;A0A0G2JRY5;O00268	P13639	38;1;1	38;1;1	37;1;1	Elongation factor 2	EEF2	3	38	52.7	95.337	858	858;457;1085	0	323.31	60423000	53335000	48110000	44796000	41407000	51805000	57980000	53084000	49252000	45882000	42397000	49915000	224	224	224	224	224	224	11112000	9959400	9760800	6867200	5329900	10600000	7546000	6580800	6621000	6980200	4720600	5779700	8899600	9137400	6512200	6469900	6661300
J3KR48;J3KR52;A6NFE3	J3KR48;J3KR52;A6NFE3	1;1;1	1;1;1	1;1;1	EF-hand calcium-binding domain-containing protein 10	EFCAB10	3	1	6.9	15.212	131	131;149;127	0.0013181	1.7289	1419800	1358200	1226100	1183600	1151300	1279100	1364400	1344900	1255900	1211500	1171600	1235900	10	10	10	10	10	10	382980	332020	338420	254620	224490	376420	276350	276620	236950	263050	217770	221950	191530	219190	164180	173270	181290
A8K855-2;A8K855	A8K855-2;A8K855	2;2	2;2	2;2	EF-hand calcium-binding domain-containing protein 7	EFCAB7	2	2	2.6	69.107	606	606;629	0.00048054	2.4632	46936	33379	39156	27995	35164	42225	44883	33840	39351	29383	35563	40723	1	1	1	1	1	1	0	0	0	0	0	0	0	0	0	0	0	0	0	0	0	0	0
A0A1B0GTB1;Q5JVL4-3;Q5JVL4;A0A1B0GVR3;A0A1B0GTV6;A0A1B0GUV2;A0A1B0GVB0;A0A1B0GTH2;A0A1C7CYY1;A0A1B0GTF7;A0A1B0GTM7;A0A1B0GUP6;A0A1B0GWB3;A0A1B0GU13;Q5JVL4-2;A0A1B0GTW5;A0A1B0GTV4;A0A1B0GTH7;A0A1B0GTD7;A0A1B0GUE4	A0A1B0GTB1;Q5JVL4-3;Q5JVL4;A0A1B0GVR3;A0A1B0GTV6;A0A1B0GUV2;A0A1B0GVB0;A0A1B0GTH2;A0A1C7CYY1;A0A1B0GTF7;A0A1B0GTM7;A0A1B0GUP6	13;13;13;12;12;12;12;10;10;10;9;8;6;6;6;4;4;4;2;1	13;13;13;12;12;12;12;10;10;10;9;8;6;6;6;4;4;4;2;1	13;13;13;12;12;12;12;10;10;10;9;8;6;6;6;4;4;4;2;1	EF-hand domain-containing protein 1	EFHC1	20	13	23.5	72.944	630	630;621;640;544;631;632;641;552;559;582;532;518;243;474;278;97;112;148;132;70	0	32.715	7710900	5861300	5819200	5071700	5407800	6453900	7380900	5900700	5916900	5233400	5497500	6225200	27	27	27	27	27	27	893000	771700	747310	600030	491860	822110	884740	715260	687220	708220	500770	642320	905420	871600	679870	656630	730230
Q5JST6;Q5JST6-2	Q5JST6;Q5JST6-2	10;6	10;6	9;5	EF-hand domain-containing family member C2	EFHC2	2	10	13.2	87.396	749	749;162	0	25.463	2943500	2612600	2512800	2100700	2175100	2527800	2824800	2601000	2558200	2170500	2211500	2439800	19	19	19	19	19	19	36271	29294	28863	20120	18892	30617	664100	572570	592090	600210	469210	486910	798630	994640	828170	643540	649810
Q96C19;H0Y4Y4	Q96C19	7;3	7;3	7;3	EF-hand domain-containing protein D2	EFHD2	2	7	30	26.697	240	240;179	0	26.135	3304700	2871100	2759400	2606800	2384400	2535300	3170200	2862300	2814300	2666500	2429000	2452600	20	20	20	20	20	20	112570	104520	114230	66924	52586	97357	1363900	1119100	1220200	1173100	857890	883820	382420	380500	254250	269430	302790
Q15029-2;Q15029-3;Q15029;K7EP67;K7EJ74	Q15029-2;Q15029-3;Q15029	14;14;14;5;3	13;13;13;4;2	13;13;13;4;2	116 kDa U5 small nuclear ribonucleoprotein component	EFTUD2	5	14	15.8	105.38	937	937;962;972;223;134	0	13.267	4080000	3652100	3276600	3243200	3304300	3350400	3916100	3631400	3359100	3319600	3346800	3245300	24	24	24	24	24	24	230690	201850	215370	163120	154770	290360	1151400	1058300	966020	1085000	839420	980310	811300	799040	573430	589900	697300
Q504U8;E9PFD7;P00533;P00533-2;P00533-4;P00533-3;A0A1W2PRR9;J3KTI5;H3BLT0;B4DTR1;J3QLU9;A0A0A0MSE1;P04626-3;P04626-2;P04626-6;P04626-5;P04626-4;P04626;Q15303-4;Q15303-3;Q15303-2;Q15303	Q504U8;E9PFD7;P00533;P00533-2;P00533-4;P00533-3;A0A1W2PRR9	4;4;4;3;3;3;2;1;1;1;1;1;1;1;1;1;1;1;1;1;1;1	4;4;4;3;3;3;2;1;1;1;1;1;1;1;1;1;1;1;1;1;1;1	4;4;4;3;3;3;2;1;1;1;1;1;1;1;1;1;1;1;1;1;1;1	Receptor protein-tyrosine kinase;Epidermal growth factor receptor	EGFR	22	4	3.7	120.69	1091	1091;1165;1210;405;628;705;464;251;731;979;1055;1266;569;645;888;1225;1240;1255;1282;1292;1298;1308	0	9.0624	1161400	960000	903780	789650	763300	891700	1113200	960110	921890	812340	778240	860540	9	9	9	9	9	9	425050	391790	359990	300490	288850	346190	0	0	0	0	0	0	100730	101940	73391	77338	78247
Q9H223;Q9NZN3;C9J2Z4;C9JC03;A0A024R571;Q9H4M9;C9JDQ8;Q9NZN4-2;Q9NZN4	Q9H223	9;3;2;2;2;2;1;1;1	9;3;2;2;2;2;1;1;1	9;3;2;2;2;2;1;1;1	EH domain-containing protein 4	EHD4	9	9	15.9	61.174	541	541;535;306;374;548;534;162;407;543	0	15.025	3199200	2917200	2572900	2402600	2344500	2887700	3071700	2896800	2638100	2464100	2394000	2783300	17	17	17	17	17	17	638790	572850	573150	429810	337970	624700	242860	187950	198010	202110	137760	162890	806120	848400	595700	583590	596410
A6NJH9;P47813;O14602;X6RAC9	A6NJH9;P47813;O14602;X6RAC9	2;2;2;1	2;2;2;1	2;2;2;1	Eukaryotic translation initiation factor 1A, X-chromosomal;Eukaryotic translation initiation factor 1A, Y-chromosomal	EIF1AY;EIF1AX	4	2	20.5	14.455	127	127;144;144;116	0	3.7252	397510	349720	316240	327250	272750	298760	381420	348160	324230	332530	279240	288790	3	3	3	3	3	3	0	0	0	0	0	0	274770	244540	236860	244960	177760	223030	122730	105180	79381	82299	94991
C9IZE1;F8WAE5;Q9BY44-4;Q9BY44-3;Q9BY44;H7C5Q3	C9IZE1;F8WAE5;Q9BY44-4;Q9BY44-3;Q9BY44;H7C5Q3	2;2;2;2;2;1	2;2;2;2;2;1	2;2;2;2;2;1	Eukaryotic translation initiation factor 2A;Eukaryotic translation initiation factor 2A, N-terminally processed	EIF2A	6	2	11.4	26.008	236	236;580;524;560;585;158	0	5.9809	112470	109140	84527	85460	91202	72419	108120	107840	87584	87468	91615	70689	1	1	1	1	1	1	0	0	0	0	0	0	0	0	0	0	0	0	112470	109140	84527	85460	91202
P19525;F8WBH4;C9JZT2;P19525-2	P19525;F8WBH4;C9JZT2;P19525-2	2;1;1;1	2;1;1;1	2;1;1;1	Interferon-induced, double-stranded RNA-activated protein kinase	EIF2AK2	4	2	4.2	62.094	551	551;102;141;510	0.0043877	1.0755	371900	252670	267410	197100	248240	330500	355400	256810	270320	206560	252000	318000	1	1	1	1	1	1	0	0	0	0	0	0	0	0	0	0	0	0	0	0	0	0	0
P05198;H0YJS4;G3V4T5	P05198;H0YJS4;G3V4T5	6;5;5	6;5;5	6;5;5	Eukaryotic translation initiation factor 2 subunit 1	EIF2S1	3	6	22.2	36.112	315	315;252;273	0	41.161	4973000	4065600	3931200	3472900	4072500	3706600	4765700	4070300	4004700	3589800	4091800	3601700	23	23	23	23	23	23	806560	663980	682980	516740	510640	648320	515140	423680	414450	454980	303470	364310	674810	698580	565130	494480	542670
Q2VIR3;P41091;F8W810;Q2VIR3-2;H7BZU1	Q2VIR3;P41091;F8W810;Q2VIR3-2	6;6;4;4;1	6;6;4;4;1	6;6;4;4;1	Putative eukaryotic translation initiation factor 2 subunit 3-like protein;Eukaryotic translation initiation factor 2 subunit 3	EIF2S3L;EIF2S3	5	6	11.4	51.228	472	472;472;466;466;183	0	9.0002	2809500	2319200	2344500	2265900	1913300	2208300	2692900	2321400	2384600	2310800	1961100	2131800	12	12	12	12	12	12	503970	434950	415410	319100	229000	414450	582400	459120	549670	527350	395690	400300	0	0	0	0	0
Q14152;Q14152-2	Q14152;Q14152-2	17;15	17;15	17;15	Eukaryotic translation initiation factor 3 subunit A	EIF3A	2	17	13.5	166.57	1382	1382;1348	0	46.279	7256200	6289500	5881900	5325500	5044200	5798600	6960700	6269500	6005300	5465100	5144200	5598200	41	41	41	41	41	41	1614900	1431500	1316500	1150700	971990	1476200	890700	727260	755050	761090	523830	623450	835250	903810	707020	593650	621730
P55884;P55884-2;C9JZG1;C9JQN7	P55884;P55884-2	13;13;5;4	13;13;5;4	13;13;5;4	Eukaryotic translation initiation factor 3 subunit B	EIF3B	4	13	22.6	92.48	814	814;873;302;153	0	29.366	6235700	5408600	5155900	4647200	4542100	5028100	5981700	5392200	5257600	4773900	4620600	4858900	31	31	31	31	31	31	1071900	938290	963270	700500	613820	971420	888790	780590	722030	791140	581370	700930	736050	737190	574900	562720	637760
Q99613-2;Q99613;B5ME19;H3BPE4	Q99613-2;Q99613;B5ME19	10;10;9;1	10;10;9;1	10;10;9;1	Eukaryotic translation initiation factor 3 subunit C;Eukaryotic translation initiation factor 3 subunit C-like protein	EIF3C;EIF3CL	4	10	10.2	104.1	903	903;913;914;148	0	20.962	5494400	4722500	4312900	3815600	3817100	4409300	5269900	4709000	4408700	3926300	3885200	4256400	20	20	20	20	20	20	1341100	1261000	1230600	885560	742070	1184900	419340	323710	332620	352290	233150	276350	466230	451760	334860	346450	355860
O15371-2;O15371-3;O15371;B0QYA5;B0QYA4;B0QYA6;B0QYA8	O15371-2;O15371-3;O15371;B0QYA5	7;7;7;4;2;2;1	7;7;7;4;2;2;1	7;7;7;4;2;2;1	Eukaryotic translation initiation factor 3 subunit D	EIF3D	7	7	19.8	58.14	499	499;533;548;269;105;173;123	0	14.082	3168100	2900700	2680200	2481300	2379300	2654800	3042000	2880900	2739400	2544100	2422900	2565000	19	19	19	19	19	19	893390	822830	808520	581140	558300	871380	627000	521680	549580	545820	437240	459070	675890	685560	469310	522570	562130
P60228;H0YBR5;E5RGA2;E5RIT4;H0YAW4;E5RHS5;H0YBP5;E5RII3	P60228;H0YBR5;E5RGA2	6;3;3;2;2;2;1;1	6;3;3;2;2;2;1;1	6;3;3;2;2;2;1;1	Eukaryotic translation initiation factor 3 subunit E	EIF3E	8	6	15.3	52.22	445	445;171;352;75;156;226;74;75	0	13.606	3203500	2627800	2449900	2276000	2113900	2655600	3070200	2629300	2502700	2331700	2164300	2558500	18	18	18	18	18	18	531590	477340	478310	329100	238680	497190	698420	560270	565450	569530	398180	509830	317020	297540	213820	216810	244870
O00303;H0YDT6	O00303;H0YDT6	6;3	6;3	6;3	Eukaryotic translation initiation factor 3 subunit F	EIF3F	2	6	17.6	37.563	357	357;100	0	19.335	658750	539990	533830	506440	456090	515760	631320	540640	543550	517770	465850	498140	10	10	10	10	10	10	75109	60356	80814	39255	32539	76096	49245	32500	46176	48408	29534	28748	106950	87696	59841	70667	80278
O75821;K7ER90;K7EL20;K7ENA8;K7EP16	O75821;K7ER90;K7EL20;K7ENA8	7;5;5;5;2	7;5;5;5;2	7;5;5;5;2	Eukaryotic translation initiation factor 3 subunit G	EIF3G	5	7	19.7	35.611	320	320;227;262;289;118	0	14.262	2768800	2119300	2085300	1702600	1970100	2141600	2650600	2132300	2119700	1767400	1990900	2070500	15	15	15	15	15	15	0	0	0	0	0	0	127450	96700	117420	114100	81424	93666	300440	360820	307470	248280	260460
A0A087WZK9;B3KS98;O15372;E5RJT0;E5RGU4	A0A087WZK9;B3KS98;O15372;E5RJT0	3;3;3;2;1	3;3;3;2;1	3;3;3;2;1	Eukaryotic translation initiation factor 3 subunit H	EIF3H	5	3	9.5	39.589	349	349;366;352;244;235	0	4.1735	1820000	1363000	1341700	1119700	1166900	1607500	1741800	1373600	1364000	1157700	1193700	1545600	6	6	6	6	6	6	170750	172090	175980	101700	64155	169880	0	0	0	0	0	0	0	0	0	0	0
Q13347;Q5TFK1	Q13347	5;2	5;2	5;2	Eukaryotic translation initiation factor 3 subunit I	EIF3I	2	5	15.4	36.501	325	325;125	0	13.258	2867900	2436600	2384700	2135500	2051800	2421300	2750100	2433200	2427600	2193700	2093200	2336100	18	18	18	18	18	18	776560	642860	709780	523610	434890	743090	281100	231630	222390	238390	182060	222020	131420	145240	124550	103840	124180
H0YGJ7;H0YLP3;O75822-3;O75822;O75822-2	H0YGJ7;H0YLP3;O75822-3;O75822;O75822-2	2;2;2;2;1	2;2;2;2;1	2;2;2;2;1	Eukaryotic translation initiation factor 3 subunit J	EIF3J	5	2	17	11.959	106	106;117;209;258;204	0.0017294	1.6367	868890	782270	601880	545730	513930	531730	834060	776510	622810	559790	522470	514760	3	3	3	3	3	3	313030	289440	266290	192950	140490	241180	0	0	0	0	0	0	555860	492830	335590	352780	373450
K7ES31;K7ERF1;Q9UBQ5-2;Q9UBQ5	K7ES31;K7ERF1;Q9UBQ5-2;Q9UBQ5	2;2;2;2	2;2;2;2	2;2;2;2	Eukaryotic translation initiation factor 3 subunit K	EIF3K	4	2	18.2	15.875	137	137;192;211;218	0.0036526	1.2017	179650	145430	153230	150700	115670	120980	172130	145830	155520	153190	118710	117080	2	2	2	2	2	2	0	0	0	0	0	0	179650	145430	153230	150700	115670	120980	0	0	0	0	0
B0QY89;Q9Y262;Q9Y262-2;C9JHP4;C9K0Q7;B0QY90;H7C3A0;H0Y7E6	B0QY89;Q9Y262;Q9Y262-2;C9JHP4;C9K0Q7;B0QY90	7;7;6;4;4;4;2;1	7;7;6;4;4;4;2;1	7;7;6;4;4;4;2;1	Eukaryotic translation initiation factor 3 subunit L	EIF3L	8	7	11	70.901	607	607;564;516;150;183;466;127;109	0	11.271	3380500	2886400	2768000	2624100	2339100	2647700	3241900	2880800	2823500	2682200	2390200	2557200	10	10	10	10	10	10	355610	335260	279190	224270	227120	294570	875430	672410	774420	775600	541290	565260	543370	519750	416110	356070	351080
Q7L2H7;J3KNJ2;E9PRY0;E9PN86;Q7L2H7-2;E9PRI2;E7ESM3;H0YCQ8	Q7L2H7;J3KNJ2;E9PRY0;E9PN86;Q7L2H7-2	4;3;2;2;2;1;1;1	4;3;2;2;2;1;1;1	4;3;2;2;2;1;1;1	Eukaryotic translation initiation factor 3 subunit M	EIF3M	8	4	11.8	42.502	374	374;191;74;102;242;59;123;220	0	3.0033	296070	320150	242650	230530	243460	205230	285240	314330	251580	236600	245010	199920	2	2	2	2	2	2	0	0	0	0	0	0	0	0	0	0	0	0	296070	320150	242650	230530	243460
P60842;J3KT12;P60842-2;J3QS69;J3KTB5;J3QL43;J3KSZ0;J3KTN0;J3QR64;J3QLN6;J3QKZ9;J3KS25;J3KT04;J3KS93;J3QQP0;E7EMV8	P60842;J3KT12;P60842-2;J3QS69;J3KTB5;J3QL43;J3KSZ0;J3KTN0;J3QR64	16;14;14;13;12;12;10;8;8;7;6;6;3;3;2;2	5;5;5;5;5;3;4;3;3;2;2;2;1;1;1;0	5;5;5;5;5;3;4;3;3;2;2;2;1;1;1;0	Eukaryotic initiation factor 4A-I	EIF4A1	16	16	43.3	46.153	406	406;341;347;300;257;271;230;117;214;163;134;187;85;85;95;98	0	16.187	12458000	10411000	8834500	8316200	8506700	9000600	11943000	10394000	9083500	8534500	8626300	8708100	27	27	27	27	27	27	1749100	1530300	1269600	1123900	855100	1307300	2079800	1804300	1722600	1851800	1276300	1540200	1991300	2118000	1598900	1379800	1444700
Q14240;Q14240-2;E7EQG2;J3KSN7	Q14240;Q14240-2;E7EQG2	16;16;15;4	16;16;15;4	5;5;4;1	Eukaryotic initiation factor 4A-II;Eukaryotic initiation factor 4A-II, N-terminally processed	EIF4A2	4	16	45	46.402	407	407;408;362;109	0	89.345	23201000	19794000	18475000	16799000	16110000	19492000	22250000	19752000	18867000	17244000	16451000	18795000	66	66	66	66	66	66	4984300	4410600	4264100	3032200	2414900	4678600	3329700	2881100	3083300	3074000	2399100	2854900	3076900	2821900	2160100	2236900	2322600
P38919;J3QL52;I3L3H2;E9PBH4;F8WE11	P38919	9;2;2;1;1	6;0;1;0;0	6;0;1;0;0	Eukaryotic initiation factor 4A-III;Eukaryotic initiation factor 4A-III, N-terminally processed	EIF4A3	5	9	23.1	46.871	411	411;68;125;96;97	0	48.006	4220800	3517000	3459100	3057600	3031400	3328800	4046100	3517000	3519600	3145400	3081300	3217500	19	19	19	19	19	19	482740	455690	441180	336850	308250	400520	690450	505010	585200	575250	430940	443650	273510	319480	213850	170990	174150
E7EX17;P23588;P23588-2;F8VX11;F8W0K0;F8VYE9;F8VSC7;F8VP89;F8VRU1	E7EX17;P23588;P23588-2;F8VX11	12;12;9;7;4;4;4;4;3	12;12;9;7;4;4;4;4;3	12;12;9;7;4;4;4;4;3	Eukaryotic translation initiation factor 4B	EIF4B	9	12	22.2	69.697	616	616;611;572;360;169;185;227;275;175	0	26.377	3426100	3063000	2722700	2500500	2414100	2653200	3288400	3045700	2789500	2565300	2456400	2564400	36	36	36	36	36	36	758640	703000	664300	509620	452950	708840	866330	711310	698060	691250	517050	582260	633340	626440	483190	438000	472680
D6RBW1;P06730;P06730-3;P06730-2;H0Y8J7	D6RBW1;P06730;P06730-3;P06730-2	3;3;3;3;1	3;3;3;3;1	3;3;3;3;1	Eukaryotic translation initiation factor 4E	EIF4E	5	3	13.1	28.512	245	245;217;237;248;155	0	12.062	1299200	1052400	908330	873920	1118400	1170700	1244800	1053200	933390	902470	1125200	1133000	6	6	6	6	6	6	0	0	0	0	0	0	0	0	0	0	0	0	113920	121910	102680	99906	105710
E7EUU4;Q04637-3;Q04637;Q04637-8;Q04637-9;E7EX73;E9PGM1;Q04637-6;Q04637-7;Q04637-5;Q04637-4;H7C044;C9JF13;C9J6B6;C9K073;O43432-4;C9J2Z7;C9JIH5;C9JWH9;C9JHW9;H7C0V6	E7EUU4;Q04637-3;Q04637;Q04637-8;Q04637-9;E7EX73;E9PGM1;Q04637-6;Q04637-7;Q04637-5;Q04637-4	14;14;14;14;14;13;13;13;13;13;13;5;5;4;4;3;2;1;1;1;1	14;14;14;14;14;13;13;13;13;13;13;5;5;4;4;3;2;1;1;1;1	11;11;11;11;11;10;10;10;10;10;10;5;2;2;3;0;2;1;1;1;1	Eukaryotic translation initiation factor 4 gamma 1	EIF4G1	21	14	10.4	171.64	1560	1560;1559;1599;1600;1606;1436;1513;1403;1404;1435;1512;226;903;757;869;1305;833;87;143;160;180	0	37.368	4299600	3882300	3459900	3295600	3095500	3415200	4127400	3857900	3546200	3372300	3153600	3300600	25	25	25	25	25	25	317310	268880	274290	196400	175240	284440	382440	297590	304400	313170	213250	256720	221260	221550	164690	160500	164380
H0YCH5;H0Y3P2;D3DQV9;P78344-2;P78344;H0YEC5;H0YD77;H0YD99;H0YEN8;H0YDC0;H0YCF8;H0YEI7	H0YCH5;H0Y3P2;D3DQV9;P78344-2;P78344;H0YEC5;H0YD77;H0YD99;H0YEN8;H0YDC0;H0YCF8	4;4;4;4;4;3;3;2;2;2;2;1	4;4;4;4;4;3;3;2;2;2;2;1	4;4;4;4;4;3;3;2;2;2;2;1	Eukaryotic translation initiation factor 4 gamma 2	EIF4G2	12	4	9.2	49.652	444	444;869;907;869;907;244;282;84;112;116;129;84	0	10.014	121230	107090	102720	87342	87350	103390	116330	106650	104610	90074	88983	99748	4	4	4	4	4	4	31289	28203	31825	19233	18006	31926	0	0	0	0	0	0	0	0	0	0	0
Q15056-2;Q15056;K7EJP0	Q15056-2;Q15056	11;11;1	11;11;1	11;11;1	Eukaryotic translation initiation factor 4H	EIF4H	3	11	50.9	25.2	228	228;248;57	0	52.231	6277800	5415700	4841700	4347400	4277200	4816300	6021600	5397900	4957100	4467800	4352500	4652300	43	43	43	43	43	43	1390900	1264200	1248600	875520	666000	1298400	639610	514230	605130	592860	456020	459180	1260900	1195000	861710	905810	938300
P55010;H0YLZ1;H0YN40;H0YK29;H0YK11;H0YMJ8;H0YM54	P55010;H0YLZ1;H0YN40	4;3;3;1;1;1;1	4;3;3;1;1;1;1	4;3;3;1;1;1;1	Eukaryotic translation initiation factor 5	EIF5	7	4	10.7	49.222	431	431;146;200;51;68;101;109	0	6.5039	767620	658410	608500	570710	444050	567260	736220	656700	621980	581880	458520	546300	4	4	4	4	4	4	93017	82188	85476	58857	54094	92073	538710	428650	397390	408510	278820	375750	135890	147570	125640	103350	111130
I3L397;I3L504;P63241;P63241-2;Q6IS14;F8WCJ1;C9J7B5;C9J4W5;Q9GZV4	I3L397;I3L504;P63241;P63241-2;Q6IS14	10;10;10;9;5;3;3;3;3	10;10;10;9;5;3;3;3;3	10;10;10;9;5;3;3;3;3	Eukaryotic translation initiation factor 5A;Eukaryotic translation initiation factor 5A-1;Eukaryotic translation initiation factor 5A-1-like	EIF5A;EIF5AL1	9	10	63.7	16.019	146	146;186;154;184;154;105;109;115;153	0	171.36	6348000	5232200	5549200	4950900	4316300	5180300	6084200	5240300	5622000	5073900	4423800	4996100	28	28	28	28	28	28	1139500	1018800	1082000	682190	533790	1148600	1983800	1496300	2045100	1978800	1379600	1273700	492900	436880	292910	361150	365560
A0A087WUT6;O60841	A0A087WUT6;O60841	1;1	1;1	1;1	Eukaryotic translation initiation factor 5B	EIF5B	2	1	1.7	138.68	1220	1220;1220	0.004386	1.0752	0	0	0	0	0	0	0	0	0	0	0	0	0	0	0	0	0	0	0	0	0	0	0	0	0	0	0	0	0	0	0	0	0	0	0
P56537;P56537-2;B7ZBH1;F8WD20;A0A0B4J1Y7;A0A0U1RQV5;F8WDS6	P56537;P56537-2	5;3;2;1;1;1;1	5;3;2;1;1;1;1	5;3;2;1;1;1;1	Eukaryotic translation initiation factor 6	EIF6	7	5	36.7	26.599	245	245;226;108;59;108;110;186	0	90.858	1864300	1570600	1478900	1341700	1266000	1587900	1787500	1568700	1509300	1376800	1295300	1529800	13	13	13	13	13	13	160810	149370	126730	91502	76150	143700	227480	195300	205040	203000	155360	178670	290470	268240	215370	196660	221730
Q15717;Q15717-2;M0QZR9;M0R055;B1APY9;B1APY8;A0A0A0MRX1;A0A0R4J2E6;Q12926-2;Q12926;P26378-4;P26378-2;P26378-5;P26378;P26378-3	Q15717;Q15717-2	7;7;3;1;1;1;1;1;1;1;1;1;1;1;1	7;7;3;1;1;1;1;1;1;1;1;1;1;1;1	7;7;3;1;1;1;1;1;1;1;1;1;1;1;1	ELAV-like protein 1	ELAVL1	15	7	22.7	36.091	326	326;353;153;133;371;385;389;402;346;359;366;366;369;380;383	0	39.926	5319700	4980900	4231500	3998200	4044900	3912100	5110100	4936200	4350600	4100300	4092400	3794500	18	18	18	18	18	18	789000	725110	684980	514880	407270	665520	636590	543180	598580	581500	443890	435030	1137900	1136600	789070	817140	884140
V9GY58;D6RBS5;Q8IZ81	V9GY58;D6RBS5;Q8IZ81	1;1;1	1;1;1	1;1;1	ELMO domain-containing protein 2	ELMOD2	3	1	15.3	7.3445	59	59;167;293	0.00046168	2.1181	0	0	0	0	0	0	0	0	0	0	0	0	0	0	0	0	0	0	0	0	0	0	0	0	0	0	0	0	0	0	0	0	0	0	0
Q8N766-4;Q8N766-3;Q8N766-2;Q8N766	Q8N766-4;Q8N766-3;Q8N766-2;Q8N766	1;1;1;1	1;1;1;1	1;1;1;1	ER membrane protein complex subunit 1	EMC1	4	1	1.3	109.42	971	971;992;992;993	0.00048852	2.6519	0	0	0	0	0	0	0	0	0	0	0	0	0	0	0	0	0	0	0	0	0	0	0	0	0	0	0	0	0	0	0	0	0	0	0
P50402;Q5HY57	P50402;Q5HY57	4;3	4;3	4;3	Emerin	EMD	2	4	15.7	28.994	254	254;219	0	7.3346	391820	332850	338310	328640	242170	304350	375730	332520	343990	334070	250580	293210	3	3	3	3	3	3	141510	127540	126090	101530	81325	120230	250310	205310	212220	227110	160840	184120	0	0	0	0	0
O95834;O95834-2;O95834-3;K7EIK7;A0A0C4DGQ7;C9JRL6;K7EKG3;K7EII6;K7ELI8;K7ERY9;K7EKU5;K7ELB2;K7ERR9;K7EIM1;K7EQR0	O95834;O95834-2;O95834-3;K7EIK7;A0A0C4DGQ7;C9JRL6	12;12;12;11;8;8;5;4;3;2;2;1;1;1;1	12;12;12;11;8;8;5;4;3;2;2;1;1;1;1	12;12;12;11;8;8;5;4;3;2;2;1;1;1;1	Echinoderm microtubule-associated protein-like 2	EML2	15	12	21.3	70.678	649	649;796;850;773;427;603;223;181;121;148;225;73;91;111;133	0	41.307	6825400	5953000	5240400	4770300	4992800	5385600	6548100	5928300	5372100	4907300	5061800	5207900	36	36	36	36	36	36	815220	703880	613990	514730	362900	611890	499480	416050	417350	424720	306840	355050	1096100	1148900	865170	837400	930820
B5MBZ0;Q9HC35-2;Q9HC35	B5MBZ0;Q9HC35-2;Q9HC35	8;8;8	8;8;8	8;8;8	Echinoderm microtubule-associated protein-like 4	EML4	3	8	8.1	110.18	992	992;923;981	0	10.875	1687300	1377600	1251900	1105000	1236100	1368800	1617000	1378500	1280200	1141000	1251300	1322700	10	10	10	10	10	10	271470	224000	232940	161540	125410	244370	236430	182980	204370	202370	152550	173130	385590	359820	241150	236120	302040
A0A0U1RRM6;Q8N8S7-3;Q8N8S7-2;Q8N8S7;A0A075B6E5;A0A0U1RQP7	A0A0U1RRM6;Q8N8S7-3;Q8N8S7-2;Q8N8S7	5;5;5;5;2;1	5;5;5;5;2;1	5;5;5;5;2;1	Protein enabled homolog	ENAH	6	5	8.1	87.399	802	802;533;570;591;213;242	0	13.595	1368500	1067500	1003300	871010	1016500	1062700	1310400	1072000	1023500	901280	1025600	1028500	11	11	11	11	11	11	0	0	0	0	0	0	129740	86260	117440	101300	74461	73200	161370	152200	123040	114470	131420
Q14249	Q14249	1	1	1	Endonuclease G, mitochondrial	ENDOG	1	1	4.4	32.62	297	297	0	7.9977	498090	375660	351910	308230	328160	369230	476720	378190	359110	317910	332950	356660	2	2	2	2	2	2	230140	187530	172740	164260	133080	164410	0	0	0	0	0	0	0	0	0	0	0
Q9H0I2;R4GN60;Q9H0I2-2	Q9H0I2;R4GN60;Q9H0I2-2	2;1;1	2;1;1	2;1;1	Enkurin domain-containing protein 1	ENKD1	3	2	9	38.759	346	346;225;228	0.0017	1.5088	0	0	0	0	0	0	0	0	0	0	0	0	0	0	0	0	0	0	0	0	0	0	0	0	0	0	0	0	0	0	0	0	0	0	0
Q5VV23;A0A087WUX1;Q8TC29	Q5VV23;A0A087WUX1;Q8TC29	2;1;1	2;1;1	2;1;1	Enkurin	ENKUR	3	2	8.2	29.397	255	255;194;256	0	2.7131	247440	157690	194930	152430	155220	261320	236260	161440	195580	158180	160350	250310	1	1	1	1	1	1	0	0	0	0	0	0	0	0	0	0	0	0	0	0	0	0	0
P06733;P06733-2;K7EM90;P13929-3;P13929-2;P13929;E5RGZ4;E5RI09;E5RG95;K7EPM1;K7EKN2;K7ERS8;F5H1C3;REV__A0A1B0GUJ8	P06733;P06733-2	37;26;17;5;5;5;4;3;3;3;3;1;1;1	37;26;17;5;5;5;4;3;3;3;3;1;1;1	33;23;15;1;1;1;1;1;1;1;1;1;0;1	Alpha-enolase	ENO1	14	37	83.2	47.168	434	434;341;195;391;406;434;283;148;154;196;212;17;103;204	0	323.31	75302000	65416000	58619000	51084000	53861000	56440000	72238000	65172000	59984000	52680000	54540000	54620000	244	244	244	244	244	244	12760000	11287000	10501000	8350000	7071100	10865000	8791400	7418800	7271000	7460200	5344200	6240500	10682000	11204000	8820000	7725900	8165200
P09104-2;P09104;F5H0C8	P09104-2;P09104;F5H0C8	6;6;4	2;2;1	1;1;0	Gamma-enolase;Enolase	ENO2	3	6	26.3	42.707	391	391;434;315	0	5.0554	140970	112190	124550	125220	69642	94296	135040	112700	126070	126420	73456	90698	2	2	2	2	2	2	0	0	0	0	0	0	140970	112190	124550	125220	69642	94296	0	0	0	0	0
A0A0C4DGY8;D6RA00;Q9UHY7;Q9UHY7-2	A0A0C4DGY8;D6RA00;Q9UHY7;Q9UHY7-2	4;4;4;2	4;4;4;2	4;4;4;2	Enolase-phosphatase E1	ENOPH1	4	4	41.6	16.533	149	149;173;261;115	0	8.9189	939290	833550	779960	740540	748860	775790	901410	829620	796920	759370	759210	751000	6	6	6	6	6	6	0	0	0	0	0	0	72540	61279	48718	54223	44890	50030	259490	249890	195020	194110	227050
Q7L5Y1;Q7L5Y1-4;Q7L5Y1-5;J3QL81;Q7L5Y1-2;J3QL99;J3QSB6;Q7L5Y1-7;Q7L5Y1-6;X6RM24;R4GNF8;Q7L5Y1-3	Q7L5Y1;Q7L5Y1-4;Q7L5Y1-5;J3QL81;Q7L5Y1-2	7;6;6;4;4;3;3;3;3;1;1;1	7;6;6;4;4;3;3;3;3;1;1;1	6;5;5;3;3;3;3;2;2;1;1;1	Mitochondrial enolase superfamily member 1	ENOSF1	12	7	20.3	49.786	443	443;450;474;367;361;179;204;213;262;96;98;117	0	52.837	2386500	2246300	2015700	1619500	1446100	1872400	2292700	2226500	2059900	1670600	1484700	1802700	13	13	13	13	13	13	1412200	1199600	1144800	928930	707830	1139100	0	0	0	0	0	0	886930	971150	813890	640370	659780
Q9Y6X5	Q9Y6X5	1	1	1	Bis(5-adenosyl)-triphosphatase ENPP4	ENPP4	1	1	2.6	51.641	453	453	0.0036585	1.2119	0	0	0	0	0	0	0	0	0	0	0	0	0	0	0	0	0	0	0	0	0	0	0	0	0	0	0	0	0	0	0	0	0	0	0
A0A1W2PRU0;A6NMQ3;Q5T5H1;O43768-2;O43768;O43768-9;O43768-3;O43768-4;O43768-6;O43768-5;O43768-7;O43768-8	A0A1W2PRU0;A6NMQ3;Q5T5H1;O43768-2;O43768;O43768-9;O43768-3;O43768-4;O43768-6;O43768-5;O43768-7	4;4;4;4;4;4;4;4;3;3;3;1	4;4;4;4;4;4;4;4;3;3;3;1	4;4;4;4;4;4;4;4;3;3;3;1	Alpha-endosulfine	ENSA	12	4	26.1	13.133	119	119;140;187;117;121;133;137;140;113;117;133;105	0	4.0777	1852900	1604200	1449900	1320200	1367900	1469500	1777400	1598700	1483800	1357700	1387100	1421200	9	9	9	9	9	9	200420	184790	175610	112160	107560	163340	218660	172270	193620	197870	139580	155270	168080	156990	114540	116430	126530
E5RHX8;Q9NPA8-2;Q9NPA8;J3KNT2;E5RI00;E5RHT9;E5RJ84	E5RHX8;Q9NPA8-2;Q9NPA8;J3KNT2;E5RI00;E5RHT9;E5RJ84	3;3;3;2;2;2;2	3;3;3;2;2;2;2	3;3;3;2;2;2;2	Transcription and mRNA export factor ENY2	ENY2	7	3	30	11.315	100	100;96;101;48;51;53;56	0.0063091	0.9905	648370	563690	530320	529950	418320	511760	622000	561820	542000	538780	430970	493330	4	4	4	4	4	4	162550	145380	138860	89305	79023	135690	124980	114300	116360	116180	77228	91650	0	0	0	0	0
C9J4G5;C9JQM7;F5H225;Q5NDL2-2;Q5NDL2-3;Q5NDL2	C9J4G5;C9JQM7;F5H225;Q5NDL2-2;Q5NDL2-3;Q5NDL2	1;1;1;1;1;1	1;1;1;1;1;1	1;1;1;1;1;1	EGF domain-specific O-linked N-acetylglucosamine transferase	EOGT	6	1	11.4	14.383	123	123;132;206;208;443;527	0	2.9969	205470	227080	174980	160430	162560	118150	198050	222720	181090	164710	163280	115700	3	3	3	3	3	3	0	0	0	0	0	0	0	0	0	0	0	0	43463	41718	33626	29274	33484
Q9H4G0-4;A0A0C4DH22;Q9H4G0-2;Q9H4G0;Q9H4G0-3;Q4VXN0;H7C2K6;Q4VXN1;Q4VXN5;X6RC15;A0A1B0GTW6;Q4VXN6;H0Y482	Q9H4G0-4;A0A0C4DH22;Q9H4G0-2;Q9H4G0;Q9H4G0-3	12;11;11;11;10;5;5;4;3;3;3;2;1	12;11;11;11;10;5;5;4;3;3;3;2;1	12;11;11;11;10;5;5;4;3;3;3;2;1	Band 4.1-like protein 1	EPB41L1	13	12	20.7	78.83	701	701;880;779;881;772;257;268;199;188;197;1068;168;119	0	22.431	1404800	1203000	1235500	1026000	883700	1125900	1347300	1201300	1252700	1055400	908150	1084400	14	14	14	14	14	14	419090	388890	419310	292240	226710	408930	461110	373380	415860	374560	258560	321020	98274	102100	68908	74707	73144
Q9H329-2;Q9H329	Q9H329-2;Q9H329	1;1	1;1	1;1	Band 4.1-like protein 4B	EPB41L4B	2	1	2.9	58.566	518	518;900	0.0013204	1.7446	0	0	0	0	0	0	0	0	0	0	0	0	0	0	0	0	0	0	0	0	0	0	0	0	0	0	0	0	0	0	0	0	0	0	0
B5MCA4;P16422;C9JKY3	B5MCA4;P16422;C9JKY3	5;5;3	5;5;3	5;5;3	Epithelial cell adhesion molecule	EPCAM	3	5	21.3	37.893	342	342;314;199	0	15.872	1685200	1426900	1511000	1476800	1667200	1499000	1615900	1426400	1533500	1516900	1676700	1457100	24	24	24	24	24	24	297190	262330	309120	189180	243800	335180	617890	524480	618460	616690	507710	475870	115330	113260	75463	81300	121040
P07099;B1AQP8;B1AQP9	P07099	27;9;9	27;9;9	27;9;9	Epoxide hydrolase 1	EPHX1	3	27	53	52.948	455	455;136;161	0	93.562	31682000	28687000	28633000	26151000	23076000	28672000	30415000	28533000	29121000	26779000	23668000	27630000	107	107	107	107	107	107	6371700	6169500	6449600	3917300	2757000	6678300	4331900	3443700	4495900	4308100	3374400	2894600	4995300	4696600	3274400	3630800	4090300
E5RFU2;P34913-3;P34913-2;P34913;E5RFH6;H0YAW7	E5RFU2;P34913-3;P34913-2;P34913;E5RFH6	4;4;4;4;3;1	4;4;4;4;3;1	4;4;4;4;3;1	Bifunctional epoxide hydrolase 2;Cytosolic epoxide hydrolase 2;Lipid-phosphate phosphatase	EPHX2	6	4	14.5	58.855	523	523;489;502;555;372;312	0	12.345	1383000	1144300	1108800	989710	847160	948860	1325600	1144700	1129300	1013700	866910	916660	9	9	9	9	9	9	164170	143570	150340	101490	102720	139530	711370	515560	535100	537730	383780	461140	182330	235790	177680	127550	126770
A0A075B730;A0A087X1U6;REV__Q8WYA6-2;REV__Q8WYA6-4;REV__Q8WYA6;REV__A0A087WUB9	A0A075B730;A0A087X1U6	50;50;1;1;1;1	43;43;1;1;1;1	1;1;0;0;0;0		EPPK1	6	50	41.9	553.12	5063	5063;5088;376;536;563;568	0	248.51	18089000	14878000	14404000	12526000	13824000	15531000	17337000	14889000	14668000	12939000	14007000	15003000	119	119	119	119	119	119	2860600	2445900	2545600	1998100	1774700	2863800	2596200	2103800	2199400	2187100	1641700	1966200	1921500	2098100	1744400	1497600	1552300
P58107	P58107	49	1	1	Epiplakin	EPPK1	1	49	42.2	555.61	5090	5090	0	5.1124	204000	191700	163090	162860	131860	133770	195980	189940	167780	165620	134860	129580	2	2	2	2	2	2	0	0	0	0	0	0	63291	61276	46761	49795	38679	57357	0	0	0	0	0
P07814;V9GYZ6;V9GZ76	P07814;V9GYZ6	32;19;4	32;19;4	31;18;4	Bifunctional glutamate/proline--tRNA ligase;Glutamate--tRNA ligase;Proline--tRNA ligase	EPRS	3	32	24.3	170.59	1512	1512;968;194	0	67.37	16094000	13685000	12803000	11675000	11394000	13071000	15434000	13659000	13073000	11987000	11605000	12620000	80	80	80	80	80	80	2243200	1957000	1977200	1460600	1145800	2070300	1610400	1256600	1279200	1331800	928640	1077900	2119600	2225200	1629100	1472500	1552100
K7ELW3;B4DKV7;Q8TE68-4;Q8TE68-2;Q8TE68	K7ELW3;B4DKV7;Q8TE68-4;Q8TE68-2;Q8TE68	3;3;3;3;3	3;3;3;3;3	3;3;3;3;3	Epidermal growth factor receptor kinase substrate 8-like protein 1	EPS8L1	5	3	9.3	46.106	409	409;659;502;596;723	0	7.7002	512810	340800	373190	301500	321240	484440	489920	347160	376950	312600	329620	464960	2	2	2	2	2	2	0	0	0	0	0	0	0	0	0	0	0	0	0	0	0	0	0
Q9H6S3;Q9H6S3-3;H0YD62;H0YF37;A0A087WX39;Q9H6S3-2	Q9H6S3;Q9H6S3-3	9;8;3;3;1;1	9;8;3;3;1;1	9;8;3;3;1;1	Epidermal growth factor receptor kinase substrate 8-like protein 2	EPS8L2	6	9	17.2	80.62	715	715;731;139;167;232;327	0	21.381	2346100	2059200	1803700	1714200	1699000	1716100	2251100	2049700	1850800	1756600	1722500	1662500	15	15	15	15	15	15	460440	414350	397610	281990	261040	432990	123880	97413	105600	95739	59453	80646	410630	370460	280340	267960	315500
Q9NZ08;Q9NZ08-2;D6RAL9;H0Y9X5	Q9NZ08;Q9NZ08-2	7;7;1;1	7;7;1;1	7;7;1;1	Endoplasmic reticulum aminopeptidase 1	ERAP1	4	7	9.4	107.23	941	941;948;129;144	0	13.55	950390	861310	775850	755360	795140	978000	912400	855780	794990	774820	809580	942680	8	8	8	8	8	8	153630	132730	139420	92764	75399	152820	197970	181730	167740	198670	148980	158260	0	0	0	0	0
Q969X5-2;Q969X5;F2Z3Q5;F2Z2U2;Q969X5-3	Q969X5-2;Q969X5;F2Z3Q5;F2Z2U2;Q969X5-3	4;4;2;2;2	4;4;2;2;2	4;4;2;2;2	Endoplasmic reticulum-Golgi intermediate compartment protein 1	ERGIC1	5	4	25.8	22.16	198	198;290;105;138;159	0	39.534	1165700	1006600	972840	848880	887330	995620	1118100	1003900	990770	875230	900790	961800	12	12	12	12	12	12	309780	266890	268690	225150	200480	283950	0	0	0	0	0	0	252510	261910	222310	191000	207810
P84090;G3V279	P84090	8;2	8;2	8;2	Enhancer of rudimentary homolog	ERH	2	8	54.8	12.259	104	104;71	0	18.712	3487300	3446600	2859800	2782300	3010900	3425800	3353500	3403800	2946600	2856100	3054200	3308300	22	22	22	22	22	22	705600	622310	569350	486770	528140	631030	812980	982700	665250	720440	626080	912680	209060	342880	319100	258200	210760
Q5RHP9;Q5RHP9-2;Q5RHP9-3;R4GMY5	Q5RHP9;Q5RHP9-2	34;19;12;2	34;19;12;2	34;19;12;2	Glutamate-rich protein 3	ERICH3	4	34	27.1	168.46	1530	1530;788;533;110	0	143.26	16267000	13508000	13271000	11475000	11248000	12585000	15593000	13511000	13500000	11815000	11445000	12158000	97	97	97	97	97	97	2511400	2337300	2362700	1601200	1282400	2312900	4356200	3486000	3620100	3776700	2656800	2906600	1949700	2088500	1643300	1428300	1605800
Q6P6B1	Q6P6B1	4	4	4	Glutamate-rich protein 5	ERICH5	1	4	10.2	39.935	374	374	0	6.1186	428400	351390	338650	335050	311390	307810	410570	351710	345590	342050	316300	298370	7	7	7	7	7	7	0	0	0	0	0	0	293120	232620	248900	249960	188740	199050	15704	19969	15361	15761	17002
O75477;B0QZ43;O94905-2;O94905-3	O75477	9;4;1;1	6;1;0;0	6;1;0;0	Erlin-1	ERLIN1	4	9	18.2	38.925	346	346;275;152;206	0	6.9202	760670	558230	516230	472400	583330	610140	727730	563110	527640	488410	587520	590490	4	4	4	4	4	4	0	0	0	0	0	0	0	0	0	0	0	0	362960	255120	172380	216370	264580
O94905;E5RHW4;E5RJ09	O94905;E5RHW4	9;8;3	9;8;3	6;5;2	Erlin-2	ERLIN2	3	9	28.9	37.839	339	339;338;197	0	37.721	6954400	5801900	5446200	4735400	4639200	5566800	6666800	5798700	5556000	4874800	4732000	5368800	19	19	19	19	19	19	1331500	1229100	1138600	842170	691910	1217300	947180	796670	783650	808430	565690	684360	884240	873870	636040	635200	700390
E7ER77;Q7Z2K6;A0A0C4DGF0;Q7Z2K6-2	E7ER77;Q7Z2K6;A0A0C4DGF0;Q7Z2K6-2	2;2;1;1	2;2;1;1	2;2;1;1	Endoplasmic reticulum metallopeptidase 1	ERMP1	4	2	4.4	93.159	841	841;904;351;351	0.003276	1.2563	0	0	0	0	0	0	0	0	0	0	0	0	0	0	0	0	0	0	0	0	0	0	0	0	0	0	0	0	0	0	0	0	0	0	0
Q96HE7;G3V2H0;G3V503;G3V5B3;Q5TAE8;G3V3E6;Q86YB8	Q96HE7;G3V2H0	4;2;1;1;1;1;1	4;2;1;1;1;1;1	4;2;1;1;1;1;1	ERO1-like protein alpha	ERO1L	7	4	13.5	54.392	468	468;75;125;169;173;257;467	0	12.296	411610	291170	361170	295800	219610	427300	393580	295510	362470	303750	231720	408370	3	3	3	3	3	3	105310	91294	98338	66464	51483	114070	98154	75056	86445	81133	64803	75402	0	0	0	0	0
P30040;F8VY02;F8W1G0;P30040-2	P30040;F8VY02	11;8;2;1	11;8;2;1	11;8;2;1	Endoplasmic reticulum resident protein 29	ERP29	4	11	43.7	28.993	261	261;160;95;53	0	40.93	10606000	9418600	8988100	7789700	7803200	9116600	10178000	9375600	9159600	8025100	7945000	8798000	44	44	44	44	44	44	1572700	1418800	1524700	979670	878500	1610700	1462900	1361700	1279100	1281200	1003700	1196700	1318800	1459100	1132700	1009600	1115800
Q9BS26	Q9BS26	7	7	7	Endoplasmic reticulum resident protein 44	ERP44	1	7	20.4	46.971	406	406	0	13.857	3910000	3355500	3043400	2680200	2644900	3094800	3750100	3346100	3112100	2757700	2694700	2986500	24	24	24	24	24	24	343980	294790	300850	237570	210880	320610	495620	402210	401920	397980	293260	362500	806320	844940	733990	484360	574230
P10768;X6RA14;H7BZT7;U3KQT1	P10768;X6RA14;H7BZT7;U3KQT1	11;10;7;6	11;10;7;6	11;10;7;6	S-formylglutathione hydrolase	ESD	4	11	39	31.462	282	282;253;230;120	0	75.488	16422000	14251000	13607000	11923000	11245000	13263000	15754000	14208000	13867000	12256000	11481000	12797000	73	73	73	73	73	73	4066000	3637500	3615300	2563100	2003200	3713900	1595400	1275000	1510800	1479300	1075100	1098700	2703900	2811500	2250900	1937700	2124000
Q14674-2;Q14674	Q14674-2;Q14674	1;1	1;1	1;1	Separin	ESPL1	2	1	0.6	197.74	1795	1795;2120	0.009608	0.85361	0	0	0	0	0	0	0	0	0	0	0	0	0	0	0	0	0	0	0	0	0	0	0	0	0	0	0	0	0	0	0	0	0	0	0
H0YBR2;H0YBB3;Q6NXG1-2;Q6NXG1-5;Q6NXG1-4;Q6NXG1-3;Q6NXG1;Q9H6T0-2;Q9H6T0	H0YBR2;H0YBB3;Q6NXG1-2;Q6NXG1-5;Q6NXG1-4;Q6NXG1-3;Q6NXG1;Q9H6T0-2;Q9H6T0	2;2;2;2;2;2;2;1;1	2;2;2;2;2;2;2;1;1	2;2;2;2;2;2;2;1;1	Epithelial splicing regulatory protein 1;Epithelial splicing regulatory protein 2	ESRP1;ESRP2	9	2	4.2	56.035	502	502;522;608;659;663;677;681;717;727	0	3.1064	746710	752470	569920	605690	637620	540270	718330	741720	592020	618340	641850	526190	3	3	3	3	3	3	0	0	0	0	0	0	0	0	0	0	0	0	321620	329940	230470	234490	253690
Q9BSJ8;Q9BSJ8-2;F8VZB1	Q9BSJ8;Q9BSJ8-2	8;8;2	8;8;2	7;7;2	Extended synaptotagmin-1	ESYT1	3	8	7.9	122.85	1104	1104;1114;88	0	22.717	2834700	2440000	2259300	2026200	2014900	2072900	2718900	2433200	2307900	2082700	2043700	2007000	15	15	15	15	15	15	271550	227530	219670	179140	142410	231020	207460	162130	165660	166390	120070	142610	687770	682550	588970	427300	491930
H7BXI1;A0FGR8-2;A0A087WXU3;A0FGR8;A0FGR8-6;A0FGR8-5;A0FGR8-4;Q68CJ9-4;Q68CJ9-2;Q68CJ9	H7BXI1;A0FGR8-2;A0A087WXU3;A0FGR8;A0FGR8-6;A0FGR8-5;A0FGR8-4	6;6;5;5;5;3;3;1;1;1	6;6;5;5;5;3;3;1;1;1	6;6;5;5;5;3;3;1;1;1	Extended synaptotagmin-2	ESYT2	10	6	8.6	98.008	884	884;893;921;921;942;328;527;459;460;461	0	7.2191	654450	597490	593180	491550	525990	558840	628380	593950	602700	508550	532570	540620	7	7	7	7	7	7	0	0	0	0	0	0	74809	52512	73028	69981	48662	48575	144620	174080	167480	111490	125550
P62495;B7Z7P8;P62495-2;D6RCB3;I3L492;D6RJE8	P62495;B7Z7P8;P62495-2	7;6;6;2;2;1	7;6;6;2;2;1	7;6;6;2;2;1	Eukaryotic peptide chain release factor subunit 1	ETF1	6	7	19	49.03	437	437;423;404;95;208;119	0	17.297	1988300	1646400	1639900	1516000	1395700	1834900	1905900	1647300	1668400	1553300	1432000	1766000	11	11	11	11	11	11	236650	221510	252810	135400	80513	276430	68890	57830	61363	58715	45144	45517	185180	145020	90689	126490	152970
H0YLU7;P13804;P13804-2;H0YK49;H0YNX6;H0YKF0;H0YL12;H0YL83	H0YLU7;P13804;P13804-2;H0YK49;H0YNX6;H0YKF0;H0YL12	9;9;8;7;7;7;6;2	9;9;8;7;7;7;6;2	9;9;8;7;7;7;6;2	Electron transfer flavoprotein subunit alpha, mitochondrial	ETFA	8	9	39.3	31.739	303	303;333;284;229;254;289;239;73	0	44.827	1357100	1105800	1082400	955580	912740	1017300	1300500	1107500	1101600	982090	929570	982930	10	10	10	10	10	10	234050	191510	209430	141970	110240	217960	535610	432350	493830	481220	368980	396470	263420	252030	164890	174760	214390
P38117;P38117-2;M0QY67	P38117;P38117-2;M0QY67	6;5;3	6;5;3	6;5;3	Electron transfer flavoprotein subunit beta	ETFB	3	6	27.8	27.843	255	255;346;178	0	27.857	2402800	1845900	1867500	1710000	1771600	1931800	2300300	1857200	1898100	1758100	1797400	1867600	21	21	21	21	21	21	0	0	0	0	0	0	619270	476050	545020	542400	392430	429180	212490	195960	162360	158230	178360
Q16134-3;Q16134	Q16134-3;Q16134	1;1	1;1	1;1	Electron transfer flavoprotein-ubiquinone oxidoreductase, mitochondrial	ETFDH	2	1	2.1	62.824	570	570;617	0.0051567	1.0327	0	0	0	0	0	0	0	0	0	0	0	0	0	0	0	0	0	0	0	0	0	0	0	0	0	0	0	0	0	0	0	0	0	0	0
M0QXB5;O95571;M0QY80	M0QXB5;O95571	4;4;1	4;4;1	4;4;1	Persulfide dioxygenase ETHE1, mitochondrial	ETHE1	3	4	17.3	28.444	260	260;254;95	0	11.459	2077900	1701200	1770500	1516500	1586100	1513900	1991300	1704300	1794900	1564700	1602200	1469000	16	16	16	16	16	16	334640	293510	296350	219870	193300	302770	476970	355970	399200	387390	289580	287550	248680	234420	200340	187900	214440
K7EKI0;Q92817	K7EKI0;Q92817	3;3	3;3	3;3	Envoplakin	EVPL	2	3	1.2	233.83	2055	2055;2033	0	3.0691	458230	311900	327100	238610	324890	374950	437910	316940	330820	250840	327330	361960	2	2	2	2	2	2	0	0	0	0	0	0	28009	20332	19072	22961	18022	25293	0	0	0	0	0
A0A0D9SFL3;B0QYK0;C9JGE3;Q01844-2;Q01844-6;Q01844-3;Q01844;Q01844-5;H7BY36	A0A0D9SFL3;B0QYK0;C9JGE3;Q01844-2;Q01844-6;Q01844-3;Q01844;Q01844-5;H7BY36	6;6;6;6;6;6;6;6;4	6;6;6;6;6;6;6;6;4	6;6;6;6;6;6;6;6;4	RNA-binding protein EWS	EWSR1	9	6	10.4	61.414	584	584;618;620;583;600;655;656;661;308	0	20.803	8187900	6876600	6955000	5616400	5924200	6709900	7850100	6874900	7056400	5817400	6014000	6480400	25	25	25	25	25	25	1421900	1319600	1287400	927210	803290	1344800	929020	760340	826380	872660	562010	628950	549590	590940	468310	450830	433730
Q9NV70-2;Q9NV70	Q9NV70-2;Q9NV70	3;3	3;3	3;3	Exocyst complex component 1	EXOC1	2	3	6.4	100.28	879	879;894	0.0013083	1.6909	498610	297940	302410	258360	308250	336110	475700	306150	307030	267790	311220	324930	1	1	1	1	1	1	0	0	0	0	0	0	0	0	0	0	0	0	0	0	0	0	0
Q96KP1	Q96KP1	2	2	2	Exocyst complex component 2	EXOC2	1	2	2.8	104.07	924	924	0.0017331	1.6473	0	0	0	0	0	0	0	0	0	0	0	0	0	0	0	0	0	0	0	0	0	0	0	0	0	0	0	0	0	0	0	0	0	0	0
Q96A65	Q96A65	1	1	1	Exocyst complex component 4	EXOC4	1	1	1.1	110.5	974	974	0.00045704	2.0633	44324	32030	23100	25546	37277	35046	42395	32281	24114	26341	37247	34021	1	1	1	1	1	1	0	0	0	0	0	0	0	0	0	0	0	0	0	0	0	0	0
F8W9B8;A0A0A0MSI8;O00471	F8W9B8;A0A0A0MSI8;O00471	3;3;3	2;2;2	2;2;2	Exocyst complex component 5	EXOC5	3	3	3.7	74.34	643	643;711;708	0.0096006	0.85012	89902	90287	84935	85892	75435	61692	86479	89186	86831	87444	76420	60156	1	1	1	1	1	1	0	0	0	0	0	0	0	0	0	0	0	0	0	0	0	0	0
Q8IYI6	Q8IYI6	1	1	1	Exocyst complex component 8	EXOC8	1	1	1.9	81.798	725	725	0	4.023	54726	33205	35293	37231	38979	45189	52222	34087	35855	38038	39612	43618	1	1	1	1	1	1	0	0	0	0	0	0	0	0	0	0	0	0	0	0	0	0	0
P15311;E7EQR4;E9PQ82;E9PNV3;E9PNP4;P35240-10;P35240-4;P35240-6;P35240-5;P35240-8;P35240-3;P35240;P35240-2	P15311;E7EQR4	47;46;4;4;1;1;1;1;1;1;1;1;1	47;46;4;4;1;1;1;1;1;1;1;1;1	35;35;0;0;0;0;0;0;0;0;0;0;0	Ezrin	EZR	13	47	60.6	69.412	586	586;586;116;148;52;220;507;548;549;561;590;595;620	0	149.3	75719000	69571000	65917000	60387000	57131000	65406000	72711000	69097000	67257000	61930000	58259000	63152000	230	230	230	230	230	230	15649000	14484000	14719000	10018000	8067700	15042000	11851000	9853000	10737000	11076000	7616000	8827100	11282000	11409000	8521400	8488600	9424400
Q9Y624;Q9Y624-2;A0A087WY82	Q9Y624;Q9Y624-2;A0A087WY82	11;9;8	11;9;8	11;9;8	Junctional adhesion molecule A	F11R	3	11	32.4	32.583	299	299;250;279	0	27.777	6843700	6308400	5654000	5467800	5125100	5213700	6572200	6260900	5794200	5589700	5208500	5049600	52	52	52	52	52	52	1451500	1299100	1347800	924350	769520	1341800	866930	712710	728550	734980	582020	591910	1716500	1485600	999860	1180600	1331500
P13726-2;P13726	P13726-2;P13726	1;1	1;1	1;1	Tissue factor	F3	2	1	8.8	27.145	238	238;295	0.0032935	1.2836	0	0	0	0	0	0	0	0	0	0	0	0	0	0	0	0	0	0	0	0	0	0	0	0	0	0	0	0	0	0	0	0	0	0	0
Q01469;I6L8B7;A8MUU1	Q01469;I6L8B7	16;11;3	16;11;3	16;11;3	Fatty acid-binding protein, epidermal	FABP5	3	16	81.5	15.164	135	135;101;101	0	201.04	20565000	18904000	16345000	15854000	16472000	17019000	19749000	18759000	16793000	16253000	16681000	16477000	101	101	101	101	101	101	3178000	2979700	2771300	2479200	2458500	2819800	6067100	5504800	4599900	4850700	3603000	4501400	3285000	3663300	2922800	2638500	2688400
P16930;P16930-2;H0YLC7	P16930;P16930-2	3;2;1	3;2;1	3;2;1	Fumarylacetoacetase	FAH	3	3	7.2	46.374	419	419;349;161	0	5.014	191080	150300	112410	118060	163490	228360	183000	150550	116900	121890	165830	219500	2	2	2	2	2	2	0	0	0	0	0	0	0	0	0	0	0	0	0	0	0	0	0
Q6P587;Q6P587-2;Q6P587-3	Q6P587;Q6P587-2;Q6P587-3	4;4;4	4;4;4	4;4;4	Acylpyruvase FAHD1, mitochondrial	FAHD1	3	4	19.2	24.843	224	224;226;248	0	17.778	2171800	1833000	1671300	1368800	1439700	1600000	2082400	1830000	1706800	1416400	1460800	1546000	10	10	10	10	10	10	511640	491640	468000	327090	285410	432090	331750	251520	260270	261080	178390	224720	327960	299810	205500	172560	227150
Q96GK7;Q6P2I3	Q96GK7;Q6P2I3	1;1	1;1	1;1	Fumarylacetoacetate hydrolase domain-containing protein 2A;Fumarylacetoacetate hydrolase domain-containing protein 2B	FAHD2A;FAHD2B	2	1	2.2	34.596	314	314;314	0.0095896	0.84297	0	0	0	0	0	0	0	0	0	0	0	0	0	0	0	0	0	0	0	0	0	0	0	0	0	0	0	0	0	0	0	0	0	0	0
Q8IWE2-2;Q8IWE2	Q8IWE2-2;Q8IWE2	2;2	2;2	2;2	Protein NOXP20	FAM114A1	2	2	7.9	39.992	356	356;563	0	5.3714	395860	314610	310010	280810	271330	364210	379180	315670	315510	288420	278070	350380	4	4	4	4	4	4	166460	135690	131920	99331	91213	141170	75328	58806	63719	71806	48970	58419	0	0	0	0	0
Q9NZB2-4;Q9NZB2;Q9NZB2-6;Q9NZB2-2;Q9NZB2-5;A0A0C4DG79	Q9NZB2-4;Q9NZB2;Q9NZB2-6;Q9NZB2-2;Q9NZB2-5	5;5;5;3;3;2	5;5;5;3;3;2	5;5;5;3;3;2	Constitutive coactivator of PPAR-gamma-like protein 1	FAM120A	6	5	4.8	117.4	1072	1072;1118;1146;628;651;494	0	4.7045	796730	798390	618670	603150	555320	503260	766360	787380	640560	615950	562920	489090	5	5	5	5	5	5	0	0	0	0	0	0	119590	83742	87716	106000	67792	71275	492410	545310	372580	341040	353480
Q9BZQ8;H0Y7M9	Q9BZQ8	8;1	8;1	8;1	Protein Niban	FAM129A	2	8	10.2	103.13	928	928;100	0	13.776	2572600	2168800	1981500	1765700	1738100	2025800	2466700	2165500	2025600	1815500	1770800	1955100	13	13	13	13	13	13	502710	431910	444220	307130	234610	473990	356710	277380	281350	293890	196080	236340	481150	485960	338710	332140	382400
Q96TA1-2;Q96TA1;A0A0J9YWU2;A0A0G2JPZ6;Q9H3Q3	Q96TA1-2;Q96TA1	12;12;1;1;1	12;12;1;1;1	12;12;1;1;1	Niban-like protein 1	FAM129B	5	12	19.2	82.682	733	733;746;389;389;398	0	37.028	8989400	8152500	7473000	6683700	5982800	7433600	8630200	8101100	7637700	6854000	6132500	7163400	45	45	45	45	45	45	2264000	2096200	2095600	1471800	1157800	2111900	1264500	1019300	1068500	1095000	730740	838190	832200	830770	638220	626360	634100
Q658L1-2;Q658L1	Q658L1-2;Q658L1	11;11	11;11	9;9	Protein FAM154B	FAM154B	2	11	27.2	44.401	383	383;398	0	21.889	7793700	6279100	6523200	5327300	5513700	6831800	7467100	6297500	6609000	5512300	5618800	6584000	30	30	30	30	30	30	1651900	1445900	1466600	1004700	812880	1535800	992630	729760	845990	825740	759350	690290	583370	566110	359380	368140	425160
E9PH05;F8W7Q4;Q96A26	E9PH05;F8W7Q4;Q96A26	3;3;3	3;3;3	3;3;3	Protein FAM162A	FAM162A	3	3	13.5	15.959	141	141;144;154	0	4.7924	3798000	3501600	2886600	2653000	2923500	2683800	3647400	3472600	2973100	2731300	2944300	2607200	17	17	17	17	17	17	1039500	957490	783400	840650	673180	830070	148230	109360	141780	132550	88324	86986	827180	926980	713910	638870	677160
A8MTA8;A0A087WXD4;A8MTA8-2	A8MTA8;A0A087WXD4;A8MTA8-2	5;4;4	5;4;4	5;4;4	Protein FAM166B	FAM166B	3	5	24	30.574	275	275;259;216	0	52.137	4957900	4297000	3952100	3613200	4006300	3877800	4756000	4282700	4040400	3722000	4040000	3761100	18	18	18	18	18	18	0	0	0	0	0	0	539560	467750	449500	467980	333630	412030	1108000	1210600	948830	868350	964070
B7ZBL6;B7ZBL7;A6NL82	B7ZBL6;B7ZBL7;A6NL82	1;1;1	1;1;1	1;1;1	Protein FAM183A	FAM183A	3	1	8.5	12.502	106	106;139;134	0.00089127	1.8458	0	0	0	0	0	0	0	0	0	0	0	0	0	0	0	0	0	0	0	0	0	0	0	0	0	0	0	0	0	0	0	0	0	0	0
Q9BRX8-2;Q9BRX8	Q9BRX8-2;Q9BRX8	3;3	3;3	3;3	Redox-regulatory protein FAM213A	FAM213A	2	3	13.8	24.462	218	218;229	0	5.3716	298580	284250	215740	246040	234680	168030	286910	281140	224330	249660	236200	164640	2	2	2	2	2	2	0	0	0	0	0	0	0	0	0	0	0	0	138520	102300	69227	87564	102480
A0A0A0MT35;Q8TBF2;Q8TBF2-3;Q8TBF2-8	A0A0A0MT35;Q8TBF2;Q8TBF2-3;Q8TBF2-8	1;1;1;1	1;1;1;1	1;1;1;1	Prostamide/prostaglandin F synthase	FAM213B	4	1	3.3	26.41	246	246;198;216;228	0.0017369	1.6694	255350	207650	201460	163720	153940	233900	244680	207980	204900	169080	158750	224460	2	2	2	2	2	2	137470	130740	118060	96389	68225	127510	0	0	0	0	0	0	0	0	0	0	0
Q92520;C9JP35;C9JMN4	Q92520;C9JP35;C9JMN4	2;1;1	2;1;1	2;1;1	Protein FAM3C	FAM3C	3	2	10.6	24.68	227	227;109;151	0	19.271	802170	809950	690040	684060	725110	691160	771710	799080	709910	700860	732040	670660	4	4	4	4	4	4	79986	70121	90231	55397	103900	95399	0	0	0	0	0	0	302890	298570	229110	233100	219470
Q96BQ1	Q96BQ1	2	2	2	Protein FAM3D	FAM3D	1	2	7.6	24.963	224	224	0.0032733	1.2515	2423300	2031300	1946300	1757000	1562300	1892400	2323300	2029900	1984000	1800500	1600400	1824700	6	6	6	6	6	6	533420	452670	491140	308020	247150	478690	352020	294170	294810	300980	201000	211040	330980	320840	238180	230670	246210
Q9NUQ9-2;Q9NUQ9;A0A087X178;A0A1W2PRQ0	Q9NUQ9-2;Q9NUQ9;A0A087X178;A0A1W2PRQ0	3;3;2;2	3;3;2;2	3;3;2;2	Protein FAM49B	FAM49B	4	3	18	20.193	178	178;324;217;218	0	10.171	126380	106010	100730	84232	83156	112940	121160	105930	102620	86942	85190	108620	1	1	1	1	1	1	0	0	0	0	0	0	0	0	0	0	0	0	0	0	0	0	0
J3KPS2;Q6ZRV2	J3KPS2;Q6ZRV2	6;6	6;6	6;6	Protein FAM83H	FAM83H	2	6	10.3	96.337	906	906;1179	0	9.175	67853	49307	47269	50404	40970	32903	64905	49793	48309	51095	41632	32104	1	1	1	1	1	1	0	0	0	0	0	0	0	0	0	0	0	0	0	0	0	0	0
Q96KN1	Q96KN1	1	1	1	Protein FAM84B	FAM84B	1	1	8.1	34.474	310	310	0	2.7942	107940	102860	87096	65703	65236	87344	103720	101830	89285	68234	66780	84031	1	1	1	1	1	1	107940	102860	87096	65703	65236	87344	0	0	0	0	0	0	0	0	0	0	0
A0A1X7SC74;Q6ZTR7;A0A087WU51	A0A1X7SC74;Q6ZTR7	3;3;1	3;3;1	3;3;1	Protein FAM92B	FAM92B	3	3	9.5	34.784	304	304;304;205	0	11.474	1039300	807000	846890	772330	744220	880420	995130	811620	858860	792700	759210	849400	7	7	7	7	7	7	64842	52239	59404	41016	28739	60547	427390	351940	385340	387620	295560	322170	61207	62491	45778	45615	53861
Q52LJ0;Q52LJ0-2;H0YNA1	Q52LJ0;Q52LJ0-2	5;5;1	5;5;1	5;5;1	Protein FAM98B	FAM98B	3	5	24.8	37.19	330	330;433;101	0	23.729	2156100	1789900	1763400	1516600	1516000	1688600	2066700	1790400	1793400	1562800	1541200	1631500	17	17	17	17	17	17	368610	306490	339510	255060	154100	309880	168510	128010	163310	165020	118370	115410	409420	384420	294330	282550	322160
Q17RN3-2;Q17RN3;K7EQL1;K7EQT7	Q17RN3-2;Q17RN3;K7EQL1;K7EQT7	2;2;1;1	2;2;1;1	2;2;1;1	Protein FAM98C	FAM98C	4	2	13.9	28.701	267	267;349;181;186	0	5.1293	320900	262020	291810	179160	201610	275510	307520	262740	293520	189390	205620	264950	2	2	2	2	2	2	0	0	0	0	0	0	0	0	0	0	0	0	102110	106190	133480	57804	54380
C9JME2;Q9Y4F1;Q9Y4F1-2;M0QYB0;M0QXT1;A0A1B0GV68;H0Y783;Q9Y4F1-3	C9JME2;Q9Y4F1;Q9Y4F1-2	6;6;6;2;2;2;1;1	6;6;6;2;2;2;1;1	6;6;6;2;2;2;1;1	FERM, RhoGEF and pleckstrin domain-containing protein 1	FARP1	8	6	7.2	122.09	1076	1076;1045;1076;203;248;801;215;129	0	16.198	1647600	1425500	1369300	1092900	1056700	1305500	1580400	1421500	1393300	1130200	1079500	1258200	10	10	10	10	10	10	907070	801920	792500	591490	491530	775510	122970	100950	98676	98541	75316	84568	121670	133070	96849	87181	102700
Q9Y285;K7ER00;K7ER16;Q9Y285-2;K7EPH2;K7EK06;K7ERS0	Q9Y285;K7ER00;K7ER16;Q9Y285-2;K7EPH2	6;5;4;4;3;2;1	6;5;4;4;3;2;1	6;5;4;4;3;2;1	Phenylalanine--tRNA ligase alpha subunit	FARSA	7	6	11.2	57.563	508	508;548;235;477;378;168;159	0	14.338	3148500	3013200	2779700	2599700	2345900	2886300	3025800	2984400	2841700	2660400	2402900	2782100	12	12	12	12	12	12	717540	627680	655450	432100	300900	616640	212690	184750	149230	155750	122780	176340	137140	125950	116890	93519	99782
Q9NSD9;Q9NSD9-2;A0A087WUY5;REV__Q6ZSS7	Q9NSD9;Q9NSD9-2	18;14;1;1	18;14;1;1	17;13;0;0	Phenylalanine--tRNA ligase beta subunit	FARSB	4	18	31.7	66.115	589	589;490;170;791	0	34.847	9236100	8032400	7098900	6450500	6341000	7203400	8860400	8000900	7274900	6625000	6454700	6956500	36	36	36	36	36	36	1853800	1674000	1587700	1186600	884430	1710600	629140	489510	544310	574380	395440	418380	1486900	1492400	1158900	1056400	1127400
A0A0U1RQF0;P49327;A0A0U1RRG3;J3KTF0	A0A0U1RQF0;P49327	47;47;2;1	47;47;2;1	47;47;2;1	Fatty acid synthase;[Acyl-carrier-protein] S-acetyltransferase;[Acyl-carrier-protein] S-malonyltransferase;3-oxoacyl-[acyl-carrier-protein] synthase;3-oxoacyl-[acyl-carrier-protein] reductase;3-hydroxyacyl-[acyl-carrier-protein] dehydratase;Enoyl-[acyl-carrier-protein] reductase;Oleoyl-[acyl-carrier-protein] hydrolase	FASN	4	47	23	273.2	2509	2509;2511;150;78	0	198.59	28921000	25221000	22917000	21376000	19353000	22565000	27746000	25124000	23450000	21877000	19784000	21778000	158	158	158	158	158	158	5867200	5123700	4980900	3770500	2967000	5062400	2684900	2233100	2412800	2345300	1631500	1881200	3756200	3811000	2820200	2790100	2752900
A0A087WVP1;Q14517	A0A087WVP1;Q14517	1;1	1;1	1;1	Protocadherin Fat 1;Protocadherin Fat 1, nuclear form	FAT1	2	1	0.2	506.37	4590	4590;4588	1	-2	0	0	0	0	0	0	0	0	0	0	0	0	0	0	0	0	0	0	0	0	0	0	0	0	0	0	0	0	0	0	0	0	0	0	0
E9PR30;P62861	E9PR30;P62861	1;1	1;1	1;1	40S ribosomal protein S30	FAU	2	1	10.2	10.905	98	98;59	0.00048662	2.6158	2795600	2827800	2545700	2491900	2194600	2712400	2689600	2791000	2608400	2542800	2250600	2614200	10	10	10	10	10	10	96584	85958	92215	61723	52385	88017	61277	48743	57841	58843	40048	41571	86862	85463	66378	54765	60104
P22087;M0R0P1;M0R299;M0QXL5;M0R2Q4;M0R2U2;M0R1H0;M0R2B0	P22087;M0R0P1;M0R299;M0QXL5;M0R2Q4;M0R2U2;M0R1H0;M0R2B0	7;6;6;6;6;4;4;4	7;6;6;6;6;4;4;4	6;5;5;5;5;4;4;4	rRNA 2-O-methyltransferase fibrillarin	FBL	8	7	23.4	33.784	321	321;228;229;244;273;157;178;182	0	18.547	1113700	923180	903450	835720	848730	978650	1067500	923460	920190	858380	863320	944760	8	8	8	8	8	8	194030	164420	178980	125700	111840	196330	83578	70396	82138	82725	50065	66175	183490	162420	138280	133700	157020
A6NHQ2	A6NHQ2	2	1	1	rRNA/tRNA 2-O-methyltransferase fibrillarin-like protein 1	FBLL1	1	2	6.6	34.803	334	334	0.0017391	1.6765	1373400	1148100	1075600	944320	975440	1035300	1316700	1147300	1097700	972870	988880	1001500	5	5	5	5	5	5	297740	253740	239550	172160	148860	205550	241200	164510	197610	182090	135230	154610	0	0	0	0	0
P09467	P09467	2	2	2	Fructose-1,6-bisphosphatase 1	FBP1	1	2	9.8	36.842	338	338	0	8.9957	860630	815260	780790	651750	614320	698350	826910	808270	795050	671650	626400	674400	8	8	8	8	8	8	262900	227410	242830	170680	156530	266160	37211	28587	28931	34229	19389	29169	276530	318580	266610	214640	223240
R4GNH2;Q9UK22	R4GNH2;Q9UK22	1;1	1;1	1;1	F-box only protein 2	FBXO2	2	1	12.5	12.814	120	120;296	0	10.669	380080	341240	328620	303280	294670	326050	364830	339470	335010	311120	299830	315080	3	3	3	3	3	3	124220	114510	98528	89939	74173	119540	0	0	0	0	0	0	0	0	0	0	0
Q5XUX1-3;Q5XUX1-2;Q5XUX1	Q5XUX1-3;Q5XUX1-2;Q5XUX1	2;2;2	2;2;2	1;1;1	F-box/WD repeat-containing protein 9	FBXW9	3	2	3.7	50.76	458	458;478;488	0	3.9795	51617	46508	51844	48760	40933	37936	49549	46330	52423	49769	41685	36843	1	1	1	1	1	1	0	0	0	0	0	0	51617	46508	51844	48760	40933	37936	0	0	0	0	0
A0A087WXI2;Q9Y6R7;A0A087WUZ2	A0A087WXI2;Q9Y6R7	19;19;8	19;19;8	19;19;8	IgGFc-binding protein	FCGBP	3	19	8.3	445.21	4204	4204;5405;1642	0	60.14	3165400	3163200	3032000	3155300	2805000	2493700	3044500	3126100	3097700	3209400	2846100	2424900	34	34	34	34	34	34	105230	91088	103680	60157	51487	105460	356620	274430	281880	282740	212960	258770	120620	94884	103010	93377	113730
E9PS69;E9PJG4;E9PNM1;A0A1W2PQ47;P37268-3;P37268-2;P37268;P37268-4;P37268-5	E9PS69;E9PJG4;E9PNM1;A0A1W2PQ47;P37268-3;P37268-2;P37268;P37268-4;P37268-5	2;2;2;2;2;2;2;1;1	2;2;2;2;2;2;2;1;1	2;2;2;2;2;2;2;1;1	Squalene synthase	FDFT1	9	2	28.3	13.427	113	113;150;410;476;332;353;417;306;374	0.00047416	2.3492	400980	301160	282200	205760	332910	330950	383750	303290	287370	217770	332300	320740	2	2	2	2	2	2	0	0	0	0	0	0	0	0	0	0	0	0	0	0	0	0	0
P14324-2;P14324;A0A087X1D8;A0A087X090;A0A087WVN4;A0A087WTP2	P14324-2;P14324;A0A087X1D8;A0A087X090;A0A087WVN4	6;6;3;3;3;1	6;6;3;3;3;1	6;6;3;3;3;1	Farnesyl pyrophosphate synthase	FDPS	6	6	17.8	40.532	353	353;419;174;248;274;80	0	11.239	1898500	1743300	1617500	1539900	1332400	1604200	1823100	1731200	1653400	1572700	1366200	1547000	16	16	16	16	16	16	510000	440210	421620	333830	266930	447590	531720	469420	468880	513040	330970	411640	149990	159060	113680	117350	117350
P10109	P10109	3	3	3	Adrenodoxin, mitochondrial	FDX1	1	3	13.6	19.393	184	184	0.00045893	2.0902	93657	89252	90750	78034	57803	81754	89998	88509	92102	79851	60070	78564	2	2	2	2	2	2	52745	53330	55244	39781	28682	45380	40912	35922	35506	38253	29120	36374	0	0	0	0	0
P22570;P22570-7;P22570-3;J3QQX3;A0A0C4DFN8;A0A0A0MSZ4;A0A0A0MT64;P22570-4;P22570-5;P22570-2;A0A0A0MTN9;A0A0A0MTR6;A0A0C4DGN7;P22570-6;J3QKZ8;J3QQW7;J3KS64	P22570;P22570-7;P22570-3;J3QQX3;A0A0C4DFN8;A0A0A0MSZ4;A0A0A0MT64;P22570-4;P22570-5;P22570-2;A0A0A0MTN9;A0A0A0MTR6;A0A0C4DGN7;P22570-6	18;18;18;17;17;17;17;17;17;17;16;16;16;15;5;3;1	18;18;18;17;17;17;17;17;17;17;16;16;16;15;5;3;1	18;18;18;17;17;17;17;17;17;17;16;16;16;15;5;3;1	NADPH:adrenodoxin oxidoreductase, mitochondrial	FDXR	17	18	44.8	53.836	491	491;522;534;463;491;522;534;439;483;497;439;483;497;451;164;178;91	0	71.622	17716000	15155000	14228000	12802000	13295000	14410000	16991000	15121000	14523000	13174000	13485000	13933000	78	78	78	78	78	78	2774700	2416400	2286800	1989200	1662600	2412000	1652400	1436300	1347600	1374800	1053000	1287900	1773200	2002100	1453000	1399300	1446000
P07954-2;P07954	P07954-2;P07954	13;12	13;12	13;12	Fumarate hydratase, mitochondrial	FH	2	13	30.2	50.212	467	467;510	0	38.726	6861300	5399600	5045900	4439900	4579700	4989400	6571200	5418700	5150100	4573600	4647000	4823500	36	36	36	36	36	36	736310	613000	611340	463670	325930	602420	795630	623320	656750	681330	479430	485550	551480	551430	398030	348990	377980
B1AJZ9-4;B1AJZ9;Q5JYW6;B1AJZ9-3;H0Y5P0;H0YE38;H0Y605;H0YCR1	B1AJZ9-4;B1AJZ9;Q5JYW6;B1AJZ9-3;H0Y5P0;H0YE38	4;4;3;3;2;2;1;1	4;4;3;3;2;2;1;1	4;4;3;3;2;2;1;1	Forkhead-associated domain-containing protein 1	FHAD1	8	4	2.7	157.69	1376	1376;1412;647;1453;693;701;190;470	0.00047985	2.4435	21434	14485	18005	12166	14210	22492	20482	14757	18029	12796	14568	21568	1	1	1	1	1	1	0	0	0	0	0	0	0	0	0	0	0	0	0	0	0	0	0
J3KNW4;A0A0A0MSG2;Q14192	J3KNW4;A0A0A0MSG2;Q14192	2;2;2	2;2;2	2;2;2	Four and a half LIM domains protein 2	FHL2	3	2	5.7	44.205	389	389;395;279	0.0016913	1.4711	295540	258890	242240	176260	254150	329170	283560	257890	246660	185810	256740	316920	2	2	2	2	2	2	149520	121060	140680	84599	102770	176800	0	0	0	0	0	0	0	0	0	0	0
A0A0B4J203;Q6UN15-4;Q6UN15-3;Q6UN15-5;Q6UN15	A0A0B4J203;Q6UN15-4;Q6UN15-3;Q6UN15-5;Q6UN15	4;4;4;4;4	4;4;4;4;4	4;4;4;4;4	Pre-mRNA 3-end-processing factor FIP1	FIP1L1	5	4	6.6	94.702	849	849;378;520;588;594	0	8.4051	1701100	1312300	1217900	984080	1207200	1293700	1628600	1318800	1242300	1024100	1217000	1251200	6	6	6	6	6	6	0	0	0	0	0	0	130850	92865	110570	108310	71365	114260	230700	220630	186790	142600	162690
Q9Y3D6	Q9Y3D6	4	4	4	Mitochondrial fission 1 protein	FIS1	1	4	27.6	16.937	152	152	0	17.167	1495500	1314500	1296400	1246600	1099500	1104300	1434900	1309800	1320500	1272700	1119800	1069900	11	11	11	11	11	11	222770	201590	196260	151560	134580	210010	517310	437030	479530	478400	355620	362060	114070	107660	88861	98602	97752
P62942;Q1JUQ3;Q1JUQ5;A0A087WTS4;Q5W0X3;A0A087WV48;A0A087WZM5	P62942;Q1JUQ3;Q1JUQ5;A0A087WTS4;Q5W0X3;A0A087WV48;A0A087WZM5	2;1;1;1;1;1;1	2;1;1;1;1;1;1	2;1;1;1;1;1;1	Peptidyl-prolyl cis-trans isomerase FKBP1A;Peptidyl-prolyl cis-trans isomerase	FKBP1A;FKBP12-Exin;FKBP12-Exip2	7	2	25	11.951	108	108;37;92;97;103;116;129	0	10.49	475950	402140	402210	394600	316700	355990	456360	401830	409430	401630	325080	343880	7	7	7	7	7	7	73930	61026	61282	49376	44767	62800	254280	206630	216700	226460	150050	177650	34743	34491	34390	28235	29393
P26885;F5H0N4	P26885	5;2	5;2	5;2	Peptidyl-prolyl cis-trans isomerase FKBP2	FKBP2	2	5	44.4	15.649	142	142;102	0	30.981	2085000	1912900	1671800	1626600	1620900	2042100	2002200	1898600	1716400	1665900	1655200	1967200	9	9	9	9	9	9	535360	497650	443480	357660	309140	580190	179720	165730	161020	172440	140420	176590	389090	400190	283730	325610	309480
Q00688	Q00688	5	5	5	Peptidyl-prolyl cis-trans isomerase FKBP3	FKBP3	1	5	17.4	25.177	224	224	0	9.3578	4891500	4627900	3902100	3413700	3266600	3413900	4699700	4583100	4009200	3509900	3319800	3304100	13	13	13	13	13	13	1915200	1733900	1455900	1248800	1021600	1440900	313130	267580	262610	247370	191720	201830	485920	537820	441360	381140	395000
Q02790;H0YFG2;F5H120	Q02790	7;2;1	7;2;1	7;2;1	Peptidyl-prolyl cis-trans isomerase FKBP4;Peptidyl-prolyl cis-trans isomerase FKBP4, N-terminally processed	FKBP4	3	7	16.8	51.804	459	459;84;51	0	20.335	2804200	2144200	2146300	1735000	1594200	2283000	2684500	2157800	2178700	1790900	1641400	2193300	13	13	13	13	13	13	454830	403130	458260	239370	143430	512480	50958	34131	39527	36433	25701	30897	37902	29083	23821	24312	22612
Q13451	Q13451	1	1	1	Peptidyl-prolyl cis-trans isomerase FKBP5;Peptidyl-prolyl cis-trans isomerase FKBP5, N-terminally processed	FKBP5	1	1	2	51.212	457	457	0.00088849	1.8217	154700	175440	155180	157460	138900	128020	149200	172050	159280	160330	141120	124350	1	1	1	1	1	1	0	0	0	0	0	0	0	0	0	0	0	0	0	0	0	0	0
U3KQ64;Q14318;Q14318-2;A0A0A0MTJ1;M0R2K9;Q14318-3	U3KQ64;Q14318;Q14318-2;A0A0A0MTJ1;M0R2K9;Q14318-3	2;2;2;1;1;1	2;2;2;1;1;1	2;2;2;1;1;1	Peptidyl-prolyl cis-trans isomerase FKBP8;Peptidyl-prolyl cis-trans isomerase	FKBP8	6	2	8.2	19.865	182	182;412;413;249;257;253	0.0024855	1.3325	43691	54004	43705	53380	47045	35547	42224	52692	45288	53908	47564	34760	1	1	1	1	1	1	0	0	0	0	0	0	0	0	0	0	0	0	0	0	0	0	0
Q13045-2;Q13045-3;Q13045;J3KS54;J3QQQ2;J3QQU5;K7EQZ7;K7EP37;K7EP27;J3QLR6;B5MCY1	Q13045-2;Q13045-3;Q13045;J3KS54	14;14;14;7;4;2;2;1;1;1;1	14;14;14;7;4;2;2;1;1;1;1	14;14;14;7;4;2;2;1;1;1;1	Protein flightless-1 homolog	FLII	11	14	15	138.49	1214	1214;1258;1269;700;279;117;207;99;133;185;1934	0	37.672	2883300	2431400	2363000	1871800	2042500	2424600	2764600	2429100	2402600	1943200	2074300	2339000	14	14	14	14	14	14	511200	448570	431360	342050	276450	417180	112080	99710	97473	102150	75912	87938	650590	666160	593930	433700	469490
Q5HY54;Q60FE5;P21333-2;P21333;A0A087WWY3;F8WE98;H0Y5C6;H0Y5F3	Q5HY54;Q60FE5;P21333-2;P21333;A0A087WWY3	30;30;30;30;29;12;2;1	23;23;23;23;22;6;2;1	22;22;22;22;21;5;2;1	Filamin-A	FLNA	8	30	14	276.55	2607	2607;2620;2639;2647;2315;604;281;232	0	81.172	5366200	4592700	4072900	3707900	3555500	4052000	5146500	4579700	4173000	3805200	3623200	3912800	41	41	41	41	41	41	817540	704450	656330	524120	450740	644960	1119100	967720	892320	902620	613920	799500	732850	823560	581180	530520	552520
O75369-8;O75369-2;O75369-9;O75369;O75369-6;O75369-3;E7EN95;O75369-7;O75369-5;O75369-4;A0A0A0MT44;H7C5L4;A0A0C4DGA1	O75369-8;O75369-2;O75369-9;O75369;O75369-6;O75369-3;E7EN95;O75369-7;O75369-5;O75369-4	80;79;79;79;78;78;71;71;64;64;8;4;1	80;79;79;79;78;78;71;71;64;64;8;4;1	72;71;71;71;70;70;69;69;56;56;8;4;1	Filamin-B	FLNB	13	80	37	281.63	2633	2633;2578;2591;2602;2537;2561;2409;2422;2146;2150;195;135;72	0	323.31	71732000	60755000	57399000	50811000	50987000	58833000	68782000	60662000	58549000	52289000	51888000	56795000	315	315	315	315	315	315	13017000	11644000	11551000	8489800	7227700	12093000	10637000	8571600	8971400	9122300	6471100	7529800	9554900	9675200	7788400	7040500	7531700
O75955;A0A140T9R1;O75955-2;A2AB13;A2AB11;A0A0G2JJQ6;A0A140T9X0;A2AB12;A2AB09;A2AB10;A0A140T9B1;A0A140T957;A0A140T910;A0A140T9C3;A0A140T959;A0A140T9W4;A0A140T907;A0A140T905;A0A140T974;A0A140T9L9;A2ABJ5	O75955;A0A140T9R1;O75955-2;A2AB13;A2AB11;A0A0G2JJQ6;A0A140T9X0;A2AB12;A2AB09;A2AB10	5;4;4;3;3;3;3;3;3;3;2;2;2;2;2;2;1;1;1;1;1	5;4;4;3;3;3;3;3;3;3;2;2;2;2;2;2;1;1;1;1;1	5;4;4;3;3;3;3;3;3;3;2;2;2;2;2;2;1;1;1;1;1	Flotillin-1	FLOT1	21	5	12.6	47.355	427	427;357;379;185;192;210;231;235;238;252;115;138;147;165;182;186;60;82;90;115;145	0	5.3453	1065400	924630	828550	687170	709850	868780	1022100	921240	847240	710360	723110	837500	7	7	7	7	7	7	426440	380560	381620	271740	216680	399550	128040	87737	104090	101280	82604	83455	253480	244680	162860	165830	179400
J3QLD9;E7EMK3;Q14254;K7EKW9	J3QLD9;E7EMK3;Q14254	9;9;9;4	9;9;9;4	9;9;9;4	Flotillin-2	FLOT2	4	9	20.8	47.142	428	428;483;428;249	0	19.218	1630900	1239900	1351300	1095600	1116700	1303700	1561100	1249500	1365300	1133500	1136200	1258200	14	14	14	14	14	14	413220	352590	385990	283050	213180	377200	339700	248940	281870	262310	185940	196300	96583	84409	81305	71116	89007
P49326-3;P49326;E9PJF3;P49326-2;E9PQ84;E9PP51	P49326-3;P49326;E9PJF3;P49326-2	7;7;5;5;2;2	7;7;5;5;2;2	7;7;5;5;2;2	Dimethylaniline monooxygenase [N-oxide-forming] 5	FMO5	6	7	13.1	52.476	464	464;533;278;285;145;192	0	7.1107	1619400	1436500	1299400	1168100	1254900	1276700	1554100	1429300	1329500	1203200	1268700	1236500	8	8	8	8	8	8	252960	237560	225740	195810	154110	231680	0	0	0	0	0	0	747000	764340	585440	562590	617360
R9WNI0;A8MQB8;G3V0J0;Q06787-8;Q06787-6;Q06787-2;Q06787-4;Q06787-5;Q06787-9;Q06787-7;Q06787-3;Q06787;A0A087WXI3;Q06787-11;Q06787-10;A0A087WWR6;Q8IXW7;A0A087WY29	R9WNI0;A8MQB8;G3V0J0;Q06787-8;Q06787-6;Q06787-2;Q06787-4;Q06787-5;Q06787-9;Q06787-7;Q06787-3;Q06787;A0A087WXI3;Q06787-11;Q06787-10;A0A087WWR6;Q8IXW7	4;4;4;4;4;4;4;4;4;4;4;4;3;3;3;2;2;1	4;4;4;4;4;4;4;4;4;4;4;4;3;3;3;2;2;1	2;2;2;2;2;2;2;2;2;2;2;2;2;2;2;1;1;0	Fragile X mental retardation protein 1	FMR1	18	4	9	61.515	544	544;582;592;586;590;594;603;607;611;615;620;632;419;516;537;102;297;252	0	14.631	1322000	1175700	1050500	1048100	945180	1056700	1268700	1169400	1077300	1069000	964980	1020900	7	7	7	7	7	7	0	0	0	0	0	0	831140	717070	636040	672210	504450	640660	0	0	0	0	0
Q9H479	Q9H479	2	2	2	Fructosamine-3-kinase	FN3K	1	2	7.1	35.171	309	309	0.0017279	1.6329	53333	50926	73902	28815	24388	56920	51251	50725	73121	31560	25861	54265	1	1	1	1	1	1	53333	50926	73902	28815	24388	56920	0	0	0	0	0	0	0	0	0	0	0
I3L407;I3L3W5;I3L139;Q9HA64	I3L407;I3L3W5;I3L139;Q9HA64	2;2;2;2	2;2;2;2	2;2;2;2	Ketosamine-3-kinase	FN3KRP	4	2	28.6	6.0367	56	56;102;145;309	0.0066982	0.98508	0	0	0	0	0	0	0	0	0	0	0	0	0	0	0	0	0	0	0	0	0	0	0	0	0	0	0	0	0	0	0	0	0	0	0
A0A087WX11;J3KNG8;Q8TF40-3;Q8TF40	A0A087WX11;J3KNG8;Q8TF40-3;Q8TF40	1;1;1;1	1;1;1;1	1;1;1;1	Folliculin-interacting protein 1	FNIP1	4	1	0.8	103.39	918	918;1121;1138;1166	1	-2	0	0	0	0	0	0	0	0	0	0	0	0	0	0	0	0	0	0	0	0	0	0	0	0	0	0	0	0	0	0	0	0	0	0	0
B3KVN2;P49354-2;P49354	B3KVN2;P49354-2;P49354	1;1;1	1;1;1	1;1;1	Protein farnesyltransferase/geranylgeranyltransferase type-1 subunit alpha	FNTA	3	1	4.4	27.443	228	228;312;379	0.0032881	1.2764	430220	256040	263520	206390	290520	319000	410440	263230	267050	216280	291940	308340	1	1	1	1	1	1	0	0	0	0	0	0	0	0	0	0	0	0	0	0	0	0	0
A0A0A0MRP2;O14772-2;O14772	A0A0A0MRP2;O14772-2;O14772	1;1;1	1;1;1	1;1;1	Fucose-1-phosphate guanylyltransferase	FPGT	3	1	1.6	68.009	607	607;340;594	1	-2	0	0	0	0	0	0	0	0	0	0	0	0	0	0	0	0	0	0	0	0	0	0	0	0	0	0	0	0	0	0	0	0	0	0	0
A6NHC7;V9GXZ4;Q59H18-3;Q59H18;Q59H18-4;Q59H18-1	A6NHC7;V9GXZ4;Q59H18-3;Q59H18;Q59H18-4;Q59H18-1	1;1;1;1;1;1	1;1;1;1;1;1	1;1;1;1;1;1	Serine/threonine-protein kinase TNNI3K	FPGT-TNNI3K;TNNI3K	6	1	5.3	17.293	151	151;949;697;835;843;936	0.0040161	1.1212	308930	363460	380380	384200	219430	400410	298200	356380	386300	388160	234160	383040	2	2	2	2	2	2	212930	195800	213600	119030	79750	231060	0	0	0	0	0	0	0	0	0	0	0
Q16658	Q16658	2	2	2	Fascin	FSCN1	1	2	5.7	54.529	493	493	0	3.4328	193650	179160	178620	131710	130810	162200	185980	177960	181160	136960	133510	156320	2	2	2	2	2	2	73002	57555	64799	44547	36398	73107	0	0	0	0	0	0	120650	121610	113820	87165	94410
Q8IY81	Q8IY81	1	1	1	pre-rRNA processing protein FTSJ3	FTSJ3	1	1	0.9	96.557	847	847	1	-2	0	0	0	0	0	0	0	0	0	0	0	0	0	0	0	0	0	0	0	0	0	0	0	0	0	0	0	0	0	0	0	0	0	0	0
E9PEB5;Q96AE4;Q96AE4-2;C9JSZ1;M0QYG1	E9PEB5;Q96AE4;Q96AE4-2	17;17;17;5;2	14;14;14;5;0	12;12;12;4;0	Far upstream element-binding protein 1	FUBP1	5	17	21.8	68.903	655	655;644;653;232;114	0	24.639	5081800	4314700	4133300	3762000	3602400	3890400	4873100	4308000	4214100	3860200	3664700	3761900	38	38	38	38	38	38	855090	785270	787170	519860	446370	795640	1301400	972280	1157800	1157300	859340	829000	523150	504950	367850	362760	420440
Q96I24;Q96I24-2	Q96I24;Q96I24-2	8;4	5;1	5;1	Far upstream element-binding protein 3	FUBP3	2	8	15.2	61.64	572	572;261	0	7.2077	360480	367690	311080	248720	264250	291750	346870	362520	319180	257810	267960	281950	3	3	3	3	3	3	0	0	0	0	0	0	45828	40160	45481	37663	30577	38195	0	0	0	0	0
P04066	P04066	6	6	6	Tissue alpha-L-fucosidase	FUCA1	1	6	15.2	53.688	466	466	0	14.76	8972300	7909000	7703000	6971400	6510300	7867000	8609400	7878300	7844900	7152200	6654800	7586000	21	21	21	21	21	21	2132400	1865200	1924400	1296500	1185900	2048700	769620	592910	625640	696390	445050	542240	832040	831990	671410	644310	730580
Q9BTY2;Q9BTY2-2	Q9BTY2;Q9BTY2-2	2;1	2;1	2;1	Plasma alpha-L-fucosidase	FUCA2	2	2	3.4	54.066	467	467;165	0.00045269	2.0202	1119900	1015800	959060	859560	854800	1042400	1075200	1009700	978490	883860	871900	1005000	4	4	4	4	4	4	259940	237780	233190	180490	142770	255150	0	0	0	0	0	0	0	0	0	0	0
H3BPE7;P35637-2;P35637	H3BPE7;P35637-2;P35637	7;7;7	5;5;5	5;5;5	RNA-binding protein FUS	FUS	3	7	13.3	53.496	527	527;525;526	0	15.687	6007400	5374100	4362900	4513100	4619600	5243700	5765900	5339100	4506700	4611600	4695200	5064100	28	28	28	28	28	28	1464500	1265300	973840	1180700	982210	994450	1211200	1049900	902720	992170	671190	892980	618390	774060	648520	537450	487960
E7EU85;E9PFF5;B4DXZ6;P51114-3;P51114-2;P51114;C9J5B4;C9IZ22;C9JZE0;C9JY20;C9JAJ4	E7EU85;E9PFF5;B4DXZ6;P51114-3;P51114-2;P51114	3;3;3;3;3;3;1;1;1;1;1	2;2;2;2;2;2;1;1;1;1;1	2;2;2;2;2;2;1;1;1;1;1	Fragile X mental retardation syndrome-related protein 1	FXR1	11	3	7.5	50.99	454	454;490;608;536;539;621;75;94;119;123;151	0	7.3888	871310	703290	644000	587630	652310	724870	834810	704360	658560	605570	660580	700420	6	6	6	6	6	6	106270	96829	99015	73391	64548	105610	143490	125160	132320	136390	108810	115100	0	0	0	0	0
P51116	P51116	3	1	1	Fragile X mental retardation syndrome-related protein 2	FXR2	1	3	6.7	74.222	673	673	0.0099388	0.83275	0	0	0	0	0	0	0	0	0	0	0	0	0	0	0	0	0	0	0	0	0	0	0	0	0	0	0	0	0	0	0	0	0	0	0
Q13283;REV__Q9UN86-2;REV__Q13283;REV__Q9UN86;REV__Q96RT7-2	Q13283	5;1;1;1;1	5;1;1;1;1	4;0;0;0;0	Ras GTPase-activating protein-binding protein 1	G3BP1	5	5	13.5	52.164	466	466;449;466;482;1785	0	11.594	3029600	2647900	2243800	2060200	2173200	2188800	2906600	2635700	2306500	2118600	2197900	2120500	19	19	19	19	19	19	520040	486160	467980	382680	355640	459650	387780	331830	303790	335190	224110	270970	460360	503180	385030	335770	337220
Q9UN86-2;Q9UN86	Q9UN86-2;Q9UN86	3;3	2;2	2;2	Ras GTPase-activating protein-binding protein 2	G3BP2	2	3	8	50.817	449	449;482	0	4.4441	767590	501220	542840	482460	437320	494020	733150	511280	549310	494990	446540	477150	4	4	4	4	4	4	0	0	0	0	0	0	318090	246400	259230	288450	187710	200910	0	0	0	0	0
P11413;P11413-3;P11413-2;E9PD92;E7EM57;E7EUI8	P11413;P11413-3;P11413-2;E9PD92;E7EM57;E7EUI8	9;9;9;5;5;5	9;9;9;5;5;5	9;9;9;5;5;5	Glucose-6-phosphate 1-dehydrogenase	G6PD	6	9	21.9	59.256	515	515;545;561;256;320;338	0	43.422	5617800	5371900	4575300	4354500	4152600	4415400	5398700	5316900	4703600	4457600	4223000	4271400	27	27	27	27	27	27	628740	573380	523220	410560	306340	525630	733080	639630	608150	669700	476640	529000	1540900	1714800	1268400	1149100	1128600
P10253;I3L2V9;I3L0S5;I3L3L3	P10253	7;1;1;1	7;1;1;1	7;1;1;1	Lysosomal alpha-glucosidase;76 kDa lysosomal alpha-glucosidase;70 kDa lysosomal alpha-glucosidase	GAA	4	7	10.1	105.32	952	952;93;208;284	0	33.461	4643400	4072300	3920100	3201600	3129400	3790700	4455200	4057400	3989400	3307200	3193400	3655100	29	29	29	29	29	29	1562800	1348800	1428000	1028200	849540	1409900	577330	488400	473740	469880	342520	419650	724740	808240	664280	513700	559360
Q8TAE8	Q8TAE8	1	1	1	Growth arrest and DNA damage-inducible proteins-interacting protein 1	GADD45GIP1	1	1	4.5	25.384	222	222	0.00047059	2.2701	0	0	0	0	0	0	0	0	0	0	0	0	0	0	0	0	0	0	0	0	0	0	0	0	0	0	0	0	0	0	0	0	0	0	0
O14976-2;O14976	O14976-2;O14976	1;1	1;1	1;1	Cyclin-G-associated kinase	GAK	2	1	0.8	134.46	1232	1232;1311	0.00047916	2.4402	0	0	0	0	0	0	0	0	0	0	0	0	0	0	0	0	0	0	0	0	0	0	0	0	0	0	0	0	0	0	0	0	0	0	0
Q96C23;B8ZZ75;H7C320;H7C1B5	Q96C23;B8ZZ75	6;4;2;2	6;4;2;2	6;4;2;2	Aldose 1-epimerase	GALM	4	6	27.5	37.765	342	342;194;194;218	0	25.461	3566800	3033600	2802700	2712800	2611700	2752000	3420400	3027400	2866700	2775400	2654200	2662800	24	24	24	24	24	24	447240	394910	384050	294870	232390	388500	46227	40256	42942	40679	27279	35465	912660	795070	561970	617570	657030
P34059	P34059	2	1	1	N-acetylgalactosamine-6-sulfatase	GALNS	1	2	3.1	58.025	522	522	0.00048403	2.5589	192280	200280	163170	136060	121040	152010	185100	197170	167930	140040	124150	146450	6	6	6	6	6	6	48767	49391	40590	28832	19568	38770	25868	21788	23841	21249	15925	16821	36007	41038	28013	24647	25612
Q14697;Q14697-2;F5H6X6;E9PKU7;E9PNH1;Q14697-3	Q14697;Q14697-2;F5H6X6;E9PKU7	25;24;21;17;4;1	25;24;21;17;4;1	25;24;21;17;4;1	Neutral alpha-glucosidase AB	GANAB	6	25	26	106.87	944	944;966;847;852;119;52	0	57.064	22518000	19492000	18518000	16667000	15725000	17754000	21600000	19435000	18886000	17107000	16030000	17148000	95	95	95	95	95	95	4700700	4142900	4267600	3017900	2263900	4319200	3225400	2528100	2824200	2899300	1934200	2116700	3026900	3004800	2089100	2167600	2343300
P04406;P04406-2;E7EUT5;O14556	P04406;P04406-2;E7EUT5	26;25;21;1	26;25;21;1	26;25;21;1	Glyceraldehyde-3-phosphate dehydrogenase	GAPDH	4	26	68.7	36.053	335	335;293;260;408	0	304.52	61553000	55959000	49043000	45420000	46185000	48737000	59096000	55575000	50302000	46641000	46840000	47157000	198	198	198	198	198	198	12535000	11168000	10766000	8388400	7079500	11390000	6848300	5751900	5987800	6024800	4359000	4714800	9630900	10387000	7531300	7217700	7632400
F8W9S7;Q14C86-3;Q14C86-4;Q14C86-5;Q14C86-2;Q14C86;Q14C86-6;C9IZ08;B0QZ65;B4DGD8;H0Y4E7;H0Y7I9;C9IZX9;A0A0A0MQV8	F8W9S7;Q14C86-3;Q14C86-4;Q14C86-5;Q14C86-2;Q14C86;Q14C86-6;C9IZ08	7;7;7;7;7;7;7;5;3;3;3;3;1;1	7;7;7;7;7;7;7;5;3;3;3;3;1;1	7;7;7;7;7;7;7;5;3;3;3;3;1;1	GTPase-activating protein and VPS9 domain-containing protein 1	GAPVD1	14	7	4.7	157.46	1412	1412;1433;1439;1452;1460;1478;1487;988;497;756;830;837;117;629	0	7.1942	564540	495970	580010	387810	404040	506860	541670	495160	582450	406430	411830	488340	4	4	4	4	4	4	175570	141160	154860	110670	100830	165660	0	0	0	0	0	0	165220	225730	287240	156600	155410
Q9NY12-2;Q9NY12	Q9NY12-2;Q9NY12	6;6	6;6	6;6	H/ACA ribonucleoprotein complex subunit 1	GAR1	2	6	29.1	20.834	199	199;217	0	11.721	8342800	7356300	6702500	6016000	5937400	6283700	8005400	7322800	6853700	6182500	6029100	6079500	24	24	24	24	24	24	1704400	1482300	1427100	1098800	1015000	1450100	1024800	767550	844330	886910	589000	671550	1508000	1530500	1118000	1091400	1134100
P41250	P41250	8	8	8	Glycine--tRNA ligase	GARS	1	8	15	83.165	739	739	0	14.345	1367100	1251400	1091800	1006300	1114900	1189600	1312700	1242200	1120200	1036300	1127600	1150700	13	13	13	13	13	13	201330	168180	182030	144980	163690	125500	33645	25596	24755	25235	20361	23263	307090	325060	220470	231350	249490
P22102;P22102-2;C9JBJ1;C9JTV6;F8WD69;C9JZG2;C9JKQ7;H7C366;A0A140TA71	P22102;P22102-2	10;6;3;3;3;2;2;1;1	10;6;3;3;3;2;2;1;1	10;6;3;3;3;2;2;1;1	Trifunctional purine biosynthetic protein adenosine-3;Phosphoribosylamine--glycine ligase;Phosphoribosylformylglycinamidine cyclo-ligase;Phosphoribosylglycinamide formyltransferase	GART	9	10	13.6	107.77	1010	1010;433;231;241;306;136;138;145;223	0	26.047	5162700	4305400	4188400	3641400	3354300	4057000	4949200	4304700	4263300	3742400	3430800	3912000	19	19	19	19	19	19	1367700	1203400	1250200	927820	601390	1219400	456400	329150	388740	391280	253160	292670	606050	586780	480890	454250	453590
A0A075B7B7;Q8NHY3;Q8NHY3-2	A0A075B7B7;Q8NHY3	4;4;1	4;4;1	4;4;1	GAS2-like protein 2	GAS2L2	3	4	4.2	94.844	864	864;880;293	0.0013193	1.7323	61104	51985	45664	37451	48958	49981	58596	51854	46758	39026	49187	48403	1	1	1	1	1	1	0	0	0	0	0	0	0	0	0	0	0	0	0	0	0	0	0
A0A087WZT7;O95995-2;O95995	A0A087WZT7;O95995-2;O95995	2;2;2	2;2;2	2;2;2	Growth arrest-specific protein 8	GAS8	3	2	5.3	46.353	395	395;453;478	0	4.1134	0	0	0	0	0	0	0	0	0	0	0	0	0	0	0	0	0	0	0	0	0	0	0	0	0	0	0	0	0	0	0	0	0	0	0
A0A0G2JNZ5;A0A0G2JNZ0;A0A0G2JLB3;P04062-4;P04062-5;P04062-2;P04062;P04062-3	A0A0G2JNZ5;A0A0G2JNZ0;A0A0G2JLB3;P04062-4;P04062-5;P04062-2;P04062;P04062-3	3;3;3;3;3;3;3;2	3;3;3;3;3;3;3;2	3;3;3;3;3;3;3;2	Glucosylceramidase	GBA	8	3	5.8	50.263	449	449;487;536;449;487;516;536;263	0	6.3127	586090	489110	510520	483740	433790	451700	561850	489360	518170	494470	441980	437210	4	4	4	4	4	4	0	0	0	0	0	0	292070	221360	233700	239610	184960	208760	0	0	0	0	0
O75323;F8WBI5;O75323-2;C9J7B1;C9K068;H7C333	O75323;F8WBI5;O75323-2	5;4;4;1;1;1	5;4;4;1;1;1	3;2;2;1;1;1	Protein NipSnap homolog 2	GBAS	6	5	17.8	33.742	286	286;145;247;65;80;114	0	17.401	5221400	4994800	4426900	4022000	4339400	4372700	5017800	4945400	4536100	4141200	4385200	4236200	24	24	24	24	24	24	532550	497030	513590	358360	315510	517780	712380	622360	591030	610110	459460	549920	1421300	1656300	1296700	1146200	1282500
E9PGM4;Q04446	E9PGM4;Q04446	2;2	2;2	2;2	1,4-alpha-glucan-branching enzyme	GBE1	2	2	2.7	75.959	661	661;702	0.00046404	2.1466	472630	385660	353400	324250	377190	387490	452910	385950	361420	334500	380420	375200	7	7	7	7	7	7	0	0	0	0	0	0	33790	24569	31158	27257	19920	19297	59709	51233	35313	42835	53582
Q92538-3;Q92538-2;Q92538	Q92538-3;Q92538-2;Q92538	2;2;2	1;1;1	1;1;1	Golgi-specific brefeldin A-resistance guanine nucleotide exchange factor 1	GBF1	3	2	0.7	206.01	1855	1855;1856;1859	0.0047752	1.0606	0	0	0	0	0	0	0	0	0	0	0	0	0	0	0	0	0	0	0	0	0	0	0	0	0	0	0	0	0	0	0	0	0	0	0
Q6ZN66;Q6ZN66-2	Q6ZN66	3;1	3;1	2;0	Guanylate-binding protein 6	GBP6	2	3	6.3	72.426	633	633;296	0	4.4865	1170500	962590	948460	967100	854130	862460	1121900	963490	967050	984650	870000	835500	9	9	9	9	9	9	131030	121860	107140	96854	81035	120670	649960	509960	557660	601670	460090	438260	137420	140160	107310	107270	105600
H7C2Z6;H7BXD5;P28676	H7C2Z6;H7BXD5;P28676	1;1;1	1;1;1	1;1;1	Grancalcin	GCA	3	1	7.5	16.712	146	146;198;217	0	4.0322	86883	85902	61899	58363	84595	89492	83549	84736	64444	60621	84840	86584	1	1	1	1	1	1	0	0	0	0	0	0	0	0	0	0	0	0	0	0	0	0	0
Q92947;K7ER63;K7ES74;K7EKH1;K7ERX1;Q92947-2	Q92947;K7ER63;K7ES74;K7EKH1;K7ERX1;Q92947-2	2;1;1;1;1;1	2;1;1;1;1;1	2;1;1;1;1;1	Glutaryl-CoA dehydrogenase, mitochondrial	GCDH	6	2	4.3	48.127	438	438;86;131;148;204;428	0	8.2898	850120	667960	692690	591740	610830	740700	814160	671120	702320	610690	622050	714190	6	6	6	6	6	6	431970	374730	366430	323800	281890	363980	0	0	0	0	0	0	0	0	0	0	0
H0YNX7;P30047-2;P30047	H0YNX7;P30047-2;P30047	3;3;3	3;3;3	3;3;3	GTP cyclohydrolase 1 feedback regulatory protein	GCHFR	3	3	62.7	7.7668	67	67;73;84	0	6.2396	3907200	3376800	2968400	2797000	2731100	2913500	3747800	3364700	3044800	2866500	2775100	2818200	11	11	11	11	11	11	539680	488370	378980	421830	354180	427420	497620	465800	415240	519470	291640	390950	398080	449170	380970	315250	307910
P48506;E1CEI4;A0A0C4DGB2;D6R959;D6REX4;H0Y9I7;D6RGF8;H0YAB6;A0A087WU35;Q96N38-3;Q96N38-2;Q96N38	P48506;E1CEI4;A0A0C4DGB2	19;15;12;7;4;4;2;2;1;1;1;1	19;15;12;7;4;4;2;2;1;1;1;1	18;14;11;6;3;3;2;2;1;1;1;1	Glutamate--cysteine ligase catalytic subunit	GCLC	12	19	34.2	72.765	637	637;599;252;154;122;173;54;93;555;400;523;554	0	108.4	18839000	16720000	15614000	14799000	14317000	14743000	18079000	16641000	15954000	15157000	14537000	14275000	65	65	65	65	65	65	2170600	1938400	1988900	1397600	1179600	2125000	3917800	3156600	3289400	3394700	2417200	2648900	1834300	1659600	1199700	1337500	1555100
P48507;P48507-2	P48507;P48507-2	5;3	5;3	5;3	Glutamate--cysteine ligase regulatory subunit	GCLM	2	5	23.7	30.727	274	274;252	0	37.123	2136000	1928400	1688700	1706400	1664300	1653600	2050500	1916000	1734500	1742700	1687500	1602600	16	16	16	16	16	16	230270	200690	189990	139480	125580	201280	300010	248080	259700	282460	208970	228520	555470	503690	369920	399220	446970
Q92616	Q92616	9	9	9	Translational activator GCN1	GCN1L1	1	9	3.9	292.75	2671	2671	0	14.67	3536800	2996000	2858200	2534800	2443900	2896300	3391400	2991700	2913700	2605500	2493200	2794100	17	17	17	17	17	17	576070	523140	577850	392600	281700	572400	211320	194770	179790	184440	138550	175680	393390	425220	321870	296550	329940
Q9Y2T3;Q9Y2T3-3;Q9Y2T3-2;Q5SZC6;Q5SZC5;H0YDZ7;Q5SZC3	Q9Y2T3;Q9Y2T3-3;Q9Y2T3-2;Q5SZC6;Q5SZC5	8;8;7;5;4;2;2	8;8;7;5;4;2;2	8;8;7;5;4;2;2	Guanine deaminase	GDA	7	8	18.5	51.002	454	454;471;380;393;195;176;179	0	16.307	3666900	2929100	2810000	2578700	2974400	2780800	3512800	2937100	2865500	2658900	2992400	2699900	17	17	17	17	17	17	0	0	0	0	0	0	163280	125310	129310	136700	82863	102320	0	0	0	0	0
P31150;G5E9U5	P31150	16;4	9;2	9;2	Rab GDP dissociation inhibitor alpha	GDI1	2	16	45.4	50.582	447	447;147	0	22.46	3764900	3140800	3081500	2775700	2382100	3146700	3609200	3140400	3136400	2842700	2451800	3028300	21	21	21	21	21	21	548720	498890	468360	298750	223740	491290	1235800	1074600	1068200	1095800	821290	1001300	264820	259510	173640	186100	207850
P50395;P50395-2;Q5SX87;Q5SX91;V9GYF8;Q5SX90;Q5SX86;V9GYJ7	P50395;P50395-2;Q5SX87	21;18;13;9;7;7;7;6	21;18;13;9;7;7;7;6	14;12;8;4;5;5;5;4	Rab GDP dissociation inhibitor beta	GDI2	8	21	56.2	50.663	445	445;400;263;203;130;148;155;125	0	174.96	22511000	20264000	18886000	17425000	16144000	19012000	21609000	20149000	19292000	17855000	16493000	18345000	87	87	87	87	87	87	3504900	3220500	3332700	2234000	1685200	3432400	2617300	2268100	2383300	2368900	1798200	1917100	4063800	3963200	2956800	3035000	3158600
C9JPA8;C9JY46;C9JHN8;Q7L5D6-2;Q7L5D6	C9JPA8;C9JY46;C9JHN8;Q7L5D6-2;Q7L5D6	1;1;1;1;1	1;1;1;1;1	1;1;1;1;1	Golgi to ER traffic protein 4 homolog	GET4	5	1	5.4	16.543	148	148;158;167;274;327	0.0095969	0.84591	0	0	0	0	0	0	0	0	0	0	0	0	0	0	0	0	0	0	0	0	0	0	0	0	0	0	0	0	0	0	0	0	0	0	0
Q969S9-2;Q969S9-3;Q969S9;Q969S9-5;Q969S9-4;D6RAL1	Q969S9-2;Q969S9-3;Q969S9;Q969S9-5;Q969S9-4	4;4;4;3;3;1	4;4;4;3;3;1	4;4;4;3;3;1	Ribosome-releasing factor 2, mitochondrial	GFM2	6	4	8.6	81.199	732	732;777;779;513;601;285	0	9.219	884200	700840	625650	508290	559080	640950	846920	702660	639770	526990	566940	618850	5	5	5	5	5	5	176300	145840	154270	121460	88834	129500	0	0	0	0	0	0	165780	214340	143100	111410	114810
Q06210-2;Q06210;O94808;E5RJP4	Q06210-2;Q06210;O94808	3;3;2;1	3;3;2;1	3;3;2;1	Glutamine--fructose-6-phosphate aminotransferase [isomerizing] 1;Glutamine--fructose-6-phosphate aminotransferase [isomerizing] 2	GFPT1;GFPT2	4	3	6.2	76.758	681	681;699;682;216	0	8.9715	358990	331940	293270	275670	264790	261000	344770	329330	300700	282380	268580	253010	4	4	4	4	4	4	0	0	0	0	0	0	130300	111190	126090	128290	97041	120530	228690	220750	167180	147380	167750
B0QYR6;Q9UJY5-4;Q9UJY5;B0QYR5;Q9UJY5-2;Q9UJY5-6;B0QYS5;Q9UJY5-5;Q9UJY5-3	B0QYR6;Q9UJY5-4;Q9UJY5;B0QYR5;Q9UJY5-2;Q9UJY5-6	3;3;3;2;2;2;1;1;1	3;3;3;2;2;2;1;1;1	3;3;3;2;2;2;1;1;1	ADP-ribosylation factor-binding protein GGA1	GGA1	9	3	17.5	27.88	246	246;552;639;105;606;656;108;89;566	0.00048591	2.6067	125270	105730	84603	83217	93820	89232	120110	105440	87418	85455	94507	86591	2	2	2	2	2	2	0	0	0	0	0	0	0	0	0	0	0	0	0	0	0	0	0
O75223;M0QZK8;B8ZZK2;H7BZK5;O75223-3;O75223-2;O75223-4;A0A0B4J1Y4	O75223;M0QZK8;B8ZZK2;H7BZK5;O75223-3	6;4;4;3;3;2;2;1	6;4;4;3;3;2;2;1	6;4;4;3;3;2;2;1	Gamma-glutamylcyclotransferase	GGCT	8	6	31.9	21.007	188	188;103;166;119;94;114;166;51	0	12.782	1462400	1241400	1154200	1026700	983080	1241800	1402300	1239100	1178500	1055100	1005500	1196200	13	13	13	13	13	13	327530	287110	308510	181320	111700	334740	246430	179180	216030	222880	150010	150390	172850	188610	128890	134580	149210
Q92820	Q92820	8	8	8	Gamma-glutamyl hydrolase	GGH	1	8	29.2	35.964	318	318	0	26.393	6683800	6351300	5998900	5530000	4910100	6426000	6422300	6294800	6122300	5661500	5044500	6185300	23	23	23	23	23	23	1825600	1694000	1811700	1018900	683240	2013000	280210	222130	260410	262410	187920	213490	1659400	1496000	1007800	1300600	1550300
Q9H3K2	Q9H3K2	1	1	1	Growth hormone-inducible transmembrane protein	GHITM	1	1	2.6	37.205	345	345	0.0013222	1.7672	666380	570610	579420	507580	463980	566170	639100	569740	588340	521350	474860	545820	3	3	3	3	3	3	196050	179980	168710	116820	105350	174480	0	0	0	0	0	0	0	0	0	0	0
O14908;K7EM11;K7ESN1;O14908-2	O14908;K7EM11;K7ESN1;O14908-2	2;1;1;1	2;1;1;1	2;1;1;1	PDZ domain-containing protein GIPC1	GIPC1	4	2	7.2	36.049	333	333;128;159;236	0.0066929	0.98263	230140	202570	205390	196790	160590	175420	220820	201880	208840	200590	164550	169570	2	2	2	2	2	2	0	0	0	0	0	0	190120	160950	170570	164820	125260	144880	40017	41612	34816	31969	35324
P32189-1;P32189-4;P32189-2;P32189;Q14409;A6NP46;F8WDA9;F8WBI8;F8WC39;F8WF44;H7C2A0	P32189-1;P32189-4;P32189-2;P32189;Q14409	11;11;11;11;9;5;3;3;3;2;2	11;11;11;11;9;5;3;3;3;2;2	9;9;9;9;8;4;2;2;2;2;2	Glycerol kinase;Putative glycerol kinase 3	GK;GK3P	11	11	25.2	57.488	524	524;530;553;559;553;118;79;90;102;37;123	0	38.123	3070200	2524900	2449600	2130600	2027400	2447700	2942500	2526900	2493800	2191600	2070800	2360300	21	21	21	21	21	21	726130	633740	631130	436740	373820	642090	556050	432330	494700	523270	369470	364350	449210	463950	341990	333790	358390
Q14410	Q14410	3	1	1	Glycerol kinase 2	GK2	1	3	8.3	60.593	553	553	0	8.3917	1976700	1812000	1729100	1601300	1442900	1530000	1898100	1800100	1763700	1638900	1470600	1480200	7	7	7	7	7	7	330590	279590	258750	183440	140940	274400	249280	183840	197660	209610	142870	166170	269100	291130	195630	190050	220940
P06280;V9GYN5	P06280	3;1	3;1	3;1	Alpha-galactosidase A	GLA	2	3	9.3	48.766	429	429;222	0	3.6015	371200	272130	275530	235490	264470	307450	355120	274780	279760	243630	268130	296750	2	2	2	2	2	2	0	0	0	0	0	0	0	0	0	0	0	0	0	0	0	0	0
P16278-3;P16278;E7EQ29;P16278-2;C9J539;C9J4G9;Q6UWU2-2;Q6UWU2	P16278-3;P16278;E7EQ29;P16278-2	6;6;5;5;1;1;1;1	6;6;5;5;1;1;1;1	6;6;5;5;1;1;1;1	Beta-galactosidase	GLB1	8	6	11.7	72.75	647	647;677;546;546;114;185;564;654	0	30.006	7506400	6702700	6182900	5516900	4807700	5295900	7204500	6667500	6316300	5653000	4913300	5118400	22	22	22	22	22	22	1301900	1224800	1092000	842980	696580	988830	1205300	961520	926200	925310	655200	776310	1003100	1112600	904800	643030	680010
Q92896;Q92896-3;Q92896-2;H3BM42	Q92896;Q92896-3;Q92896-2	3;3;3;1	3;3;3;1	3;3;3;1	Golgi apparatus protein 1	GLG1	4	3	2	134.55	1179	1179;1192;1203;698	0	3.0454	1459300	1224700	1044900	992160	1047400	1072600	1399100	1222400	1074100	1018700	1059800	1038700	8	8	8	8	8	8	198260	155790	163850	134480	101200	170640	119360	93346	88480	99094	69770	83091	331060	301230	219260	231110	230200
Q9H4G4;Q5VZR0;A0A087WUM5	Q9H4G4;Q5VZR0	5;3;2	5;3;2	5;3;2	Golgi-associated plant pathogenesis-related protein 1	GLIPR2	3	5	46.1	17.218	154	154;128;72	0	22.07	4773200	4137000	4110500	3410100	3273900	4093000	4578800	4126300	4176000	3517900	3347000	3943700	26	26	26	26	26	26	1071200	967930	1022100	604390	452790	1043300	298280	211220	266970	297000	174530	197630	231860	232540	177420	160000	179210
Q04760-2;Q04760	Q04760-2;Q04760	8;8	8;8	8;8	Lactoylglutathione lyase	GLO1	2	8	51.5	19.043	169	169;184	0	34.533	12109000	10385000	9707200	9042500	8639900	9903500	11613000	10360000	9915500	9268200	8807400	9561900	46	46	46	46	46	46	1486900	1343700	1308700	998240	833340	1326700	1192600	922700	989600	1075400	711020	833830	2404200	2399500	1833100	1741300	1856000
Q9HC38-2;I3L3Q4;F6TLX2;Q9HC38;Q9HC38-3;I3L1F4;I3L1I0;I3NI27;I3NI24;I3L2C2;I3L277	Q9HC38-2;I3L3Q4;F6TLX2;Q9HC38;Q9HC38-3	12;11;11;11;8;2;2;1;1;1;1	12;11;11;11;8;2;2;1;1;1;1	12;11;11;11;8;2;2;1;1;1;1	Glyoxalase domain-containing protein 4	GLOD4	11	12	41.6	33.232	298	298;227;502;313;188;59;115;36;36;52;76	0	42.469	16698000	14684000	13765000	12243000	12411000	13429000	16022000	14624000	14048000	12598000	12599000	12985000	73	73	73	73	73	73	2257700	2128400	2032200	1521100	1308200	2062400	2218000	1698700	1931400	1923300	1407400	1492700	3038100	3045100	2236300	2202700	2524600
P35754	P35754	5	5	5	Glutaredoxin-1	GLRX	1	5	50.9	11.776	106	106	0	12.119	3132500	2754100	2669300	2574200	2576400	2851800	3005600	2743700	2722100	2637200	2618500	2755800	12	12	12	12	12	12	100790	97888	97107	70414	66244	83471	528140	452190	497180	503040	368470	413550	387080	405920	300130	290720	327760
O76003	O76003	2	2	2	Glutaredoxin-3	GLRX3	1	2	6	37.432	335	335	0	3.8516	1446000	1168100	1114400	1029900	1198300	1827000	1385500	1170300	1136900	1063200	1226500	1753200	9	9	9	9	9	9	214180	168590	174980	137250	138710	276330	197910	181630	174180	168020	139480	183350	0	0	0	0	0
F5H0U5;Q9NZD2;H0YFS9	F5H0U5;Q9NZD2	3;3;1	3;3;1	3;3;1	Glycolipid transfer protein	GLTP	3	3	15.8	21.659	190	190;209;183	0	6.949	118740	107680	112260	84393	71746	125040	113990	107140	113570	87357	74787	119710	2	2	2	2	2	2	118740	107680	112260	84393	71746	125040	0	0	0	0	0	0	0	0	0	0	0
P00367;P00367-3;P00367-2;P49448;A6NF36	P00367;P00367-3;P00367-2;P49448	20;16;15;11;1	20;16;15;11;1	20;16;15;11;1	Glutamate dehydrogenase 1, mitochondrial;Glutamate dehydrogenase 2, mitochondrial	GLUD1;GLUD2	5	20	44.8	61.397	558	558;425;391;558;153	0	57.312	8858500	7614800	7464700	6688300	6457000	7146900	8496400	7598400	7598200	6870400	6571800	6906400	55	55	55	55	55	55	1381600	1247200	1197300	903300	777460	1241400	1892600	1474200	1794600	1794900	1314700	1316600	1581800	1433500	1265200	1109000	1260500
P15104	P15104	4	4	4	Glutamine synthetase	GLUL	1	4	12.9	42.064	373	373	0	21.153	1799700	1675200	1491000	1458000	1136700	1553700	1728600	1661500	1528700	1483700	1176700	1494100	8	8	8	8	8	8	870740	784700	725560	604260	445630	816010	132750	107600	106760	102540	73334	96870	107700	107960	82474	71654	76777
K7EMM8;Q49A26-2;Q49A26-3;Q49A26;Q49A26-4;Q49A26-5;K7EPU6;K7EQB2	K7EMM8;Q49A26-2;Q49A26-3;Q49A26;Q49A26-4;Q49A26-5	6;6;6;6;5;4;2;1	6;6;6;6;5;4;2;1	6;6;6;6;5;4;2;1	Putative oxidoreductase GLYR1	GLYR1	8	6	16.2	57.215	524	524;536;547;553;484;472;171;185	0	5.8332	189240	141900	142190	120960	167290	149500	181100	143020	144480	126020	167160	145360	3	3	3	3	3	3	0	0	0	0	0	0	0	0	0	0	0	0	37162	32656	27090	26157	27649
P17900;H0YBY3;E5RJD0	P17900;H0YBY3;E5RJD0	6;4;3	6;4;3	6;4;3	Ganglioside GM2 activator;Ganglioside GM2 activator isoform short	GM2A	3	6	46.6	20.838	193	193;104;146	0	23.926	9113200	8917300	8520400	7440800	7223600	7262400	8761700	8823300	8683100	7653600	7328300	7036200	38	38	38	38	38	38	1683200	1542200	1685200	968180	735770	1670900	1235200	997060	1144400	1177300	849660	781140	1158100	1121900	783290	839770	974730
O60547-2;O60547;REV__P39880-6;REV__P39880-4;REV__P39880-5;REV__P39880-2;REV__P39880;REV__P39880-3	O60547-2;O60547	5;5;1;1;1;1;1;1	5;5;1;1;1;1;1;1	5;5;1;1;1;1;1;1	GDP-mannose 4,6 dehydratase	GMDS	8	5	16.1	39.053	342	342;372;1347;1403;1449;1483;1505;1516	0	4.778	1570000	1064300	1082800	907450	954970	1207000	1500300	1081500	1098800	938130	973300	1162700	7	7	7	7	7	7	0	0	0	0	0	0	77775	55527	70120	65696	59548	64206	0	0	0	0	0
P60983;G3V4P8;G3V3X4;M0QYG8;M0R1D2;M0R0C1;M0QYJ8;O60234	P60983;G3V4P8	4;3;1;1;1;1;1;1	4;3;1;1;1;1;1;1	4;3;1;1;1;1;1;1	Glia maturation factor beta	GMFB	8	4	30.3	16.713	142	142;150;38;93;101;109;138;142	0	8.1301	1403200	1203900	1152200	1063300	1162400	1303600	1345800	1201200	1175100	1094700	1178100	1259300	6	6	6	6	6	6	0	0	0	0	0	0	304070	248570	256740	272570	203160	212090	276520	293790	253470	206530	230750
C9J255;F8WD54;A0A087WUI8;Q96IJ6;Q96IJ6-2	C9J255;F8WD54;A0A087WUI8;Q96IJ6;Q96IJ6-2	1;1;1;1;1	1;1;1;1;1	1;1;1;1;1	Mannose-1-phosphate guanyltransferase alpha	GMPPA	5	1	5.6	20.014	179	179;290;399;420;473	0	4.1002	892940	809710	761510	629850	653980	686050	857260	804810	776260	651090	662620	663910	6	6	6	6	6	6	99426	80578	78921	68614	57810	83836	0	0	0	0	0	0	87619	94652	84819	68572	70975
Q9Y5P6;Q9Y5P6-2	Q9Y5P6;Q9Y5P6-2	5;5	5;5	5;5	Mannose-1-phosphate guanyltransferase beta	GMPPB	2	5	15.3	39.834	360	360;387	0	12.821	2465100	2072200	1989000	1719700	1824200	2087200	2363500	2070400	2026200	1774800	1852100	2015300	14	14	14	14	14	14	694780	597090	591140	493150	418140	611140	158740	121880	138340	140720	107770	114210	0	0	0	0	0
H0YMB3;H0YLV5;A0A087WWM4;F8WAN9;H0YNJ6;Q9P2T1;Q9P2T1-2;Q9P2T1-3;H0YK13;H0YK71;H0YLB8;H0YNH0;H0YN22;H0YMW6;H0YNS9;H0YMR9;H0YMV5;P36959;H0YL68;H0YKE1;A0A0B4J281;H0YMG3;H0YKK3;H0YN74	H0YMB3;H0YLV5;A0A087WWM4;F8WAN9;H0YNJ6;Q9P2T1;Q9P2T1-2;Q9P2T1-3	7;7;7;7;7;7;7;6;3;3;3;3;2;2;2;2;2;2;1;1;1;1;1;1	7;7;7;7;7;7;7;6;3;3;3;3;2;2;2;2;2;2;1;1;1;1;1;1	7;7;7;7;7;7;7;6;3;3;3;3;2;2;2;2;2;2;1;1;1;1;1;1	GMP reductase;GMP reductase 2	GMPR2	24	7	22.5	33.921	315	315;333;348;349;427;348;366;320;88;139;169;239;69;93;125;131;151;345;57;64;70;75;88;93	0	15.09	1627100	1239500	1384400	1247000	1161200	1616000	1557500	1249200	1398900	1279900	1193500	1553400	11	11	11	11	11	11	51465	41685	51201	26035	27576	53487	20014	22486	21856	16976	29174	27069	19685	19532	18359	23174	20729
P49915-2;P49915	P49915-2;P49915	2;2	2;2	2;2	GMP synthase [glutamine-hydrolyzing]	GMPS	2	2	3.4	65.928	594	594;693	0	4.5652	341160	272770	261850	242180	211800	249010	326820	273500	266980	247750	216890	240280	3	3	3	3	3	3	137730	118470	123380	99363	74159	112240	120930	86535	93572	94916	62524	75843	0	0	0	0	0
P29992;K7EL62;O95837;A0A087WVZ3;B1AM21;REV__Q8IYK2	P29992;K7EL62	7;4;3;1;1;1	7;4;3;1;1;1	3;2;1;1;0;0	Guanine nucleotide-binding protein subunit alpha-11	GNA11	6	7	18.1	42.123	359	359;236;355;72;170;499	0	11.51	1718000	1495200	1344200	1049100	1118300	1222500	1648100	1489500	1373200	1089000	1133500	1181800	11	11	11	11	11	11	633720	540990	577270	369950	267640	591550	0	0	0	0	0	0	350410	349080	279560	253540	308280
P04899;P04899-4;P04899-6;P04899-3;P04899-5;P04899-2;P63096;P63096-2;P09471-2;F5H658	P04899;P04899-4;P04899-6;P04899-3;P04899-5;P04899-2	10;10;9;9;9;9;3;2;2;1	10;10;9;9;9;9;3;2;2;1	7;7;7;7;7;7;0;0;0;1	Guanine nucleotide-binding protein G(i) subunit alpha-2	GNAI2	10	10	35.5	40.45	355	355;366;303;318;339;339;354;302;354;1181	0	35.783	9498100	7962100	7822400	6857200	6413900	7790600	9106000	7958700	7958500	7047300	6557100	7511400	37	37	37	37	37	37	1657700	1485000	1580200	967630	719340	1481900	1293100	968390	1219800	1238400	840730	850260	1225300	1167300	890850	898420	934240
P08754	P08754	6	3	3	Guanine nucleotide-binding protein G(k) subunit alpha	GNAI3	1	6	22.9	40.532	354	354	0	6.8654	1015200	920290	837720	680080	789950	817310	974610	914450	855570	706200	796920	791230	6	6	6	6	6	6	0	0	0	0	0	0	168700	134760	117140	126240	81819	131670	270050	301970	295560	197990	212950
P63092-3;P63092-2;P63092;P63092-4;Q5JWF2-2;Q5JWF2;A0A0A0MR13;A0A1W2PRE1;A2A2R6;A0A1W2PQK2;A0A087WTB6;Q5JWD1;H0Y7E8;A0A1W2PRJ7;A0A087WZE5;A0A1W2PS82;S4R3E3;Q5JWE9;H0Y7F4;P11488;P19087;P09471;A8MTJ3;P38405;P38405-2	P63092-3;P63092-2;P63092;P63092-4;Q5JWF2-2;Q5JWF2;A0A0A0MR13	4;4;4;4;4;4;2;1;1;1;1;1;1;1;1;1;1;1;1;1;1;1;1;1;1	3;3;3;3;3;3;2;0;0;0;0;0;0;0;0;0;1;0;0;0;0;0;0;0;0	3;3;3;3;3;3;2;0;0;0;0;0;0;0;0;0;1;0;0;0;0;0;0;0;0	Guanine nucleotide-binding protein G(s) subunit alpha isoforms short;Guanine nucleotide-binding protein G(s) subunit alpha isoforms XLas	GNAS	25	4	10.3	44.179	379	379;380;394;395;1023;1037;158;54;61;61;84;87;93;104;123;146;160;193;199;350;354;354;354;381;458	0	5.5378	1893900	1701800	1644900	1474300	1346800	1513200	1818000	1692900	1675600	1512200	1374500	1461800	14	14	14	14	14	14	327000	291310	317120	184840	138810	305520	396170	301400	351450	357210	248340	252170	255340	249700	195200	177560	197790
P62873;P62873-2;F6UT28;B1AKQ8;F6X3N5;B3KVK2;F5H8J8;F5H100;F5H0S8;E9PCP0;P16520-2;P16520	P62873;P62873-2;F6UT28;B1AKQ8	9;8;6;5;4;4;1;1;1;1;1;1	6;6;4;3;2;3;0;0;0;0;0;0	5;5;3;2;1;3;0;0;0;0;0;0	Guanine nucleotide-binding protein G(I)/G(S)/G(T) subunit beta-1	GNB1	12	9	35.6	37.377	340	340;332;165;107;163;240;232;232;264;339;297;340	0	22.33	3881500	3320300	3078200	2761900	2864500	3170800	3722500	3312400	3144300	2842800	2907500	3064200	22	22	22	22	22	22	664560	605120	593510	433340	345930	651800	635090	501940	539630	537690	376800	436180	577310	548880	433440	405660	468780
P62879;C9JIS1;C9JXA5;C9JZN1;E7EP32;P62879-2;Q9HAV0;C9JD14;Q9BRK4	P62879;C9JIS1;C9JXA5;C9JZN1;E7EP32	11;8;8;7;7;4;4;3;1	11;8;8;7;7;4;4;3;1	8;6;6;5;4;3;2;2;1	Guanine nucleotide-binding protein G(I)/G(S)/G(T) subunit beta-2	GNB2	9	11	47.9	37.331	340	340;232;251;152;296;240;340;79;669	0	96.369	8497800	7299600	6987200	6378500	6255700	6966300	8150400	7282500	7124600	6548800	6364300	6730900	52	52	52	52	52	52	1465100	1218400	1343800	887550	757990	1346700	952020	790850	816490	859230	625140	647020	1445800	1345900	1046400	1001000	1181700
P63244;J3KPE3;H0YAF8;H0Y8W2;D6RHH4;H0YAM7;D6RAC2;D6R9Z1;D6R9L0;D6RFX4;D6REE5;D6RFZ9;D6RAU2;E9PD14;D6RF23;D6RBD0;H0Y8R5;H0Y9P0;D6RGK8;D6RHJ5;D6R909;D6RDI0	P63244;J3KPE3;H0YAF8;H0Y8W2;D6RHH4;H0YAM7;D6RAC2;D6R9Z1;D6R9L0;D6RFX4;D6REE5;D6RFZ9	18;16;14;13;12;12;12;11;11;10;10;9;8;8;7;7;5;4;3;3;3;1	18;16;14;13;12;12;12;11;11;10;10;9;8;8;7;7;5;4;3;3;3;1	18;16;14;13;12;12;12;11;11;10;10;9;8;8;7;7;5;4;3;3;3;1	Guanine nucleotide-binding protein subunit beta-2-like 1;Guanine nucleotide-binding protein subunit beta-2-like 1, N-terminally processed	GNB2L1	22	18	67.8	35.076	317	317;273;198;274;233;247;269;236;300;194;321;197;147;153;101;160;138;83;71;86;116;39	0	138.18	22955000	19845000	18399000	17716000	15546000	19247000	22019000	19784000	18812000	18090000	15946000	18549000	88	88	88	88	88	88	4101800	3400500	3579200	2450300	1808500	3793100	3223500	2477800	2784500	2871600	1816400	2093700	3195100	3304500	2217600	2574100	2482200
Q9UBI6	Q9UBI6	4	4	4	Guanine nucleotide-binding protein G(I)/G(S)/G(O) subunit gamma-12	GNG12	1	4	50	8.0061	72	72	0	15.477	2872900	2325400	2386900	2028200	1822600	2260800	2752700	2331200	2421000	2085800	1867800	2178800	9	9	9	9	9	9	429390	359250	403380	239030	233610	395040	619350	509490	551750	542060	367690	404560	383270	412240	313850	266220	281040
P63218	P63218	3	3	3	Guanine nucleotide-binding protein G(I)/G(S)/G(O) subunit gamma-5	GNG5	1	3	33.8	7.3184	68	68	0	5.0098	2726100	2349100	2138300	2015600	1972200	1966300	2614800	2341900	2188300	2065500	1999700	1905500	13	13	13	13	13	13	304460	283960	240090	188980	124000	239480	598840	444110	555990	526610	395100	375880	611490	568440	379440	420480	486630
P36915;A2AB27;A0A140T8Y2;P36915-2	P36915;A2AB27;A0A140T8Y2;P36915-2	2;1;1;1	2;1;1;1	2;1;1;1	Guanine nucleotide-binding protein-like 1	GNL1	4	2	3	68.66	607	607;264;407;430	0	4.3363	601380	527590	515180	460510	421670	563850	577010	525720	524480	472620	433010	542480	9	9	9	9	9	9	204780	183190	175470	152440	107270	205050	0	0	0	0	0	0	56228	56252	40496	38647	40708
P46926-2;P46926;D6R917;D6RB13;D6RAY7;D6R9P4;D6RFF8;Q8TDQ7-3;Q8TDQ7-2;Q8TDQ7	P46926-2;P46926;D6R917;D6RB13;D6RAY7;D6R9P4	3;3;2;2;2;2;1;1;1;1	3;3;2;2;2;2;1;1;1;1	3;3;2;2;2;2;1;1;1;1	Glucosamine-6-phosphate isomerase 1;Glucosamine-6-phosphate isomerase	GNPDA1	10	3	17	24.047	212	212;289;138;160;237;274;290;259;275;276	0	4.1419	698000	538560	481760	457240	424280	353020	668280	541030	493610	467590	428990	344030	2	2	2	2	2	2	0	0	0	0	0	0	0	0	0	0	0	0	252090	212510	161280	165750	194500
H7C3P4;F6S8M0;P15586-2;P15586;H0YFA9;F5H4C6	H7C3P4;F6S8M0;P15586-2;P15586;H0YFA9;F5H4C6	7;7;7;7;5;4	7;7;7;7;5;4	7;7;7;7;5;4	N-acetylglucosamine-6-sulfatase	GNS	6	7	13.7	56.374	496	496;584;532;552;303;247	0	20.999	5787900	4979800	4487500	4165900	4281400	4388800	5551400	4964700	4594500	4278600	4336600	4249800	23	23	23	23	23	23	955210	845620	815030	650040	634840	857160	477800	382030	399500	380770	293810	327660	1102200	1103700	889040	806440	840570
Q14789-4;Q14789-3;Q14789;Q14789-2;E7EU81	Q14789-4;Q14789-3;Q14789;Q14789-2;E7EU81	2;2;2;2;1	2;2;2;2;1	2;2;2;2;1	Golgin subfamily B member 1	GOLGB1	5	2	0.8	367.42	3184	3184;3225;3259;3269;1640	0.0004649	2.1738	185990	162310	151330	121880	98455	177030	178430	161720	154260	125490	103030	169390	1	1	1	1	1	1	185990	162310	151330	121880	98455	177030	0	0	0	0	0	0	0	0	0	0	0
Q8NBJ4-2;Q8NBJ4;C9J941;F8WAT9;C9JYM4	Q8NBJ4-2;Q8NBJ4	5;5;1;1;1	5;5;1;1;1	5;5;1;1;1	Golgi membrane protein 1	GOLM1	5	5	11.8	44.272	391	391;401;80;105;121	0	5.3932	995730	849770	855680	736660	665870	826150	954920	848590	869050	757160	682220	796150	8	8	8	8	8	8	346140	310100	297780	237250	172060	316730	245340	174890	204550	193440	146470	164930	104750	102560	87016	77792	95145
Q9H4A6;D6REM1	Q9H4A6;D6REM1	2;1	2;1	2;1	Golgi phosphoprotein 3	GOLPH3	2	2	7.7	33.81	298	298;93	0.00047939	2.4417	0	0	0	0	0	0	0	0	0	0	0	0	0	0	0	0	0	0	0	0	0	0	0	0	0	0	0	0	0	0	0	0	0	0	0
G3V1U5;F5H6U7;Q9Y3E0	G3V1U5;F5H6U7;Q9Y3E0	1;1;1	1;1;1	1;1;1	Vesicle transport protein GOT1B	GOLT1B	3	1	20.3	8.2139	74	74;128;138	0	4.92	0	0	0	0	0	0	0	0	0	0	0	0	0	0	0	0	0	0	0	0	0	0	0	0	0	0	0	0	0	0	0	0	0	0	0
A0A0J9YVX5;F5H1Y4;Q9HD26-2;Q9HD26	A0A0J9YVX5;F5H1Y4;Q9HD26-2;Q9HD26	1;1;1;1	1;1;1;1	1;1;1;1	Golgi-associated PDZ and coiled-coil motif-containing protein	GOPC	4	1	5.5	33.787	310	310;407;454;462	0.0078156	0.94564	0	0	0	0	0	0	0	0	0	0	0	0	0	0	0	0	0	0	0	0	0	0	0	0	0	0	0	0	0	0	0	0	0	0	0
Q9H8Y8-2;Q9H8Y8;Q9H8Y8-3	Q9H8Y8-2;Q9H8Y8;Q9H8Y8-3	3;3;3	3;3;3	3;3;3	Golgi reassembly-stacking protein 2	GORASP2	3	3	10.7	39.768	384	384;452;464	0	29.817	183440	145180	140560	137730	142720	155360	175700	145680	143390	141130	144790	150200	4	4	4	4	4	4	0	0	0	0	0	0	54722	47996	43331	49892	36580	42502	12928	15502	10135	13462	14580
B4DQA8;K7EJC8;E9PCW1;G5E9T8;O95249;F6RU00;O95249-2	B4DQA8;K7EJC8;E9PCW1;G5E9T8;O95249;F6RU00;O95249-2	2;2;2;2;2;1;1	2;2;2;2;2;1;1	2;2;2;2;2;1;1	Golgi SNAP receptor complex member 1	GOSR1	7	2	9.2	20.045	174	174;236;248;255;250;81;185	0.0017429	1.6878	0	0	0	0	0	0	0	0	0	0	0	0	0	0	0	0	0	0	0	0	0	0	0	0	0	0	0	0	0	0	0	0	0	0	0
P17174;P17174-2	P17174;P17174-2	10;9	10;9	10;9	Aspartate aminotransferase, cytoplasmic	GOT1	2	10	30	46.247	413	413;392	0	65.564	6777400	5875800	5426400	4904600	4648200	5181200	6501300	5856300	5544400	5033400	4735400	5006000	29	29	29	29	29	29	1092900	992430	1027700	760840	674850	1003100	867020	703990	730130	807350	544090	605050	1211100	1226300	1064900	797330	895160
P00505;P00505-2	P00505;P00505-2	14;11	14;11	14;11	Aspartate aminotransferase, mitochondrial	GOT2	2	14	33.3	47.517	430	430;387	0	52.294	16999000	15022000	14096000	13141000	12657000	14735000	16312000	14956000	14395000	13472000	12905000	14221000	62	62	62	62	62	62	2712300	2471600	2386300	1718900	1376500	2651000	2334100	1786800	2133600	2134700	1552800	1697600	1981800	2042300	1441900	1418800	1550900
Q8N335;C9JM46;C9JFA7;C9K0P5;P21695-2;P21695	Q8N335;C9JM46;C9JFA7;C9K0P5	10;7;6;5;1;1	10;7;6;5;1;1	10;7;6;5;1;1	Glycerol-3-phosphate dehydrogenase 1-like protein;Glycerol-3-phosphate dehydrogenase [NAD(+)]	GPD1L	6	10	29.1	38.418	351	351;173;144;127;326;349	0	29.685	5566000	4888400	4741800	4400200	4116100	5123100	5340500	4870400	4832200	4509000	4211700	4936700	35	35	35	35	35	35	1083600	974040	1050600	717500	614170	1050700	567130	469380	485770	521710	384430	445490	624470	651270	491860	495780	553200
P43304;P43304-2;F5GYK7;E7EM56	P43304;P43304-2	22;20;8;1	22;20;8;1	22;20;8;1	Glycerol-3-phosphate dehydrogenase, mitochondrial	GPD2	4	22	34.3	80.852	727	727;601;379;109	0	58.9	14300000	10795000	8237600	7217900	10538000	7939800	13687000	10848000	8528700	7521300	10470000	7764800	54	54	54	54	54	54	2094900	1886800	1781700	1484000	1174900	1753500	599690	554540	490040	617690	369860	440630	749380	898580	660900	595790	609390
A0A0A0MTS2;P06744;K7EQ48;P06744-2;A0A0J9YXP8;A0A0J9YYH3;A0A0J9YX90;K7EPY4;K7EP41;K7ELR7;K7ENA0;K7ERC6;K7ERK8;K7EIL4;K7ESF4;Q8N196	A0A0A0MTS2;P06744;K7EQ48;P06744-2;A0A0J9YXP8;A0A0J9YYH3;A0A0J9YX90	26;26;25;25;18;18;17;11;10;7;7;6;5;3;1;1	26;26;25;25;18;18;17;11;10;7;7;6;5;3;1;1	18;18;18;17;14;14;13;9;8;5;6;5;4;3;1;1	Glucose-6-phosphate isomerase	GPI	16	26	42.4	64.824	573	573;558;474;569;268;283;279;166;159;146;162;161;133;110;209;739	0	92.25	26504000	23651000	21928000	19971000	18556000	21768000	25438000	23529000	22402000	20478000	18952000	21005000	87	87	87	87	87	87	5220200	4825400	4704600	3199200	2248300	4682800	2597000	1970300	2485300	2489500	1655800	1599700	4773200	4673300	3369900	3565900	3867000
Q14956-2;Q14956	Q14956-2;Q14956	2;2	2;2	2;2	Transmembrane glycoprotein NMB	GPNMB	2	2	4.8	62.642	560	560;572	0	10.772	635820	470480	545110	441980	481090	733450	608370	475430	549000	458480	493520	703810	3	3	3	3	3	3	0	0	0	0	0	0	0	0	0	0	0	0	0	0	0	0	0
Q6ZVF9	Q6ZVF9	1	1	1	G protein-regulated inducer of neurite outgrowth 3	GPRIN3	1	1	0.9	82.438	776	776	0.008557	0.9361	55628	44504	49184	39068	25782	48984	53290	44687	49628	40087	27336	46830	1	1	1	1	1	1	55628	44504	49184	39068	25782	48984	0	0	0	0	0	0	0	0	0	0	0
C9JFE4;A0A096LP07;A0A096LPJ3;A8K070;Q13098-5;Q13098;Q13098-7;Q13098-6;J3QS84;J3QS88;J3KTB0;J3QLE8;J3QLT0;J3QL53;J3KRE8;J3KSA5;J3KRJ4	C9JFE4;A0A096LP07;A0A096LPJ3;A8K070;Q13098-5;Q13098;Q13098-7;Q13098-6	4;4;4;4;4;4;4;3;1;1;1;1;1;1;1;1;1	4;4;4;4;4;4;4;3;1;1;1;1;1;1;1;1;1	4;4;4;4;4;4;4;3;1;1;1;1;1;1;1;1;1	COP9 signalosome complex subunit 1	GPS1	17	4	7.9	53.371	471	471;486;490;526;487;491;527;549;101;134;139;166;168;168;186;210;253	0	11.438	1165100	1089500	968260	768450	861850	952620	1119200	1080200	990100	798220	872320	920610	9	9	9	9	9	9	339670	301880	298770	219450	189630	298420	0	0	0	0	0	0	505690	532930	449090	363620	411210
A0A087WUQ6;P07203;P07203-2	A0A087WUQ6;P07203	9;9;2	9;9;2	9;9;2	Glutathione peroxidase;Glutathione peroxidase 1	GPX1	3	9	61.9	21.938	202	202;203;98	0	76.768	7072400	6099600	5924600	5591200	5124400	5570300	6783800	6084600	6038400	5720000	5223400	5385500	38	38	38	38	38	38	1314600	1115900	1233700	831390	700160	1141000	772420	558120	713330	688470	467050	491320	964910	896810	674440	658620	782960
H0YJK8;A0A087WTS0;P18283	H0YJK8;A0A087WTS0;P18283	2;2;2	2;2;2	2;2;2	Glutathione peroxidase;Glutathione peroxidase 2	GPX2	3	2	21.6	15.536	134	134;189;190	0	6.2039	298880	257520	252110	243600	190090	222560	286680	256920	256900	247970	195650	214770	2	2	2	2	2	2	204880	166900	167260	147290	120930	162000	0	0	0	0	0	0	0	0	0	0	0
K7ERP4;A0A0A0MTT1;A0A087X2I2;A0A087WT12;K7EJ20;P36969-2;P36969;K7EKX7;K7ENB4;R4GNE4;A0A087X247	K7ERP4;A0A0A0MTT1;A0A087X2I2;A0A087WT12;K7EJ20;P36969-2;P36969;K7EKX7;K7ENB4;R4GNE4	5;5;5;5;5;5;5;4;4;3;1	5;5;5;5;5;5;5;4;4;3;1	5;5;5;5;5;5;5;4;4;3;1	Glutathione peroxidase;Phospholipid hydroperoxide glutathione peroxidase, mitochondrial	GPX4	11	5	37.4	17.629	155	155;166;196;233;242;170;197;175;180;179;134	0	9.3201	4103800	3600600	3227800	2890400	3011800	3094000	3937500	3584800	3304200	2975200	3049200	2995800	15	15	15	15	15	15	521290	433000	375520	376140	329330	361480	316170	309270	223250	248800	196530	253220	843020	902350	731330	667730	692520
P62993;P62993-2;J3KT38;J3QRL5;J3QLF6	P62993;P62993-2;J3KT38;J3QRL5	4;3;2;2;1	4;3;2;2;1	4;3;2;2;1	Growth factor receptor-bound protein 2	GRB2	5	4	24.9	25.206	217	217;176;110;156;42	0	9.1165	434440	366500	356260	376120	303850	292780	416550	366150	363730	381480	310320	284010	6	6	6	6	6	6	0	0	0	0	0	0	339490	277570	288350	312230	227820	239090	94951	88932	67917	63892	76032
Q9UBQ7;U3KQ56;Q9UBQ7-2	Q9UBQ7;U3KQ56	6;5;2	6;5;2	6;5;2	Glyoxylate reductase/hydroxypyruvate reductase	GRHPR	3	6	24.7	35.668	328	328;358;252	0	20.74	6347400	5432400	5121200	4429300	4331800	5185800	6087500	5420200	5222600	4560800	4418300	5001700	25	25	25	25	25	25	1393400	1283000	1258300	883560	695730	1252900	715210	589350	609950	642790	454590	470310	1057300	1081800	848100	747870	850570
K7EKL3;P28799-3;P28799-2;P28799	K7EKL3;P28799-3;P28799-2;P28799	1;1;1;1	1;1;1;1	1;1;1;1	Granulins;Acrogranin;Paragranulin;Granulin-1;Granulin-2;Granulin-3;Granulin-4;Granulin-5;Granulin-6;Granulin-7	GRN	4	1	8.8	41.238	388	388;413;438;593	0	11.147	571670	617260	433420	439610	406420	495350	550740	605730	452510	448390	415740	477560	16	16	16	16	16	16	160570	139070	146750	101620	92639	129110	43371	42231	48381	37367	26534	35462	58472	68705	43270	48482	43116
Q9HAV7	Q9HAV7	2	2	2	GrpE protein homolog 1, mitochondrial	GRPEL1	1	2	10.1	24.279	217	217	0	3.0834	0	0	0	0	0	0	0	0	0	0	0	0	0	0	0	0	0	0	0	0	0	0	0	0	0	0	0	0	0	0	0	0	0	0	0
P06396;A0A0A0MS51;A0A0A0MT01;P06396-4;P06396-3;CON__Q3SX14;A0A0U1RQL8;Q5T0H8;REV__H0YJM7;REV__Q6TDU7-4;REV__Q6TDU7-2;REV__Q6TDU7-3;REV__Q6TDU7;REV__F8W8F9	P06396;A0A0A0MS51;A0A0A0MT01;P06396-4;P06396-3;CON__Q3SX14	28;27;27;27;27;19;6;2;1;1;1;1;1;1	28;27;27;27;27;19;6;2;1;1;1;1;1;1	1;0;0;0;0;0;0;0;0;0;0;0;0;0	Gelsolin	GSN	14	28	32.9	85.696	782	782;748;767;739;742;781;232;67;548;657;676;690;716;722	0	110.63	35154000	30861000	30166000	27487000	25812000	29334000	33730000	30751000	30718000	28191000	26323000	28328000	124	124	124	124	124	124	6923600	6233700	6499700	4566100	3902300	6511700	4598300	3717300	4133900	4220200	2896000	3169700	4255500	4355500	3441400	3434800	3665700
[truncated: 1,713 more rows]
[truncated: 108 more columns]

## Sheet: Table 3  Control 4h
Table 3 | Significant proteins of non-infected ALI cultures at 4 h
Significant proteins determined by comparing Control 4h and HRV-C15 4h using an interquartile boxplot analysis.
Protein	Gene	Fold Change at 4h	log 2
Nuclear receptor coactivator 5	NCOA5	0.359698	-1.47514
[truncated: 72 more rows]

## Sheet: Table 4 HRV-C15 4h
Table 4 | Significant proteins of HRV-C15 infected ALI cultures at 4 h
[truncated: 151 more rows]

[truncated: 4 more sheets: Table 5 Control 12h, Table 6 HRV-C15 12h, Table 7 Control 24h, Table 8 HRV-C15 24h]
