# Supplementary material for: PGC-1α mediates a metabolic host defense response in human airway epithelium during rhinovirus infections
Source: Nat Commun. 2021 Jun 16;12:3669. doi: 10.1038/s41467-021-23925-z (PMC8209127; doi:10.1038/s41467-021-23925-z)
Supplement: Supplementary file 5 — Supplementary data 2 [file 41467_2021_23925_MOESM5_ESM.xlsx]

## Sheet: Metabolite Data
												HBE 58 (Control)			HBE 82 (Control)			HBE 84 (Control)			HBE 85 (Control)			HBE 90 (Control)			HBE 91 (Control)				PneumaCult Basal Media Controls (Cell-Free Media Samples for Each TimePoint)
MetaGroup ID	Group ID	Good Peak Count	medMz	medRt	MaxQuality	Isotope Label	expectedRtDiff	ppmDiff	Parent	Formula	Compound	4h	12h	24h	4h	12h	24h	4h	12h	24h	4h	12h	24h	4h	12h	24h	4h	12h	24h		PneumaCult Basal Media (Fresh from Bottle)	Cell-Free Media Control Plate 4h	Cell-Free Media Control Plate 12h	Cell-Free Media Control Plate 24h	Cell-Free Media HRV-C15 Plate 4h	Cell-Free Media HRV-C15 Plate 12h	Cell-Free Media HRV-C15 Plate 24h		Pre-Blank 1	Pre-Blank 2	Pre-Blank 3	Mid-Blank 1	Post-Blank 1	Post-Blank 2	Post-Blank 3
1	1	30	103.04	0.922	0.818423	C12 PARENT	0.028	0.518301	103.04	C4H8O3	3-HYDROXYBUTANOIC ACID	60857.3	181200	330509	67093.8	121399	224038	47353.1	157343	230299	61573.6	172913	279389	64268.4	164310	236950	57503.6	161287	269673		1168.22	3056.5	1946.13	358.89	2257.68	1743.74	1245.7		9516.29	3640.73	2325.67	1603.88	983.37	162.45	1968.34
2	3	46	104.035	8.257	0.850188	C12 PARENT	0.067	0.806681	104.035	C3H7NO3	L-SERINE	71151.6	70249.7	74660.3	62642.7	76441.2	77815.9	80997.9	73588.8	82270.7	70433	68074.1	80087.4	64307.4	69083.6	84125	64935	72516.1	85267.4		77752.8	70896.7	73638.7	69519.9	76076.3	75801.5	75709.6		21661.8	2538.65	2306.89	1662.91	1085.96	634.13	872.66
3	5	48	118.051	8.092	0.830872	C12 PARENT	0.008	0.904792	118.051	C4H9NO3	HOMOSERINE	347931	344473	367791	330811	372691	376154	312692	287050	350732	324912	363010	342394	330291	346950	366229	313123	379976	351820		316719	328760	322337	324671	333029	340436	329839		58318.9	10303.1	11034.2	7540.48	7736.72	7377.35	5159.68
4	9	43	120.012	8.715	0.847322	C12 PARENT	0.025	1.08072	120.012	C3H7NO2S	L-CYSTEINE	5406.1	3831.11	3718.45	5989.74	4609.52	3703	4298.37	3196.78	3486.01	3819.95	4251.57	2522.48	4605.6	4115.56	3033.91	4279.38	4389.28	3239.84		4641.16	5226.45	4795.19	4208.53	5266.21	6866.9	5052.62		0	0	0	0	0	0	0
5	10	40	128.035	4.995	0.721873	C12 PARENT	0.515	0.834235	128.035	C5H7NO3	5-OXO-D-PROLINE	10807826	10391794	11958371	10115649	11105464	11443712	9365161	10805485	11654780	10260512	10793067	11649675	8661429	8911023	8730025	10584735	11634911	12640053		9515471	10299356	11115739	11668393	9251115	10813241	11199945		1419054	1.9836e+06	1.94464e+06	1500247	1.23434e+06	1270320	1222485
6	13	32	129.056	4.809	0.68818	C12 PARENT	0.069	0.472937	129.056	C6H10O3	3-METHYL-2-OXOVALERIC ACID	94476.5	143527	137473	116256	148312	162653	89704.7	131609	161190	104631	138654	135640	93813.5	128279	136511	117751	160873	168221		12771.7	7202.09	8346.15	7435.63	6595.88	4003.48	9580.51		NA	NA	30980.9	9854.75	9274.75	8388.18	8545.42
7	19	33	130.062	8.178	0.848262	C12 PARENT	0.128	1.17319	130.062	C4H9N3O2	CREATINE	2750	4579.76	6649.3	4289.94	5258.51	6228.73	1165.31	2833.92	5402.08	3151.54	7538.57	8838.36	2376.03	3980.95	6424.41	2260.65	4588.73	6591.77		0	0	0	0	0	0	0		NA	NA	266.76	0	0	0	0
8	21	43	131.046	8.267	0.849645	C12 PARENT	0.087	1.16438	131.046	C4H8N2O3	L-ASPARAGINE	37604.6	39795.2	47565.9	34385.2	49220.9	48954.7	37912.7	34699	51120.1	37339.8	46570.5	45777.1	46218	46909	53278.4	32094.1	41181.4	44463.5		43363.8	36716.4	46903.6	42937.6	31059.3	46847.5	30215.6		NA	NA	804.89	287.64	857.62	386.77	318.79
9	23	43	131.083	8.613	0.852625	C12 PARENT	0.017	0.698435	131.083	C5H12N2O2	L-ORNITHINE	157073	155879	136015	155838	158047	170045	143505	158424	147005	150270	151144	154615	158995	159417	123612	171114	162661	165669		156712	160290	143957	141724	131477	126983	162862		NA	NA	464.46	537.75	0	0	0
10	25	46	132.03	8.564	0.831365	C12 PARENT	0.074	0.462282	132.03	C4H7NO4	L-ASPARTATE	27168.9	12685.9	6336.6	26460.3	23865.6	12852.5	28178.4	14894.5	6449.86	21153.2	11113.4	6161.96	29373.7	16431	10304.8	31171.8	23271.1	13630.5		37541.3	32028.3	31978.2	35659.3	34074.8	36329.2	35894.8		NA	NA	19770.7	4328.46	3480.09	3003	2871.58
11	28	41	135.031	4.557	0.832258	C12 PARENT	0.077	0.226004	135.031	C5H4N4O	HYPOXANTHINE	567129	630279	639386	603439	625739	648737	587167	553046	668413	593568	660671	702208	595683	674302	794516	494502	627030	701261		700060	691689	743651	689494	710904	694582	720235		NA	NA	4329.17	4240.88	3964.28	3676.47	4359.66
12	31	36	140.012	8.608	0.84795	C12 PARENT	0.078	0.653893	140.012	C2H8NO4P	ETHANOLAMINE PHOSPHATE	2182.72	4498.49	5567.88	3107.4	5071.42	7828.99	2917.44	4239.64	5392.84	3466.68	5194.71	6049.55	2439.76	3313.02	5380.45	2309.56	4455.71	6057.17		0	0	0	0	0	0	0		NA	NA	0	0	0	0	0
13	33	47	145.062	8.25	0.830534	C12 PARENT	0.07	1.36745	145.062	C5H10N2O3	L-GLUTAMINE	3.50998e+06	3.33307e+06	3.60869e+06	3.22726e+06	3.37988e+06	3901037	3212422	3.10685e+06	3903803	3445825	3.85526e+06	3.67739e+06	3.51412e+06	3695257	3312558	2.91205e+06	3.3912e+06	3171489		3602500	3321759	3.35733e+06	3.20886e+06	3.31711e+06	3400747	3.0412e+06		NA	NA	15568.9	15882.7	14459.2	7739.9	6257.89
14	36	43	145.098	8.648	0.849898	C12 PARENT	0.018	0.736132	145.098	C6H14N2O2	L-LYSINE	12762.5	12938.7	15224.8	13522.1	15260	15956.8	11312.8	13454.1	7666.61	12445.2	12431.9	9827.42	12203.2	13641.7	11737	15820.8	17534.4	16346.1		14812.6	14353.5	12260.1	14759.2	15034.3	9223.44	12915.4		NA	NA	0	0	0	0	0
15	38	46	146.046	8.361	0.820956	C12 PARENT	0.061	0.313438	146.046	C5H9NO4	L-GLUTAMIC ACID	102412	69851.5	50452.1	113270	95927.4	86545.9	86970	54692.2	31236	80630.8	48713.5	31675.8	114477	73495.9	49503.9	104212	78272.5	63559.6		113937	124537	112843	127200	116680	104999	120408		NA	NA	28528.7	11292.8	11045	11204.2	8226.5
16	41	43	151.026	3.836	0.77897	C12 PARENT	0.006	1.31344	151.026	C5H4N4O2	XANTHINE	65156.9	279521	608476	75898.6	323942	588970	63637.9	254061	475535	64002.7	257927	522159	70465.6	321142	615614	57030.6	264891	549476		33030.6	27690.7	28195.3	29829.4	30819.2	27016	30521.2		NA	NA	22037.2	31579.8	31002	26387.2	29854.2
17	43	48	154.062	8.605	0.83566	C12 PARENT	0.035	0.891387	154.062	C6H9N3O2	L-HISTIDINE	391499	420915	476057	409406	476729	443456	397619	414814	399946	396158	388823	407302	416007	416662	417572	425678	453163	448801		417166	407549	403490	403678	385597	416074	438941		NA	NA	10901.8	5424.54	5153.83	2241.11	2435.74
18	48	23	167.021	5.729	0.844946	C12 PARENT	0.131	0.548151	167.021	C5H4N4O3	URATE	485.24	4940.86	40096.4	2717.71	11635.3	40232.1	1028.25	8180.63	25963.4	0	5717.81	17763.7	0	11624	28534.2	673.56	9582.19	26969.9		0	925.14	1017	1648.78	0	0	942.9		NA	NA	647.25	774.94	622.97	573.75	486.54
19	50	30	172.098	1.198	0.792247	C12 PARENT	0.362	0.886634	172.098	C8H15NO3	N-ACETYL-L-LEUCINE	37019.8	90171.7	57283.1	75669.4	107734	95439.4	60229	70399.6	281550	709.58	998.04	960.1	193888	132896	241610	151902	400083	500536		910.45	2059.47	779.42	700.83	880.23	1539.36	833.35		NA	NA	825.51	827.47	807.05	1593.42	1326.12
20	54	43	173.082	0.876	0.786238	C12 PARENT	0.054	1.41055	173.082	C8H14O4	SUBERIC ACID	20448.7	23454.5	22955.9	22910.1	35941.7	47803	20747.2	30523	95479.9	19349.8	17602.9	26255	55367.8	48811.4	88418.6	40870.3	133762	184563		16334.8	20431.2	19580.5	16191	19781.9	21741	21378.6		NA	NA	15781.7	19738.6	18387.8	18795.1	17863.7
21	56	48	173.104	8.614	0.848315	C12 PARENT	0.024	1.58666	173.104	C6H14N4O2	L-ARGININE	2.6202e+06	2.768e+06	3.0192e+06	2.68559e+06	2.52036e+06	2.55552e+06	2.7058e+06	2.2402e+06	2.41697e+06	2426391	2.53909e+06	2.71024e+06	2.77843e+06	2.69796e+06	2.40725e+06	2.56286e+06	2.61231e+06	2.69572e+06		2728773	2789388	2.3462e+06	2.52703e+06	2.45649e+06	2481416	2631035		NA	NA	6174.61	11080.4	9199.69	3149.24	2874.01
22	59	40	179.056	5.284	0.761317	C12 PARENT	0.104	0.766961	179.056	C6H12O6	ALPHA-D-GLUCOSE	12502740	14458488	15012995	13841393	12771781	13134839	14218900	13601403	13929175	14182461	13483707	13586717	13496971	13173955	14458701	13339088	13621813	13137579		14131256	14616103	15801675	15832660	15973352	14451892	14648403		NA	NA	661.87	1314.96	2166.53	1821.23	1354.75
23	62	40	180.066	7.469	0.847035	C12 PARENT	0.049	0.932137	180.066	C9H11NO3	L-TYROSINE	15925.8	11536.6	17029.8	16091.3	15928.6	17521.2	14470.5	16040.2	16983.5	15285.2	15322.9	13211.8	15200.6	16089	18926.9	16292.1	19330.3	18628.2		16232.6	13879.5	15172.4	14641.8	17943.5	14559.3	13573.5		NA	NA	642.42	669.48	502.25	640.99	484.16
24	67	36	187.097	0.833	0.822083	C12 PARENT	0.037	0.897108	187.097	C9H16O4	AZELAIC ACID	20013.1	43313.1	30002.7	38759.7	56532.3	48270	35859	45456.3	249820	25039.7	20827.2	18055.2	190587	102070	273475	103831	302238	392594		22274.6	18019.7	18336.8	21064.8	23001	25132.5	21603.5		NA	NA	18493.2	18886.6	14116.2	20651.5	18886.3
25	72	34	190.054	2.905	0.843896	C12 PARENT	0.445	0.642292	190.054	C7H13NO3S	N-ACETYL-DL-METHIONINE	3710.04	13347	26352.2	4486.62	14364.1	25293.3	4441.25	9616.55	23258.2	4282.43	11659.1	22786.8	4440.22	14067.3	25348.1	3393.59	9371.97	20404.2		933.49	0	538.72	519.94	0	547.03	674.69		NA	NA	0	0	0	392.96	610.1
26	74	30	218.103	3.534	0.730903	C12 PARENT	0.764	1.32926	218.103	C9H17NO5	D-PANTOTHENIC ACID	182697	183932	187399	165209	191113	204333	166019	175343	168908	159469	190621	190869	192893	177538	192249	165724	163982	203209		183184	194560	209861	181715	177541	182796	190964		NA	NA	0	0	0	0	0
27	77	38	241.083	1.434	0.844179	C12 PARENT	0.086	0.569634	241.083	C10H14N2O5	THYMIDINE	13741.5	5762.99	3648.59	13322.5	9039.89	4045.65	14270.2	7832.71	3063.69	14557.4	8575.53	2230.28	12837.1	7728.06	5161.9	13652.8	8917.91	4624.94		19836.4	19070.1	19232.8	20348.6	19454.8	21415.8	19422.4		NA	NA	0	0	0	0	613.52
28	81	23	242.078	6.126	0.843015	C12 PARENT	0.004	0.819422	242.078	C9H13N3O5	CYTIDINE	921.64	5359.27	10481.6	1574.94	5152.7	11747.1	1018.45	4086.25	8280.97	1334.62	1640.77	8343.62	1242.56	5516.9	9078.33	1794.49	4997.09	11034		0	0	0	0	554.23	0	0		NA	NA	0	0	0	0	0
29	85	36	243.062	3.305	0.844072	C12 PARENT	0.215	1.44388	243.062	C9H12N2O6	URIDINE	21973.6	54480.6	115883	32333	66113.1	106595	21403.9	54610.7	108180	12824.9	39661.3	81869.7	29090.9	55240.5	109522	17744.2	51272.7	106552		0	677.05	0	0	0	0	0		NA	NA	536.8	0	0	0	526.85
30	90	32	306.077	8.238	0.846866	C12 PARENT	0.212	0	306.077	C10H17N3O6S	GLUTATHIONE	2453.97	6642.46	4417.28	2190.62	8459.64	6745.52	6393.83	5645.59	6883.92	8434.26	5821.33	4012.29	7477.28	7124.95	6129.11	3310.13	6656.36	9845.03		7949.78	13226.7	5185.68	6884.61	5778.56	9313.67	12103.6		NA	NA	0	0	0	0	0
31	94	43	440.132	7.878	0.848526	C12 PARENT	0.078	1.17873	440.132	C19H19N7O6	FOLIC ACID	9225.2	8220.28	10087.8	10280	7872.07	7955.35	7499.29	8715.31	9425.96	9050.72	10223.9	6734.43	6604.78	8229.81	7524.32	5834.66	9266.75	9644.18		8717.52	10373.5	9678.65	7762.47	8105	11398.1	9310.21		NA	NA	0	0	0	0	0
												HBE 58 (HRV-C15)			HBE 82 (HRV-C15)			HBE 84 (HRV-C15)			HBE 85 (HRV-C15)			HBE 90 (HRV-C15)			HBE 91 (HRV-C15)
											Compound	4h	12h	24h	4h	12h	24h	4h	12h	24h	4h	12h	24h	4h	12h	24h	4h	12h	24h
											3-HYDROXYBUTANOIC ACID	78529.3	180920	399347	70029.5	162348	306176	64827.6	181882	374047	59869.2	182756	293607	65464.3	195955	345244	66343.6	222586	413629
											L-SERINE	70460.7	65853	65239.2	85142.5	68890.9	53503.2	64672.6	72401.7	58357	76763.3	68346.7	83043.7	74855.6	82162.9	64863.8	72841.2	70769.5	61907.3
											HOMOSERINE	347899	353340	356747	318564	335209	358634	322680	320489	343287	304819	333379	338210	336912	365692	353803	341329	345104	342229
											L-CYSTEINE	3660.11	4449.34	2904.3	4565.58	2342.27	3464.5	3676.05	3911.86	3167.34	5530.24	4364.08	3366.59	3317.26	4399.56	3273.36	4126.73	3809.77	3359.65
											5-OXO-D-PROLINE	9448253	9653293	10482669	11090153	12151404	10415747	10169119	10267119	10806424	9450839	9370727	9446287	9987416	7733202	9145835	11706045	12043112	11686861
											3-METHYL-2-OXOVALERIC ACID	107964	144091	139642	126985	156412	179251	103933	139974	123672	99039.8	150989	129027	96971.9	172674	123179	131951	178569	179360
											CREATINE	2454.49	4986.52	8408.18	3264.75	4503.88	8143.71	2953.38	5549.25	7559.38	3696.5	7686.15	10547.9	1709.94	4119.04	9758.5	2411.07	3475.58	8602.43
											L-ASPARAGINE	32547.8	29028.3	37080.3	37018.8	53055.6	35220.7	34467.6	42856.6	41876	40502.9	40261.7	39327.1	34221	47420.5	44244.2	42361.1	51838.5	36870.2
											L-ORNITHINE	161739	153791	143134	166299	166272	162904	156011	138057	132133	147832	162001	138485	140773	158236	153909	145422	166713	168357
											L-ASPARTATE	21690.6	13981.9	7614.36	30074.8	18667	13729.7	20154.3	14201.7	7647.54	18619	12809.1	5822.83	25417.8	14997	12764.2	33405.4	18737.9	15035.8
											HYPOXANTHINE	584442	594092	1.09571e+06	657836	562619	824328	539048	632267	874164	587960	587677	890070	643766	630157	1259640	568894	662924	891212
											ETHANOLAMINE PHOSPHATE	3761.44	4973.6	9050.52	2048.59	5637.02	11065.3	1819.72	4755.52	9262.45	2657.04	5787.89	8633.06	2794.59	4821.31	10515.9	1877.88	4430.18	8200.95
											L-GLUTAMINE	3.00554e+06	3.17918e+06	3.79124e+06	3.71411e+06	3.4016e+06	3.00996e+06	3.36638e+06	3.55932e+06	3536784	3.15323e+06	3.42555e+06	3658620	3.16538e+06	3.88637e+06	3.46227e+06	3.18116e+06	3.50313e+06	3.38436e+06
											L-LYSINE	12770.9	13049.8	11883.4	14599.8	16067.5	14783.8	9538.71	12458.5	11344.5	9562.3	9320.22	9649.58	10702.2	14261.4	16772.2	17923.8	13555	15097
											L-GLUTAMIC ACID	95516.9	72288.5	55351	108682	97385.3	115172	85022.7	59719.5	42239.6	82088.6	48563	35942.7	93028.6	65676.4	74888.5	107289	88337.9	93006.5
											XANTHINE	65356.9	286572	576404	87502.7	321274	600166	66500	254073	521720	72661.3	224215	522000	92118.6	316671	647375	54125.3	276427	538672
											L-HISTIDINE	423758	412857	448413	456518	429662	447555	379267	393450	370916	384441	412824	381891	387948	421952	463738	418629	429581	442314
											URATE	883.12	13876.1	31146.5	1861.99	18688.4	49296.1	0	10393.5	33097.3	0	7188.46	26531.5	1320.73	12303.6	31337	1015.42	14009.1	34469.4
											N-ACETYL-L-LEUCINE	146285	113049	57967.7	50463.6	132185	145522	147822	121362	220051	800.48	814.62	793.6	179145	225233	162056	307697	338697	355519
											SUBERIC ACID	31922.3	31222.6	24699.5	19727.9	37740.2	41374.6	36072.5	37054.7	62411.5	22175.4	19361.2	22434.2	50541.7	56112.2	58096.8	87946.7	96091.1	104842
											L-ARGININE	2.70427e+06	2.73465e+06	2.59335e+06	2.82959e+06	2.92376e+06	2.70615e+06	2.47142e+06	2.21572e+06	2.35983e+06	2568564	2.65678e+06	2608651	2.53264e+06	2.57987e+06	2.65913e+06	2.2755e+06	2688960	2669892
											ALPHA-D-GLUCOSE	13864021	13677273	13851532	12448736	12210223	12999504	14705660	13566449	13855723	12963653	14482776	12604125	14335525	15658124	12606320	14304921	13655197	12005148
											L-TYROSINE	15954.9	15389.5	17135.8	15938	14793.6	15043.7	16454.9	17274.6	14095.7	17566.7	16473.9	13956.5	14456.8	13735.7	17463.7	17187.1	17041.7	14962.9
											AZELAIC ACID	71911.6	52214.7	33852.4	33415.7	63174	76615.3	58504.7	70009.2	168068	19613.7	23147	18068.3	149286	195408	107394	221378	232029	261815
											N-ACETYL-DL-METHIONINE	4799.56	12352.5	19126.5	4412.82	15396.9	23533.2	3137.25	12883.2	18139	3237.34	12054.1	19212.1	3893.64	13995.5	24122.1	3574.78	10255.1	14655.2
											D-PANTOTHENIC ACID	184668	178783	184419	195720	176568	182256	168608	179336	177442	167814	182439	199572	184194	178696	194714	181414	172588	171143
											THYMIDINE	13022.9	6890.92	3080.83	15301.2	8178.09	5268.04	14389.4	7724.96	3511.84	13647.3	6817.36	3798.31	11674	6953.38	5922.26	14550.8	9436.62	3730.09
											CYTIDINE	860.46	6958.26	9499.11	1932.74	5776.35	11359	2531.52	3426.52	8422.43	963.38	4645.98	7555.36	1104.28	4482.62	15166.7	847.69	5638.29	11005.4
											URIDINE	20232.5	49600.9	121968	26018.3	65855.7	95931.2	22743	45891.8	95585.7	13167.1	35510	75736	27193.3	61979.8	157228	20946.6	50415.8	100466
											GLUTATHIONE	4267.92	6815.9	10015.8	4753.84	4783.66	7685.98	3194.31	8700.06	5729.5	5504.39	12066.2	3919.38	5857.04	4503.08	2589.05	8468.16	5876.54	2996.52
											FOLIC ACID	9350.4	6132.43	8381.26	5837.51	9329.94	9266.81	9758.69	9908.14	9459.16	7807.56	7696.09	9458.71	6709.12	7611.61	10381.3	10380.1	10315.4	8380.11

## Sheet: Statistical Analyses
																					Benjamini-Hochberg Method
	Control 4 h						HRV-C15 4 h							Control 4h			HRV-C15 4h			Paired t-test	(rank/31 metabolites)*10% FDR
Compound	HBE 58	HBE 82	HBE 84	HBE 85	HBE 90	HBE 91	HBE 58	HBE 82	HBE 84	HBE 85	HBE 90	HBE 91		Mean	Median	Standard Deviation	Mean	Median	Standard Deviation	p value	adjusted ⍺	Rank	BH significant?
3-HYDROXYBUTANOIC ACID	60857.3	67093.8	47353.1	61573.6	64268.4	57503.6	78529.3	70029.5	64827.6	59869.2	65464.3	66343.6		59775	61215.5	6893.84	67510.6	65904	6307.08	0.0728	0.00322581	1	no
L-SERINE	71151.6	62642.7	80997.9	70433	64307.4	64935	70460.7	85142.5	64672.6	76763.3	74855.6	72841.2		69078	67684	6775.79	74122.6	73848.4	6830.86	0.3827	0.0387097	12	no
HOMOSERINE	347931	330811	312692	324912	330291	313123	347899	318564	322680	304819	336912	341329		326627	327602	13147.6	328701	329796	16154.4	0.7787	0.0709677	22	no
L-CYSTEINE	5406.1	5989.74	4298.37	3819.95	4605.6	4279.38	3660.11	4565.58	3676.05	5530.24	3317.26	4126.73		4733.19	4451.99	809.571	4146	3901.39	804.524	0.3071	0.0322581	10	no
5-OXO-D-PROLINE	10807826	10115649	9365161	10260512	8661429	10584735	9448253	11090153	10169119	9450839	9987416	11706045		9.96589e+06	1.01881e+07	807905	1.03086e+07	1.00783e+07	912386	0.4917	0.0483871	15	no
3-METHYL-2-OXOVALERIC ACID	94476.5	116256	89704.7	104631	93813.5	117751	107964	126985	103933	99039.8	96971.9	131951		102772	99553.7	12078.6	111141	105949	14787.4	0.5745	0.0580645	18	no
CREATINE	2750	4289.94	1165.31	3151.54	2376.03	2260.65	2454.49	3264.75	2953.38	3696.5	1709.94	2411.07		2665.58	2563.02	1037.35	2748.36	2703.93	705.138	0.8482	0.083871	26	no
L-ASPARAGINE	37604.6	34385.2	37912.7	37339.8	46218	32094.1	32547.8	37018.8	34467.6	40502.9	34221	42361.1		37592.4	37472.2	4797.62	36853.2	35743.2	3868.88	0.8246	0.0774194	24	no
L-ORNITHINE	157073	155838	143505	150270	158995	171114	161739	166299	156011	147832	140773	145422		156132	156456	9245.89	153013	151921	9959.42	0.6463	0.0645161	20	no
L-ASPARTATE	27168.9	26460.3	28178.4	21153.2	29373.7	31171.8	21690.6	30074.8	20154.3	18619	25417.8	33405.4		27251	27673.6	3422.08	24893.7	23554.2	5859.38	0.2555	0.0258065	8	no
HYPOXANTHINE	567129	603439	587167	593568	595683	494502	584442	657836	539048	587960	643766	568894		573581	590367	40642.7	596991	586201	45334.1	0.2594	0.0290323	9	no
ETHANOLAMINE PHOSPHATE	2182.72	3107.4	2917.44	3466.68	2439.76	2309.56	3761.44	2048.59	1819.72	2657.04	2794.59	1877.88		2737.26	2678.6	506.057	2493.21	2352.82	742.426	0.591	0.0612903	19	no
L-GLUTAMINE	3.50998e+06	3.22726e+06	3212422	3445825	3.51412e+06	2.91205e+06	3.00554e+06	3.71411e+06	3.36638e+06	3.15323e+06	3.16538e+06	3.18116e+06		3.30361e+06	3.33654e+06	234345	3.2643e+06	3.17327e+06	248494	0.8177	0.0741935	23	no
L-LYSINE	12762.5	13522.1	11312.8	12445.2	12203.2	15820.8	12770.9	14599.8	9538.71	9562.3	10702.2	17923.8		13011.1	12603.9	1554.01	12516.3	11736.6	3302.42	0.5492	0.0516129	16	no
L-GLUTAMIC ACID	102412	113270	86970	80630.8	114477	104212	95516.9	108682	85022.7	82088.6	93028.6	107289		100329	103312	13809.5	95271.2	94272.8	11028.7	0.2199	0.0225806	7	no
XANTHINE	65156.9	75898.6	63637.9	64002.7	70465.6	57030.6	65356.9	87502.7	66500	72661.3	92118.6	54125.3		66032	64579.8	6459.83	73044.1	69580.6	14372.7	0.1129	0.00645161	2	no
L-HISTIDINE	391499	409406	397619	396158	416007	425678	423758	456518	379267	384441	387948	418629		406061	403512	13239.1	408427	403289	29989.5	0.855	0.0870968	27	no
URATE	485.24	2717.71	1028.25	0	0	673.56	883.12	1861.99	0	0	1320.73	1015.42		817.46	579.4	1012.22	846.877	949.27	737.443	0.9374	0.0967742	30	no
N-ACETYL-L-LEUCINE	37019.8	75669.4	60229	709.58	193888	151902	146285	50463.6	147822	800.48	179145	307697		86569.6	67949.2	72698.4	138702	147054	106900	0.1511	0.00967742	3	no
SUBERIC ACID	20448.7	22910.1	20747.2	19349.8	55367.8	40870.3	31922.3	19727.9	36072.5	22175.4	50541.7	87946.7		29949	21828.6	14847.3	41397.7	33997.4	25328.4	0.2034	0.016129	5	no
L-ARGININE	2.6202e+06	2.68559e+06	2.7058e+06	2426391	2.77843e+06	2.56286e+06	2.70427e+06	2.82959e+06	2.47142e+06	2568564	2.53264e+06	2.2755e+06		2629880	2.6529e+06	124039	2.56366e+06	2.5506e+06	191322	0.474	0.0451613	14	no
ALPHA-D-GLUCOSE	12502740	13841393	14218900	14182461	13496971	13339088	13864021	12448736	14705660	12963653	14335525	14304921		1.35969e+07	13669182	642368	1.37704e+07	14084471	881611	0.7336	0.0677419	21	no
L-TYROSINE	15925.8	16091.3	14470.5	15285.2	15200.6	16292.1	15954.9	15938	16454.9	17566.7	14456.8	17187.1		15544.3	15605.5	684.435	16259.7	16204.9	1100.29	0.2106	0.0193548	6	no
AZELAIC ACID	20013.1	38759.7	35859	25039.7	190587	103831	71911.6	33415.7	58504.7	19613.7	149286	221378		69014.9	37309.4	66845.4	92351.6	65208.1	77739.3	0.3519	0.0354839	11	no
N-ACETYL-DL-METHIONINE	3710.04	4486.62	4441.25	4282.43	4440.22	3393.59	4799.56	4412.82	3137.25	3237.34	3893.64	3574.78		4125.69	4361.33	460.886	3842.57	3734.21	660.169	0.4644	0.0419355	13	no
D-PANTOTHENIC ACID	182697	165209	166019	159469	192893	165724	184668	195720	168608	167814	184194	181414		172002	165872	12878.2	180403	182804	10637.5	0.1876	0.0129032	4	no
THYMIDINE	13741.5	13322.5	14270.2	14557.4	12837.1	13652.8	13022.9	15301.2	14389.4	13647.3	11674	14550.8		13730.2	13697.1	623.827	13764.3	14018.4	1288.73	0.9481	0.1	31	no
CYTIDINE	921.64	1574.94	1018.45	1334.62	1242.56	1794.49	860.46	1932.74	2531.52	963.38	1104.28	847.69		1314.45	1288.59	330.389	1373.35	1033.83	697.728	0.869	0.0935484	29	no
URIDINE	21973.6	32333	21403.9	12824.9	29090.9	17744.2	20232.5	26018.3	22743	13167.1	27193.3	20946.6		22561.7	21688.7	7180.64	21716.8	21844.8	5008.8	0.5579	0.0548387	17	no
GLUTATHIONE	2453.97	2190.62	6393.83	8434.26	7477.28	3310.13	4267.92	4753.84	3194.31	5504.39	5857.04	8468.16		5043.35	4851.98	2723.71	5340.94	5129.11	1798.7	0.8381	0.0806452	25	no
FOLIC ACID	9225.2	10280	7499.29	9050.72	6604.78	5834.66	9350.4	5837.51	9758.69	7807.56	6709.12	10380.1		8082.44	8275	1711.66	8307.24	8578.98	1810.8	0.8642	0.0903226	28	no
	Control 12 h						HRV-C15 12 h							Control 12h			HRV-C15 12h			Paired t-test	(rank/31 metabolites)*10% FDR
Compound	HBE 58	HBE 82	HBE 84	HBE 85	HBE 90	HBE 91	HBE 58	HBE 82	HBE 84	HBE 85	HBE 90	HBE 91		Mean	Median	Standard Deviation	Mean	Median	Standard Deviation	p value	adjusted ⍺	Rank	BH significant?
3-HYDROXYBUTANOIC ACID	181200	121399	157343	172913	164310	161287	180920	162348	181882	182756	195955	222586		159742	162799	20654.7	187741	182319	20159.9	0.0265	0.00322581	1	no
L-SERINE	70249.7	76441.2	73588.8	68074.1	69083.6	72516.1	65853	68890.9	72401.7	68346.7	82162.9	70769.5		71658.9	71382.9	3124.06	71404.1	69830.2	5720.63	0.9333	0.0935484	29	no
HOMOSERINE	344473	372691	287050	363010	346950	379976	353340	335209	320489	333379	365692	345104		349025	354980	33405.3	342202	340156	16015.4	0.6116	0.0612903	19	no
L-CYSTEINE	3831.11	4609.52	3196.78	4251.57	4115.56	4389.28	4449.34	2342.27	3911.86	4364.08	4399.56	3809.77		4065.64	4183.57	499.506	3879.48	4137.97	799.873	0.7004	0.0709677	22	no
5-OXO-D-PROLINE	10391794	11105464	10805485	10793067	8911023	11634911	9653293	12151404	10267119	9370727	7733202	12043112		1.0607e+07	10799276	927549	1.02031e+07	9960206	1.69004e+06	0.3462	0.0290323	9	no
3-METHYL-2-OXOVALERIC ACID	143527	148312	131609	138654	128279	160873	144091	156412	139974	150989	172674	178569		141876	141090	11880.4	157118	153700	15516.8	0.7284	0.0741935	23	no
CREATINE	4579.76	5258.51	2833.92	7538.57	3980.95	4588.73	4986.52	4503.88	5549.25	7686.15	4119.04	3475.58		4796.74	4584.24	1570.95	5053.4	4745.2	1472.84	0.6589	0.0677419	21	no
L-ASPARAGINE	39795.2	49220.9	34699	46570.5	46909	41181.4	29028.3	53055.6	42856.6	40261.7	47420.5	51838.5		43062.7	43876	5462.43	44076.9	45138.6	8883.06	0.7768	0.0806452	25	no
L-ORNITHINE	155879	158047	158424	151144	159417	162661	153791	166272	138057	162001	158236	166713		157595	158236	3858.41	157512	160119	10718.4	0.9861	0.1	31	no
L-ASPARTATE	12685.9	23865.6	14894.5	11113.4	16431	23271.1	13981.9	18667	14201.7	12809.1	14997	18737.9		17043.6	15662.8	5375.36	15565.8	14599.3	2528.72	0.2648	0.0193548	6	no
HYPOXANTHINE	630279	625739	553046	660671	674302	627030	594092	562619	632267	587677	630157	662924		628511	628654	42045.2	611623	612124	36561.4	0.5258	0.0516129	16	no
ETHANOLAMINE PHOSPHATE	4498.49	5071.42	4239.64	5194.71	3313.02	4455.71	4973.6	5637.02	4755.52	5787.89	4821.31	4430.18		4462.16	4477.1	675.163	5067.59	4897.45	532.212	0.0309	0.00967742	3	no
L-GLUTAMINE	3.33307e+06	3.37988e+06	3.10685e+06	3.85526e+06	3695257	3.3912e+06	3.17918e+06	3.4016e+06	3.55932e+06	3.42555e+06	3.88637e+06	3.50313e+06		3.46025e+06	3385540	269649	3.49252e+06	3.46434e+06	232647	0.804	0.0903226	28	no
L-LYSINE	12938.7	15260	13454.1	12431.9	13641.7	17534.4	13049.8	16067.5	12458.5	9320.22	14261.4	13555		14210.1	13547.9	1888.17	13118.7	13302.4	2238.78	0.2431	0.0129032	4	no
L-GLUTAMIC ACID	69851.5	95927.4	54692.2	48713.5	73495.9	78272.5	72288.5	97385.3	59719.5	48563	65676.4	88337.9		70158.8	71673.7	16971.7	71995.1	68982.4	18174.2	0.4821	0.0419355	13	no
XANTHINE	279521	323942	254061	257927	321142	264891	286572	321274	254073	224215	316671	276427		283581	272206	31417.2	279872	281500	37117.1	0.5925	0.0580645	18	no
L-HISTIDINE	420915	476729	414814	388823	416662	453163	412857	429662	393450	412824	421952	429581		428518	418789	31284.2	416721	417404	13651.7	0.2956	0.0225806	7	no
URATE	4940.86	11635.3	8180.63	5717.81	11624	9582.19	13876.1	18688.4	10393.5	7188.46	12303.6	14009.1		8613.47	8881.41	2870.32	12743.2	13089.8	3867.83	0.0279	0.00645161	2	no
N-ACETYL-L-LEUCINE	90171.7	107734	70399.6	998.04	132896	400083	113049	132185	121362	814.62	225233	338697		133714	98952.9	137947	155224	126774	114771	0.3528	0.0322581	10	no
SUBERIC ACID	23454.5	35941.7	30523	17602.9	48811.4	133762	31222.6	37740.2	37054.7	19361.2	56112.2	96091.1		48349.2	33232.3	43202.6	46263.7	37397.4	27155.9	0.7837	0.083871	26	no
L-ARGININE	2.768e+06	2.52036e+06	2.2402e+06	2.53909e+06	2.69796e+06	2.61231e+06	2.73465e+06	2.92376e+06	2.21572e+06	2.65678e+06	2.57987e+06	2688960		2.56299e+06	2.5757e+06	183987	2.63329e+06	2.67287e+06	234740	0.3912	0.0387097	12	no
ALPHA-D-GLUCOSE	14458488	12771781	13601403	13483707	13173955	13621813	13677273	12210223	13566449	14482776	15658124	13655197		1.35185e+07	13542555	561896	13875007	13666235	1.14044e+06	0.5032	0.0483871	15	no
L-TYROSINE	11536.6	15928.6	16040.2	15322.9	16089	19330.3	15389.5	14793.6	17274.6	16473.9	13735.7	17041.7		15707.9	15984.4	2488.95	15784.8	15931.7	1386.51	0.9414	0.0967742	30	no
AZELAIC ACID	43313.1	56532.3	45456.3	20827.2	102070	302238	52214.7	63174	70009.2	23147	195408	232029		95072.7	50994.3	104981	105997	66591.6	85748.3	0.6305	0.0645161	20	no
N-ACETYL-DL-METHIONINE	13347	14364.1	9616.55	11659.1	14067.3	9371.97	12352.5	15396.9	12883.2	12054.1	13995.5	10255.1		12071	12503	2206.83	12822.9	12617.8	1755.57	0.2552	0.016129	5	no
D-PANTOTHENIC ACID	183932	191113	175343	190621	177538	163982	178783	176568	179336	182439	178696	172588		180422	180735	10344.4	178068	178740	3283.36	0.5288	0.0548387	17	no
THYMIDINE	5762.99	9039.89	7832.71	8575.53	7728.06	8917.91	6890.92	8178.09	7724.96	6817.36	6953.38	9436.62		7976.18	8204.12	1213.09	7666.89	7339.17	1022.7	0.4992	0.0451613	14	no
CYTIDINE	5359.27	5152.7	4086.25	1640.77	5516.9	4997.09	6958.26	5776.35	3426.52	4645.98	4482.62	5638.29		4458.83	5074.9	1468.45	5154.67	5142.14	1230.47	0.3022	0.0258065	8	no
URIDINE	54480.6	66113.1	54610.7	39661.3	55240.5	51272.7	49600.9	65855.7	45891.8	35510	61979.8	50415.8		53563.1	54545.6	8494.27	51542.3	50008.3	11025.6	0.3906	0.0354839	11	no
GLUTATHIONE	6642.46	8459.64	5645.59	5821.33	7124.95	6656.36	6815.9	4783.66	8700.06	12066.2	4503.08	5876.54		6725.05	6649.41	1016.09	7124.24	6346.22	2860.31	0.802	0.0870968	27	no
FOLIC ACID	8220.28	7872.07	8715.31	10223.9	8229.81	9266.75	6132.43	9329.94	9908.14	7696.09	7611.61	10315.4		8754.68	8472.56	867.458	8498.94	8513.01	1612.96	0.7356	0.0774194	24	no
	Control 24 h						HRV-C15 24 h							Control 24h			HRV-C15 24h			Paired t-test	(rank/31 metabolites)*10% FDR
Compound	HBE 58	HBE 82	HBE 84	HBE 85	HBE 90	HBE 91	HBE 58	HBE 82	HBE 84	HBE 85	HBE 90	HBE 91		Mean	Median	Standard Deviation	Mean	Median	Standard Deviation	p value	adjusted ⍺	Rank	BH significant?
3-HYDROXYBUTANOIC ACID	330509	224038	230299	279389	236950	269673	399347	306176	374047	293607	345244	413629		261810	253312	40319.1	355342	359646	49018.6	0.0058	0.0193548	6	yes
L-SERINE	74660.3	77815.9	82270.7	80087.4	84125	85267.4	65239.2	53503.2	58357	83043.7	64863.8	61907.3		80704.4	81179	4005.75	64485.7	63385.5	10098.8	0.0151	0.0258065	8	yes
HOMOSERINE	367791	376154	350732	342394	366229	351820	356747	358634	343287	338210	353803	342229		359187	359024	12800.7	348818	348545	8609.58	0.0025	0.0129032	4	yes
L-CYSTEINE	3718.45	3703	3486.01	2522.48	3033.91	3239.84	2904.3	3464.5	3167.34	3366.59	3273.36	3359.65		3283.95	3362.93	458.154	3255.96	3316.51	199.148	0.9083	0.0967742	30	no
5-OXO-D-PROLINE	11958371	11443712	11654780	11649675	8730025	12640053	10482669	10415747	10806424	9446287	9145835	11686861		1.13461e+07	1.16522e+07	1.34833e+06	1.03306e+07	10449208	925409	0.0342	0.0387097	12	yes
3-METHYL-2-OXOVALERIC ACID	137473	162653	161190	135640	136511	168221	139642	179251	123672	129027	123179	179360		150281	149332	15244.4	145689	134334	26705.1	0.2459	0.0580645	18	no
CREATINE	6649.3	6228.73	5402.08	8838.36	6424.41	6591.77	8408.18	8143.71	7559.38	10547.9	9758.5	8602.43		6689.11	6508.09	1146.19	8836.68	8505.31	1107.09	0.0003	0.00322581	1	yes
L-ASPARAGINE	47565.9	48954.7	51120.1	45777.1	53278.4	44463.5	37080.3	35220.7	41876	39327.1	44244.2	36870.2		48526.6	48260.3	3300.92	39103.1	38203.7	3415.29	0.0003	0.00645161	2	yes
L-ORNITHINE	136015	170045	147005	154615	123612	165669	143134	162904	132133	138485	153909	168357		149494	150810	17708.7	149821	148522	14265.5	0.965	0.1	31	no
L-ASPARTATE	6336.6	12852.5	6449.86	6161.96	10304.8	13630.5	7614.36	13729.7	7647.54	5822.83	12764.2	15035.8		9289.35	8377.31	3439.01	10435.7	10205.9	3858.64	0.0267	0.0354839	11	yes
HYPOXANTHINE	639386	648737	668413	702208	794516	701261	1.09571e+06	824328	874164	890070	1259640	891212		692420	684837	56382.1	972520	890641	168913	0.0045	0.016129	5	yes
ETHANOLAMINE PHOSPHATE	5567.88	7828.99	5392.84	6049.55	5380.45	6057.17	9050.52	11065.3	9262.45	8633.06	10515.9	8200.95		6046.15	5808.72	924.918	9454.69	9156.49	1110.62	0.0005	0.00967742	3	yes
L-GLUTAMINE	3.60869e+06	3901037	3903803	3.67739e+06	3312558	3171489	3.79124e+06	3.00996e+06	3536784	3658620	3.46227e+06	3.38436e+06		3.59583e+06	3.64304e+06	301703	3.47387e+06	3.49952e+06	269135	0.5217	0.0709677	22	no
L-LYSINE	15224.8	15956.8	7666.61	9827.42	11737	16346.1	11883.4	14783.8	11344.5	9649.58	16772.2	15097		12793.1	13480.9	3598.26	13255.1	13333.6	2706.71	0.7393	0.0903226	28	no
L-GLUTAMIC ACID	50452.1	86545.9	31236	31675.8	49503.9	63559.6	55351	115172	42239.6	35942.7	74888.5	93006.5		52162.2	49978	20879.3	69433.3	65119.7	30779.5	0.0161	0.0290323	9	yes
XANTHINE	608476	588970	475535	522159	615614	549476	576404	600166	521720	522000	647375	538672		560038	569223	54697.5	567723	557538	50046.3	0.538	0.0741935	23	no
L-HISTIDINE	476057	443456	399946	407302	417572	448801	448413	447555	370916	381891	463738	442314		432189	430514	28982.5	425805	444935	39081.6	0.6126	0.0806452	25	no
URATE	40096.4	40232.1	25963.4	17763.7	28534.2	26969.9	31146.5	49296.1	33097.3	26531.5	31337	34469.4		29926.6	27752	8763.03	34313	32217.2	7815.77	0.1806	0.0516129	16	no
N-ACETYL-L-LEUCINE	57283.1	95439.4	281550	960.1	241610	500536	57967.7	145522	220051	793.6	162056	355519		196230	168525	184139	156985	153789	124700	0.2273	0.0548387	17	no
SUBERIC ACID	22955.9	47803	95479.9	26255	88418.6	184563	24699.5	41374.6	62411.5	22434.2	58096.8	104842		77579.3	68110.8	60643.3	52309.8	49735.7	30560.3	0.0967	0.0451613	14	no
L-ARGININE	3.0192e+06	2.55552e+06	2.41697e+06	2.71024e+06	2.40725e+06	2.69572e+06	2.59335e+06	2.70615e+06	2.35983e+06	2608651	2.65913e+06	2669892		2.63415e+06	2.62562e+06	229207	2.5995e+06	2.63389e+06	124456	0.732	0.0870968	27	no
ALPHA-D-GLUCOSE	15012995	13134839	13929175	13586717	14458701	13137579	13851532	12999504	13855723	12604125	12606320	12005148		1.38767e+07	13757946	750119	1.29871e+07	12802912	742670	0.0237	0.0322581	10	yes
L-TYROSINE	17029.8	17521.2	16983.5	13211.8	18926.9	18628.2	17135.8	15043.7	14095.7	13956.5	17463.7	14962.9		17050.3	17275.5	2048.02	15443	15003.3	1507.53	0.073	0.0419355	13	no
AZELAIC ACID	30002.7	48270	249820	18055.2	273475	392594	33852.4	76615.3	168068	18068.3	107394	261815		168703	149045	157557	110969	92004.5	91416.8	0.1383	0.0483871	15	no
N-ACETYL-DL-METHIONINE	26352.2	25293.3	23258.2	22786.8	25348.1	20404.2	19126.5	23533.2	18139	19212.1	24122.1	14655.2		23907.1	24275.8	2187.37	19798	19169.3	3539.62	0.0078	0.0225806	7	yes
D-PANTOTHENIC ACID	187399	204333	168908	190869	192249	203209	184419	182256	177442	199572	194714	171143		191161	191559	12878.5	184924	183337	10617.9	0.4101	0.0645161	20	no
THYMIDINE	3648.59	4045.65	3063.69	2230.28	5161.9	4624.94	3080.83	5268.04	3511.84	3798.31	5922.26	3730.09		3795.84	3847.12	1060.63	4218.56	3764.2	1114.73	0.3382	0.0612903	19	no
CYTIDINE	10481.6	11747.1	8280.97	8343.62	9078.33	11034	9499.11	11359	8422.43	7555.36	15166.7	11005.4		9827.61	9779.95	1464.47	10501.3	10252.2	2711.46	0.566	0.0774194	24	no
URIDINE	115883	106595	108180	81869.7	109522	106552	121968	95931.2	95585.7	75736	157228	100466		104767	107387	11735.8	107819	98198.6	28340.2	0.7565	0.0935484	29	no
GLUTATHIONE	4417.28	6745.52	6883.92	4012.29	6129.11	9845.03	10015.8	7685.98	5729.5	3919.38	2589.05	2996.52		6338.86	6437.32	2093.09	5489.38	4824.44	2914.19	0.6422	0.083871	26	no
FOLIC ACID	10087.8	7955.35	9425.96	6734.43	7524.32	9644.18	8381.26	9266.81	9459.16	9458.71	10381.3	8380.11		8562	8690.65	1343.9	9221.23	9362.76	758.143	0.4475	0.0677419	21	no
