# Supplementary material for: PGC-1α mediates a metabolic host defense response in human airway epithelium during rhinovirus infections
Source: Nat Commun. 2021 Jun 16;12:3669. doi: 10.1038/s41467-021-23925-z (PMC8209127; doi:10.1038/s41467-021-23925-z)
Supplement: Supplementary file 7 — Source data [file 41467_2021_23925_MOESM7_ESM.xlsx]

## Sheet: Fig. 1
Figure 1
b	FITC-dextran Permeability HRV Strain Comparison at 24h
	24h
	Control	HRV-16	HRV-1A	HRV-C15
HBE 86	0.508471	4.18679	25.3476	58.0951	μg/mL FITC dextran
HBE 84	4.28409	17.2326	38.8652	54.6369
HBE 78	1.94597	29.4781	33.8012	47.0032
HBE 93	1.10755	11.3494	44.41	55.0813
HBE 82	0.861176	14.6308	34.209	55.1651
HBE 46	0.551341	7.20042	20.0518	43.018
c	Replication-Dependent Barrier Function at 12h and 24h
	12h				24h
	Control	Poly I:C	UV-HRV-C15	HRV-C15	Control	Poly I:C	UV-HRV-C15	HRV-C15
HBE 72	0.445	0.497	0.464	7.025	0.651	0.847	0.517	35.378	μg/mL FITC dextran
HBE 76	0.143	0.329	0.32	4.453	0.089	0.208	0.136	39.792
HBE 90	0.443	0.504	0.457	4.332	0.661	1.225	0.587	51.422
HBE 74	2.20539	1.40027	1.67529	6.89749	0.99805	0.907527	1.09908	51.6557
HBE 97	0.378505	0.814225	0.490776	7.23988	0.562735	0.460945	0.488153	34.0089
d	HRV-C15 Replication Kinetics (0-120 h)
	Apical HRV Release	Non-Infected			10^7 HRV-C15 Copy Number			10^9 HRV-C15 Copy Number
	Hours	HBE 60	HBE 82	HBE 83	HBE 60	HBE 82	HBE 83	HBE 60	HBE 82	HBE 83
	0	Not Detected	Not Detected	Not Detected	Not Detected	Not Detected	Not Detected	Not Detected	Not Detected	Not Detected	RNA Copy Number
	24	Not Detected	Not Detected	Not Detected	14153090	6402782	26339900	2691127000	152515900	14876360000
	48	Not Detected	Not Detected	Not Detected	139519300	275662400	1300721000	7917769000	4198155000	22080830000
	72	Not Detected	Not Detected	Not Detected	108502800	1899787000	9731736000	338118000	342196800	428965800
	96	Not Detected	Not Detected	Not Detected	66601790	219286800	69943180	6152814	113779000	128613600
	120	Not Detected	Not Detected	Not Detected	2965381	61499010	1762094	1124413	24945980	4626511
	Intracellular HRV	Non-Infected			10^7 HRV-C15 Copy Number			10^9 HRV-C15 Copy Number
	Hours	HBE 60	HBE 82	HBE 83	HBE 60	HBE 82	HBE 83	HBE 60	HBE 82	HBE 83
	0	Not Detected	Not Detected	Not Detected	Not Detected	Not Detected	Not Detected	Not Detected	Not Detected	Not Detected	RNA Copy Number
	24	Not Detected	Not Detected	Not Detected	3420675960	1783453638	5652341565	500591848787	655747847774	956378589462
	48	Not Detected	Not Detected	Not Detected	31021228915	201901868477	135533091628	194469234215	244189039604	113570476957
	72	Not Detected	Not Detected	Not Detected	7474334819	305553834408	276129107183	43663429750	46210924208	62998120676
	96	Not Detected	Not Detected	Not Detected	3230601016	54702444517	8194517230	11167592206	66698252657	37368461131
	120	Not Detected	Not Detected	Not Detected	855697900	13965362024	9667442165	3289066946	22780008253	7410435014
e	HRV-C15 Replication Kinetics (0-24 h)
	Apical HRV Release	Non-Infected					HRV-C15
	Hours	HBE 57	HBE 78	HBE 82	HBE 86	HBE 90	HBE 57	HBE 78	HBE 82	HBE 86	HBE 90
	4	Not Detected	Not Detected	Not Detected	Not Detected	Not Detected	123744	21674	441906	202113	1790862	RNA Copy Number
	8	Not Detected	Not Detected	Not Detected	Not Detected	Not Detected	3136885	8196570	2603090	3370273	2383140
	12	Not Detected	Not Detected	Not Detected	Not Detected	Not Detected	102120900	24564330	18644420	41052690	18383300
	16	Not Detected	Not Detected	Not Detected	Not Detected	Not Detected	759239900	301853400	271883500	506730100	345352900
	20	Not Detected	Not Detected	Not Detected	Not Detected	Not Detected	948490200	5843167000	507565700	645671800	711253200
	24	Not Detected	Not Detected	Not Detected	Not Detected	Not Detected	17144410000	30941710000	8800577000	13142620000	1703212000
	Intracellular HRV	Non-infected					HRV-C15
	Hours	HBE 57	HBE 78	HBE 82	HBE 86	HBE 90	HBE 57	HBE 78	HBE 82	HBE 86	HBE 90
	4	Not Detected	Not Detected	Not Detected	Not Detected	Not Detected	961000000	340000000	760000000	554000000	261000000	RNA Copy Number
	8	Not Detected	Not Detected	Not Detected	Not Detected	Not Detected	14900000000	23800000000	5900000000	11100000000	5100000000
	12	Not Detected	Not Detected	Not Detected	Not Detected	Not Detected	101000000000	79300000000	119000000000	89700000000	78200000000
	16	Not Detected	Not Detected	Not Detected	Not Detected	Not Detected	149000000000	403000000000	133000000000	142000000000	75000000000
	20	Not Detected	Not Detected	Not Detected	Not Detected	Not Detected	505000000000	1530000000000	828000000000	633000000000	307000000000
	24	Not Detected	Not Detected	Not Detected	Not Detected	Not Detected	1380000000000	1490000000000	2050000000000	991000000000	409000000000
f	HRV-C15 Permeability Timecourse (0-24 h)
	4h		8h		12h		16h		20h		24h
	Control	HRV-C15	Control	HRV-C15	Control	HRV-C15	Control	HRV-C15	Control	HRV-C15	Control	HRV-C15	μg/mL
HBE 97	0.886	1.238	0.511	2.122	0.767	4.378	0.539	3.7	0.412	14.852	0.341	61.741
HBE 72	1.135	2.413	0.84	6.262	0.859	12.601	0.723	11.602	0.573	27.479	0.741	73.656
HBE 84	0.625	0.892	0.46	7.034	0.462	6.281	0.515	4.232	0.46	26.036	0.409	67.091
HBE 86	0.518	0.678	0.586	3.625	0.587	7.095	0.505	7.221	0.346	19.515	0.224	53.072
g	% Change TEER
	4h	8h	12h	16h	20h	24h
HBE 44	78.5	115	109.2	94	66	57.1	% Change
HBE 46	88	96	103	88	76	69
HBE 91	104	94	75	73	61	45
h	IFN and Viperin mRNA Expression
	IFN-λ
	Hours post-infection	Non-infected					HRV-C15
	4	0.092	0.073	0.484	0.073	0.084	0.22	0.3	0.21	0.82	0.21	attograms
	8	0.098	0.078	0.073	0.076	0.086	1.31	23.8	1.19	5.96	0.08
	12	0.073	0.097	0.09	0.199	0.073	19.3	105.97	10.57	44.06	49.57
	16	0.183	0.12	0.113	0.09	0.078	45.26	635.64	84.66	70.75	47.03
	20	0.084	0.088	0.166	0.138	0.073	121.32	1522.09	426.4	773.06	114.66
	24	0.081	0.424	0.231	0.223	0.216	406.62	8162.47	1198.13	3681.84	438.27
	Viperin
	Hours post-infection	Non-infected					HRV-C15
	4	69.55	117.83	106.69	63.99	67.25	173.16	341.81	165.45	156.88	94.06	attograms
	8	103.45	131.34	100.26	87.93	56.41	297.34	520.36	177.31	180.85	178.23
	12	86.79	128.91	113.13	100.74	54.9	272.33	593.96	249.97	339.84	234.98
	16	95.28	168.29	177.72	94.03	61.83	389.78	1767.82	521.87	613.62	408.68
	20	102.1	137.53	200.01	143.85	58.29	1900.83	13134	4134.54	5709.98	2691.99
	24	127.82	176.69	192.79	100.24	86.31	6212.57	19308.6	9887.2	11348	10509.2

## Sheet: Fig. 2
Figure 2
Proteomics Analysis of HRV-C15 Infected ALI Cultures
RAW Proteomics data was deposited into ProteomeXchange via the Proteomics Identification Database (PRIDE) under accession # PXD024591
Shotgun proteomics analysis and TMT-labeling results can be found in the Supplementary Data 1

## Sheet: Fig. 3
Figure 3
Metabolomics Analysis of HRV-C15 Infected ALI Cultures at 24h post-infection
RAW mass spectrometry data was deposited into Metabolomics Workbench under accession # ST001774
Metabolite data can be found in the Supplementary Data 2

## Sheet: Fig. 4
Figure 4
a	Metabolic Gene Expression During HRV-C15 Infection
		TFAM					POLG					PPARGC1A
	Hours	HBE 57	HBE 90	HBE 86	HBE 78	HBE 82	HBE 57	HBE 90	HBE 86	HBE 78	HBE 82	HBE 57	HBE 90	HBE 86	HBE 78	HBE 82
	4	0.89	0.64	0.75	1.15	1.25	1.31	0.91	0.92	1.37	1.37	1.91	3.26	1.55	1.44	3.15	Fold Change
	8	0.92	0.92	0.93	1.19	0.99	1.18	1.13	1.44	1.35	1.39	0.79	1.49	1.23	1.58	1.13
	12	1.02	1.24	0.73	0.79	0.92	1.24	0.87	0.77	0.94	1.1	1.09	0.95	1.03	0.85	1.19
	16	0.88	0.71	0.88	0.72	0.86	1.34	1.15	1.27	1.14	1.18	1.18	1.08	0.93	1.18	1.14
	20	0.99	0.58	0.66	0.81	0.84	1.13	0.78	1.16	0.7	1.01	1.04	0.93	0.88	0.6	1.35
	24	0.92	0.69	0.66	0.68	0.8	1.12	1.05	0.87	1	0.96	0.84	0.85	0.45	0.61	1.34
		SLC2A1					HK1					HK2
	Hours	HBE 57	HBE 90	HBE 86	HBE 78	HBE 82	HBE 57	HBE 90	HBE 86	HBE 78	HBE 82	HBE 57	HBE 90	HBE 86	HBE 78	HBE 82
	4	1.25	1.7	1.68	0.89	2.13	1.19	1.19	1.08	1.1	1.45	1.02	1.92	1.66	0.81	1.59	Fold Change
	8	0.78	1.09	1.26	1.65	0.66	0.84	0.94	1.01	1.1	1.2	0.94	1.29	1.08	1.81	0.87
	12	0.94	0.86	0.87	1.25	0.97	1.1	0.83	0.82	1.08	1.15	0.94	1.01	1.36	1.36	1.22
	16	0.9	1.23	0.99	0.91	1.05	0.94	0.85	0.84	0.99	1	1.13	1.14	1.94	1.24	1.32
	20	1.5	0.83	1	0.74	1.31	1.19	0.97	1.18	0.71	0.99	2.15	0.99	1.46	2.59	2.31
	24	0.98	0.81	0.94	0.88	1.34	0.8	0.84	0.72	0.56	0.67	3.47	1.43	2.83	8.34	3.19
b	PGC-1⍺ Immunoblot
c	PPARGC1A and HK2 mRNA Expression: HRV Strain Comparison
	PPARGC1A				HK2
	Control	HRV-16	HRV-1A	HRV-C15	Control	HRV-16	HRV-1A	HRV-C15
HBE 84	1	0.42	0.2	0.26	1	2.79	5.37	6.29	Fold Change
HBE 46	1	0.71	0.52	0.3	1	4.2	4.57	5.27
HBE 93	1	0.48	0.38	0.22	1	2.72	2.01	5.19
HBE 78	1	0.71	0.6	0.57	1	2.96	3.75	7.44
HBE 44	1	0.29	0.26	0.22	1	1.66	2.73	2.74
HBE 86	1	0.33	0.29	0.25	1	2.56	3.08	3.42
d	Oligomycin A and Barrier Function
Left Panel	12h					Right Panel	12h
	Control	Oligomycin A	HRV-C15	HRV-C15 + Oligo A			Control	Oligomycin A	HRV-C15	HRV-C15 + Oligo A
HBE 91	100	127	334.5	100.5	% Change	HBE 90	Not Detected	Not Detected	41100000000	507000000	RNA Copy Number
HBE 97	100	94.6	364.5	131.4		HBE 91	Not Detected	Not Detected	72000000000	777000000
HBE 55	100	149.3	532.3	171.3		HBE 55	Not Detected	Not Detected	64800000000	1060000000
HBE 76	100	124.8	503.3	156.1		HBE 97	Not Detected	Not Detected	43000000000	518000000
HBE 90	100	166.8	369.6	183.5		HBE 76	Not Detected	Not Detected	23192000000	86694544
HBE 52	100	150	517.7	200.7		HBE 52	Not Detected	Not Detected	26200000000	223000000
e	2DG and Barrier Function
Left Panel	12h					Right Panel	12h
	Control	2DG	HRV-C15	HRV-C15 + 2DG			Control	2-DG	HRV-C15	HRV-C15 + 2DG
HBE 91	100	869.2	1335.5	1496	% Change	HBE 91	Not Detected	Not Detected	102632061287	9066488694	RNA Copy Number
HBE 75	100	510.5	1765.6	952		HBE 75	Not Detected	Not Detected	146138244687	8216948080
HBE 82	100	1820.5	313.7	1980		HBE 82	Not Detected	Not Detected	26760670814	1497527232
HBE 95	100	1147.9	365.1	2209		HBE 67	Not Detected	Not Detected	11438299010	2101051789
HBE 67	100	702.6	775.8	788		HBE 95	Not Detected	Not Detected	79672835490	8263590944
g	Seahorse Studies (OCR and ECAR)
	Baseline OCR			OCR Raw Data
	Baseline	Oligomycin A		Time (min)	HBE 55	HBE 90	HBE 53	HBE 84	HBE 82
HBE 55	571.09	673.91	pmol/min	1.40296	612.27	634.57	738.45	702.33	645.77	pmol/min
HBE 90	575.21	979.69		9.9458	588.55	575.17	656.81	706.4	607.71
HBE 53	625.7	1074.68		18.5027	571.09	575.21	625.7	696.97	589.14
HBE 84	696.97	989.48		27.1323	661.12	677.74	780.24	777.45	664.14
HBE 82	589.14	767.37		35.677	673.91	979.69	1074.68	989.48	767.37
	Baseline ECAR			ECAR Raw Data
	Baseline	Oligomycin A		Time (min)	HBE 55	HBE 90	HBE 53	HBE 84	HBE 82
HBE 55	45.42	200.73	mpH/min	1.40296	36.24	50.71	77.32	51.42	37.99	mpH/min
HBE 90	27.07	193.44		9.9458	45.66	29.1	59.82	14.79	31.25
HBE 53	51.6	210.38		18.5027	45.42	27.07	51.6	13.53	33.07
HBE 84	13.53	168.35		27.1323	65.54	54.86	82.05	30.32	61.89
HBE 82	33.07	201.02		35.677	157.33	166	183.3	125.7	169.55
				44.1676	183.19	185.45	187.44	143.44	187.72
				52.7788	191.97	193.26	199.75	158.55	188.07
				61.2753	196.36	193.5	206.68	163.26	194.09
				69.847	200.73	193.44	210.38	168.35	201.02
h	ROS and Oligomycin A
	Control	Oligomycin A	H2O2
HBE 32	1.3	6.05	9.25	Fluorescence Intensity
HBE 55	2.84	14.17	12.94
HBE 58	1.21	10.36	11.62

## Sheet: Fig. 5
Figure 5
a	ROS During HRV-C15 Infection
	4h		8h		12h
	Control	HRV-C15	Control	HRV-C15	Control	HRV-C15
HBE 58	6.15	20.22	2.37	6.16	1.78	1.33	Fluorescence Intensity
HBE 90	3.51	5.69	5.41	1.31	1.48	1.36
HBE 84	6.62	17.21	6.24	7.35	4.02	5.66
HBE 91	9.25	15.67	2.93	4.88	3.97	3.3
b	Baseline OCR
	4h
	HRV -	HRV +
HBE 98	609.92	880.85	pmol/min
HBE 53	411.9	984.53
HBE 55	486.41	933.75
c	OCR Timecourse
	4h		8h		12h
	Control	HRV-C15	Control	HRV-C15	Control	HRV-C15
HBE 90	211.73	318.8	205.75	241.04	163.17	229.26	pmol/min
HBE 76	112.82	230.74	228.95	235.78	234.91	250.1
HBE 72	145.47	239.67	290.75	346.31	234.15	159.1
HBE 74	215.39	282.5	215.79	224.03	293.98	204.41
d	MitoTEMPO and Barrier Function
Top Panel	12h
	Control	HRV-C15	HRV-C15 + Oligo A	MT 300μM + OA + HRV	MT 100μM + OA + HRV	MT 30μM + OA + HRV
HBE 90	100	243.6	129.3	563	443.6	432.84	% Change
HBE 58	100	598.6	112.6	432.4	140.4	154.821
HBE 84	100	1000.5	107.8	538.1	177.8	158.42
HBE 85	100	268.7	77.6	762.1	218.6	122.17
HBE 91	100	707.4	135.8	1000.5	168.7	141.56
Bottom Panel	12h
	Control	HRV-C15	HRV-C15 + Oligo A	MT 300μM + OA + HRV
HBE 90	100	243.6	129.3	563	% Change
HBE 58	100	598.6	112.6	432.4
HBE 84	100	1000.5	107.8	538.1
HBE 85	100	268.7	77.6	762.1
HBE 91	100	707.4	135.8	1000.5
e	Effect of Oligomycin A on PPARGC1A and HK2 Expression
	PPARGC1A				HK2
	Control	Oligomycin A	HRV-C15	Oligo A + HRV-C15	Control	Oligomycin A	HRV-C15	Oligo A + HRV-C15
HBE 97	1	6.13	0.87	6.14	1	1.14	0.64	0.86	Fold Change
HBE 55	1	4.8	0.67	4.39	1	1.33	0.74	0.88
HBE 90	1	2.22	0.57	1.32	1	1.38	1.11	1.24
HBE 91	1	6.81	0.95	6.89	1	0.92	0.74	0.85
f	Effect of MitoTEMPO on PPARGC1A and HK2 Expression
		Control	HRV-C15	HRV-C15 + Oligo A	MT 300μM + OA + HRV
	HBE 90	1	1.05	8.97	3.58	Fold Change
	HBE 84	1	0.69	13.07	4.2
	HBE 82	1	0.77	3.77	3.32
	HBE 85	1	1.13	9.84	6.5

## Sheet: Fig.  6
Figure 6
a	SR18292 and Barrier Function
Top Panel	12h
	Control	HRV-C15	HRV + OA	SR 100μM + OA + HRV	SR 30μM + OA + HRV	SR 10μM + OA + HRV
	100	243.6	129.3	194	194.4	124	% Change
	100	598.6	112.6	281	71.6	125.2
	100	1000.5	107.8	275	163.9	85.1
	100	268.7	77.6	181	58.4	63.6
	100	707.4	135.8	151	108.8	121.5
Bottom Panel	12h
	Control	HRV-C15	HRV + OA	SR 100μM + OA + HRV
HBE 90	100	243.6	129.3	194	% Change
HBE 58	100	598.6	112.6	281
HBE 84	100	1000.5	107.8	275
HBE 85	100	268.7	77.6	181
HBE 91	100	707.4	135.8	151
b	SR18292 and PPARGC1A
	PPARGC1A
	Control	HRV-C15	HRV + OA	HRV + OA + SR18292 (100μM)	HRV + OA + SR18292 (30μM)	HRV + OA + SR18292 (10μM)
	1	1.05	8.97	4.38	3.79	7.95	Fold Change
	1	1.12	10.23	9.86	11.78	8.1
	1	0.69	13.07	5.53	10.04	13.99
	1	0.77	3.77	2.23	3.09	3.18
	1	1.13	9.84	4.82	5.45	9.88
c	SR18292 and HRV-C15
	HRV-C15
	Control	HRV-C15	HRV + OA	HRV + OA + SR18292 (100μM)	HRV + OA + SR18292 (30μM)	HRV + OA + SR18292 (10μM)
	Not Detected	25533505877	141356909	245435463	234452400	101223424	RNA Copy Number
	Not Detected	119101941309	375258585	327856574	511065740	316591806
	Not Detected	107493564054	583515456	263181279	175518924	266614357
	Not Detected	27026395261	221981559	3975974143	10666434432	16549265747
	Not Detected	79850037482	184335995	280250198	212798092	143736707
d	ZLN005 and Barrier Function
Top Panel	12h
	Control	HRV-C15	HRV + ZLN005 (100μM)	HRV + ZLN005 (30μM)	HRV + ZLN005 (10μM)
	100	243.6	111.9	224	242.3	% Change
	100	598.6	191.3	168	361
	100	1000.5	273.9	517	544.7
	100	469.2	282	418.1	368.2
	100	268.7	145.8	183	185.5
	100	707.4	324	571	607.7
Bottom Panel	12h
	Control	HRV-C15	HRV + ZLN005 (100μM)
HBE 90	100	243.6	111.9	% Change
HBE 58	100	598.6	191.3
HBE 84	100	1000.5	273.9
HBE 82	100	469.2	282
HBE 85	100	268.7	145.8
HBE 91	100	707.4	324
e	ZLN005 and PPARGC1A
	PPARGC1A
	Control	HRV-C15	HRV + ZLN005 (100μM)	HRV + ZLN005 (30μM)	HRV + ZLN005 (10μM)
	1	1.05	2.42	1.03	0.66	Fold Change
	1	1.12	1.69	1.47	1.01
	1	0.69	1.09	1.05	0.59
	1	0.77	1.04	1.23	0.63
	1	1.13	1.6	1.2	0.97
	1	1.46	3.3	2.09	1.58
f	ZLN005 and HRV-C15
	HRV-C15
	Control	HRV-C15	HRV + ZLN005 (100μM)	HRV + ZLN005 (30μM)	HRV + ZLN005 (10μM)
	Not Detected	25533505877	3205361237	13606256439	26232492648	RNA Copy Number
	Not Detected	119101941309	15355300738	18997911708	64798041573
	Not Detected	107493564054	15451721303	43366479847	55738765340
	Not Detected	16722214001	3170550452	4380987563	8489063355
	Not Detected	27026395261	3975974143	10666434432	16549265747
	Not Detected	79850037482	15398517436	19364627432	24288921835

## Sheet: Fig. 7
Figure 7
a	ZLN005 / Oligomycin A Barrier Recovery at 24h
Left Panel
ZLN005	24h
	Control	ZLN005	HRV-C15	ZLN005 + HRV
HBE 74	100	112.8	3040	1533	% Change
HBE 84	100	109.4	6362	1866.5
HBE 82	100	189.8	4327	1193.1
HBE 64	100	156.8	5281	1393.1
HBE 58	100	129.5	3173	753.4
HBE 52	100	120.1	2450	301.4
Right Panel
Oligomycin A	24h
	Control	Oligomycin A	HRV-C15	Oligo A + HRV
HBE 74	100	1750.8	3040	409.2	% Change
HBE 84	100	438.6	6362	656.6
HBE 82	100	780.8	4327	660.7
HBE 64	100	405.5	5281	378.1
HBE 58	100	1086.2	3173	922.7
HBE 52	100	852.3	2450	924.8
b	ZLN005 / Oligomycin A and PPARGC1A Expression
Left Panel	PPARGC1A				HK2
ZLN005	Control	ZLN005	HRV-C15	ZLN005 + HRV	Control	ZLN005	HRV-C15	ZLN005 + HRV
	1	0.61	0.34	0.43	1	1.24	4.61	4.65	Fold Change
	1	1.35	0.78	0.72	1	1.02	3.46	3.05
	1	1.49	0.8	1.33	1	0.97	3.6	2.51
	1	1.14	0.71	1.25	1	1.06	2.99	1.86
	1	1.28	0.71	1.26	1	0.84	3.48	2.79
	1	1.28	0.61	1.02	1	0.82	2.49	1.53
Right Panel	PPARGC1A				HK2
Oligomycin A	Control	Oligomycin A	HRV-C15	Oligo A + HRV	Control	Oligomycin A	HRV-C15	Oligo A + HRV
	1	8.34	0.34	9.55	1	2.07	4.61	1.95	Fold Change
	1	15.63	0.78	15.75	1	2.27	3.46	2.6
	1	25.37	0.8	15.24	1	2.85	3.6	4.93
	1	11.21	0.71	13.94	1	2.63	2.99	2.96
	1	8.86	0.71	14.15	1	3.7	3.48	4.3
	1	7.94	0.61	9.59	1	2.28	2.49	2.63
c	ZLN005 / Oligomycin A and HRV-C15
Left Panel	HRV-C15					Right Panel	HRV-C15
ZLN005	Control	ZLN005	HRV-C15	HRV + ZLN005		Oligomycin A	Control	Oligomycin A	HRV-C15	HRV + Oligo A
	Not Detected	Not Detected	136536044864	38284847435	RNA Copy Number		Not Detected	Not Detected	136536044864	376352689	RNA Copy Number
	Not Detected	Not Detected	144104365493	41020967141			Not Detected	Not Detected	144104365493	278456271
	Not Detected	Not Detected	86835792800	16302861716			Not Detected	Not Detected	86835792800	411832784
	Not Detected	Not Detected	340557674489	73752062267			Not Detected	Not Detected	340557674489	120487828
	Not Detected	Not Detected	415406641274	59111533559			Not Detected	Not Detected	415406641274	309636186
	Not Detected	Not Detected	185601851683	9837453774			Not Detected	Not Detected	185601851683	89741231

## Sheet: Fig. 8
Figure 8
a	Experimental HRV-16 Infection
	PPARGC1A
	Sham			HRV-16
	Patient	Baseline	48h	Patient	Baseline	48h
	8002	5.06156	5.02989	8001	4.77655	4.80393	Log2 Signal Intensity
	8008	5.14355	5.63974	8007	5.65974	5.16441
	8009	4.99916	5.20756	8012	5.40687	5.12078
	8010	5.69842	5.24184	8018	5.56324	4.82717
	8011	6.10084	5.21489	8019	5.16697	4.88077
	8013	5.27486	5.61218	8024	5.45965	4.98196
	8015	5.54858	5.56562	8028	5.20205	5.02325
	8017	5.21873	5.53995	8030	5.18676	5.54282
	8022	5.29436	4.94547	8032	5.7007	5.04222
	8023	5.37838	5.36123	8035	5.26273	5.06602
	8027	5.44749	4.89875	8037	5.23562	4.61128
	8031	5.58785	5.75923	8038	5.393	4.99059
	8039	5.16354	5.35039	8040	5.06973	4.90673
	8042	5.18878	5.33848	8041	5.00591	4.73121
	8045	4.7502	4.87127
	8046	5.55076	5.58057
b	Experimental HRV-39 Infection
	PPARGC1A
	1	2	3	4	5	6	7	8	9	10	11
Before Infection	1.51352	0.384153	0.270219	4.47835	0.968879	1.80554	2.75837	0.813488	1.11348	0.575577	0.98437	Transcript Abundance (cpm)
Day 2	N/A	0.24537	0.559178	N/A	1.78028	1.67229	0.753363	0.586126	0.0337601	0.867444	0.242914
Day 3	0.0613646	0.129719	0.684356	2.11115	0.369311	0.606854	1.1022	0.243089	0.275531	0.452603	0.194495

## Sheet: S1
S1
a	HRV Strain Comparison
	24h
	HRV-16	HRV-1A	HRV-C15
HBE 84	159874583713	795917175471	653077904771	RNA Copy Number
HBE 86	588522074262	951217737421	689447348906
HBE 46	41960148608	225705862313	586355454114
HBE 93	71968729163	548152998660	501346349131
HBE 64	118842456973	591569511452	467607250044
HBE 78	324731741142	626092956027	515881528575
b	Cell Death Studies
Top Panel
	Control					HRV-C15
4	0.441333	0.498183	0.347327	0.271197	0.397587	0.432623	0.303104	0.187629	0.345543	0.617837	% Cell Death
12	0.502364	0.476287	0.421131	0.790644	0.495127	0.616001	0.467545	0.350999	0.603064	2.064
24	0.791578	0.524532	0.533297	0.544937	0.289095	8.22635	5.23232	5.83948	4.75518	2.54769
Bottom Panel
	Control				HRV-C15
4	0.14	0.24	0.21	0.23	0.14	0.22	0.21	0.2	% PI Positive Cells
12	0.18	0.15	0.23	0.15	0.16	0.52	0.5	0.3
24	0.19	0.22	0.2	0.36	1.81	4.64	2.18	5.13
C	Antiviral Gene Expression
	IFN-β
	Hours post-infection	Non-infected					HRV-C15
	4	1.95	6.74	2.77	5.38	1.59	1.51	8.88	2.5	3.37	0.25	attograms
	8	5.12	7.84	3.13	4.21	1.14	0.94	12.85	0.7	2.06	1
	12	2.74	5.57	2.3	0.82	0.68	6.71	39.19	3.68	11.64	8.27
	16	2.55	4.4	2.87	4.96	0.59	20.01	253.3	17.43	64.38	5.25
	20	1.87	2.64	4.82	6.45	1.91	62.53	1056.35	54.52	362.66	18.52
	24	2.51	6.15	2.06	4.2	2.03	98.61	3362.53	152.76	1527.33	56.46

## Sheet: S2
S2
Metabolomics Analysis of HRV-C15 Infected ALI Cultures at 4 and 12h post-infection
a-c	HRV-C15 Infection at 4h
Metabolite data can be found in Supplementary Data 2
RAW mass spectrometry data was deposited into Metabolomics Workbench under accession # ST001774
d-f	HRV-C15 Infection at 12h
Metabolite data can be found in Supplementary Data 2
RAW mass spectrometry data was deposited into Metabolomics Workbench under accession # ST001774

[truncated: 2 more sheets: S3, S4]
